# Supplementary material for: Integrative analysis of grapevine (Vitis vinifera L) transcriptome reveals regulatory network for Chardonnay quality formation
Source: Front Nutr. 2023 May 30;10:1187842. doi: 10.3389/fnut.2023.1187842 (PMC10265639; doi:10.3389/fnut.2023.1187842)
Supplement: Supplementary file 1 [file Table_1.XLSX]

## Sheet: Table S1
Table S1 Summary of transcriptome mapping during fruit developmental and ripening stages in grape.
Sample	Total Raw Reads (M)	Total Clean Reads (M)	Total Clean Bases(Gb)	Total Mapping(%)	Uniquely Mapping(%)
E_HJZ_XDL_1	45.57	44.61	6.69	88.91	86.11
E_HJZ_XDL_2	45.57	44.56	6.68	88.64	85.54
E_HJZ_XDL_3	45.57	44.54	6.68	89.08	86.19
V_HJZ_XDL_1	45.57	44.25	6.64	89.36	86.17
V_HJZ_XDL_2	45.57	44.4	6.66	89.1	85.93
V_HJZ_XDL_3	45.57	44.36	6.65	89.56	86.38
M_HJZ_XDL_1	45.57	43.95	6.59	89.87	86.84
M_HJZ_XDL_2	45.57	44.14	6.62	90.07	87.12
M_HJZ_XDL_3	47.33	45.16	6.77	89.65	86.58
E_ZHYS_XDL_1	45.57	44.37	6.66	87.46	84.48
E_ZHYS_XDL_2	45.57	44.3	6.65	87.7	85.05
E_ZHYS_XDL_3	45.57	44.07	6.61	86.62	83.78
V_ZHYS_XDL_1	45.57	44.29	6.64	88.96	85.94
V_ZHYS_XDL_2	45.57	44.67	6.7	88.69	85.63
V_ZHYS_XDL_3	45.57	44.59	6.69	86.14	83.29
M_ZHYS_XDL_1	45.57	44.33	6.65	89.14	85.77
M_ZHYS_XDL_2	45.57	44.23	6.63	89.44	86.14
M_ZHYS_XDL_3	45.57	44.38	6.66	88.98	85.73
E_CC_XDL_1	45.57	44.21	6.63	88.88	86.46
E_CC_XDL_2	45.57	44.36	6.65	89.17	86.78
E_CC_XDL_3	45.57	44.36	6.65	88.96	86.48
V_CC_XDL_1	45.57	44.43	6.67	87.96	84.69
V_CC_XDL_2	45.57	44.24	6.64	88.68	85.32
V_CC_XDL_3	45.57	44.36	6.65	88.85	85.61
M_CC_XDL_1	45.57	44.38	6.66	89.57	86.2
M_CC_XDL_2	45.57	44.12	6.62	89.65	86.17
M_CC_XDL_3	45.57	44.78	6.72	90.38	86.98
E_XG_XDL_1	45.57	44.51	6.68	90.37	87.92
E_XG_XDL_2	45.57	44.44	6.67	90.09	87.67
E_XG_XDL_3	45.57	44.1	6.61	89.39	86.62
V_XG_XDL_1	45.57	44.09	6.61	89.35	85.9
V_XG_XDL_2	45.57	44.67	6.7	88.96	85.99
V_XG_XDL_3	45.57	44.01	6.6	89.22	85.92
M_XG_XDL_1	47.33	44.77	6.72	88.13	85
M_XG_XDL_2	45.57	43.86	6.58	88.34	85.21
M_XG_XDL_3	45.57	44.74	6.71	89.54	86.59
E_XLS_XDL_1	45.57	44.46	6.67	90.76	88.54
E_XLS_XDL_2	45.57	44.43	6.66	90.75	88.35
E_XLS_XDL_3	45.57	44.14	6.62	90.58	88.38
V_XLS_XDL_1	45.57	44.75	6.71	89.67	86.41
V_XLS_XDL_2	45.57	44.51	6.68	89.24	85.98
V_XLS_XDL_3	45.57	44.7	6.71	88.36	85.26
M_XLS_XDL_1	45.57	43.91	6.59	89.63	86.44
M_XLS_XDL_2	45.57	44.24	6.64	89.74	86.47
M_XLS_XDL_3	45.57	43.98	6.6	88.97	85.83
E_HSB_XDL_1	45.57	44.22	6.63	90.13	87.92
E_HSB_XDL_2	45.57	44.17	6.63	90.02	87.7
E_HSB_XDL_3	45.57	44.02	6.6	89.79	87.53
V_HSB_XDL_1	45.57	44.45	6.67	89.56	87.11
V_HSB_XDL_2	45.57	44.48	6.67	89.82	87.33
V_HSB_XDL_3	45.57	44.71	6.71	89.98	87.53
M_HSB_XDL_1	45.57	44.21	6.63	85.66	82.12
M_HSB_XDL_2	45.57	44.51	6.68	85.73	82.23
M_HSB_XDL_3	45.57	43.95	6.59	86.01	82.51
Average	45.6352	44.3606	6.65426	89.0233	86.0707
Total	2464.3	2395.47	359.33

## Sheet: Table S2
Supplementary Table S2. Gene expression information
Samples	TPM <= 1	1<= TPM <=10	10 = < TPM
E-HJZ	10555.3	7456.33	7121.33
V-HJZ	10394.3	6537.33	8201.33
M-HJZ	10004	6446.67	8682.33
E-ZHYS	9740	7737.33	7655.67
V-ZHYS	10490	6766	7877
M-ZHYS	9985.67	6553.67	8593.67
E-CC	9309.33	6681	9142.67
V-CC	10868.7	6828.33	7436
M-CC	10616.7	6608.67	7907.67
E-XG	9758	6974	8401
V-XG	10264.7	6484	8384.33
M-XG	9770.67	6650	8712.33
E-XLS	8744	7079.33	9309.67
V-XLS	10162.3	6638.67	8332
M-XLS	9991.67	6460	8681.33
E-HSB	8382.67	6427.33	10323
V-HSB	8344.33	6911.67	9877
M-HSB	10527.7	6614.67	7990.67

## Sheet: Table S3
Table S3 Gene expression in 18 different developmental and ripening stages of grape.
Gene ID	Chr	Start	End	Strand	E_HJZ_XDL_1	E_HJZ_XDL_2	E_HJZ_XDL_3	V_HJZ_XDL_1	V_HJZ_XDL_2	V_HJZ_XDL_3	M_HJZ_XDL_1	M_HJZ_XDL_2	M_HJZ_XDL_3	E_ZH_XDL_1	E_ZH_XDL_2	E_ZH_XDL_3	V_ZH_XDL_1	V_ZH_XDL_2	V_ZH_XDL_3	M_ZH_XDL_1	M_ZH_XDL_2	M_ZH_XDL_3	E_CC_XDL_1	E_CC_XDL_2	E_CC_XDL_3	V_CC_XDL_1	V_CC_XDL_2	V_CC_XDL_3	M_CC_XDL_1	M_CC_XDL_2	M_CC_XDL_3	E_XG_XDL_1	E_XG_XDL_2	E_XG_XDL_3	V_XG_XDL_1	V_XG_XDL_2	V_XG_XDL_3	M_XG_XDL_1	M_XG_XDL_2	M_XG_XDL_3	E_X_XDL_1	E_X_XDL_2	E_X_XDL_3	V_X_XDL_1	V_X_XDL_2	V_X_XDL_3	M_X_XDL_1	M_X_XDL_2	M_X_XDL_3
100217471	chr16	16507942	16509479	-	4.05	16.7	3.44	24.49	29.51	32.07	155.04	172.37	170.12	11.55	6.67	12.77	36.18	36.47	32.75	159.22	200.75	218.32	0.57	0.64	0.75	84.68	78.96	48.36	123.11	146.6	164.15	1.17	1	2.22	13.48	8.93	4.2	556.43	514.42	521.34	1.9	23.74	6.43	148.48	7.69	231.18	155.57	169.75	167.14
100232837	chr13	1243160	1248805	-	13.03	12.39	14.62	29.36	29.15	25.03	28.82	31.99	29.69	11.73	12.08	16.85	21.46	18.53	19.49	26	27.63	23.42	26.42	29.05	24.35	17.95	16.41	15.89	27.04	25.17	22.88	18.27	15.95	15.2	24.55	25.79	26.82	25.08	26.78	26.68	19.13	16.91	15.07	26.97	26.18	31.21	27.21	34.9	35.05
100232838	chr2	14179370	14180768	-	1	1.1	0.84	371.9	349.79	356.42	179.51	201.41	189.81	0	0	0	104.65	96.63	72.59	202.27	257.88	214	0.06	0.13	0	257.9	288.78	256.56	362.39	384.3	357.65	0.54	0.46	0.41	281.35	423.16	302.93	118.71	128.6	128.26	0.12	0.06	0.31	146.54	485.98	146.72	96.49	95.85	102.97
100232840	chr16	19678044	19686084	-	10.5	9.84	10.01	40.95	41.27	39.89	50.36	51.43	50.02	10.91	11.85	15.31	19.36	21.4	17.87	43.24	47.76	45.15	21.28	19.72	19.08	26.15	29.63	24.22	43.12	40.88	40.53	14.59	13.6	12.04	28.31	33.17	32.42	68.42	72.28	64.96	17.64	17.9	14.92	49.05	23.38	52.34	53	52.38	50.91
100232841	chr2	3821902	3822817	+	724.61	571.66	773.66	27014.4	27080.8	25604.3	14517.4	13461.5	13983.1	56.7	73.06	73.25	52949.2	44004.6	43645.1	23651	21140	22406.6	265.7	345.24	238.67	26971.3	26518.7	27251.7	17186.3	15772.8	15735.8	593.05	477.83	398.3	34540.6	32455.7	38310.7	22526.4	22971	19816.4	318.62	366.61	258.25	11695.9	26964	11169.4	10537.4	11104.9	10825
100232842	chr7	228930	236308	-	22.21	21.08	25.82	31.82	36.09	37.32	38.95	41.97	38.8	15.31	14.99	16.84	27.56	44.8	37.79	37.2	35.82	40.55	29.41	31.54	27.51	43.5	37.03	34.23	35.47	31.9	30.75	30.26	28.95	27.02	30.5	32.21	33.52	42.62	42.37	43.86	30.67	26.85	27.17	36.91	39.25	33.35	40.39	36.18	36.58
100232843	chr14	24673421	24675081	+	170.94	211.9	167.23	51.62	61.75	66.57	23.6	27.98	33.21	18.66	33.66	18.01	15.92	22.77	16.05	22.28	33.34	27.79	105.33	124.22	108.06	45.81	58.84	55.3	76.69	65.54	75.01	42.93	48.18	48.53	30.07	45.04	34.56	63.91	60.41	52.12	94.31	76.86	80.8	30.61	30.05	34.4	25.65	25.13	29.11
100232844	chr18	6693467	6703380	-	32.46	31.69	38.03	45.82	46.9	47.07	61.1	57	56.73	27.36	26.63	28.8	41.28	41.32	44.31	51.13	43.41	51.32	50.28	48.72	49.03	42.28	38.76	43.36	51.47	46.73	46.91	37.97	40	37.74	47.9	45.41	47.75	58.16	56.51	58.03	49.16	40.55	43.18	53.17	34.45	55.52	65.73	63.53	62.97
100232845	chr1	11312656	11323323	-	16.01	14.37	14.19	25.65	26.46	25.44	41.28	39.51	37.26	12.48	13.24	13.2	14.19	15.94	16.93	29.47	27.97	28.33	16.12	17.02	17.16	14.96	14.37	15.59	21.59	21.84	22.92	20.45	18.96	15.15	15.96	15.97	17.01	44.44	47.15	44.27	18.34	17.01	17.67	30.01	11.84	29.53	30.91	31.67	32.22
100232846	chr18	15923476	15925963	-	143.73	126.47	237.72	5.91	9.3	8.7	5.84	5.93	7.24	137.89	101.03	147.22	22.53	20.16	28.46	10.05	11.45	7.37	128.08	134.68	141.64	7.37	9.39	12.75	4.88	3.9	4.59	140.98	144.24	141	12.11	9.16	9.54	7.77	5.25	10.44	183.43	177.52	200.28	10.49	18.77	5.76	8.93	6.61	4.55
100232847	chr9	245748	248403	+	4.69	1.8	3.66	84.21	94.33	96.73	50.1	57.2	56.82	2.94	2.12	2.69	87.15	76.68	85.22	80.6	71.92	76.11	6.26	6.34	6.53	48.72	43.43	58.04	42.83	37.65	42.27	13.93	9.7	7.47	69.51	63.14	82.19	40.05	36.18	34.16	5.9	7.87	6.24	48.06	63.69	55.48	38.21	38.97	41.72
100232848	chr4	19231603	19238203	+	5.31	4.67	5.42	1.82	1.83	2.38	4.91	4.08	4.09	9.11	7.35	5.49	3.83	3.09	2.97	3.01	2.45	2.53	4.85	6.2	4	1.08	1.13	0.94	2.47	2.27	2.5	8.8	7.46	7.34	3.79	3.83	4.16	1.71	1.55	2.01	7.65	7.37	7.75	3.82	1.58	3.89	3.41	4.04	4.19
100232851	chr18	4733322	4737632	-	40.68	41.03	37.67	34.68	33.36	35.02	25.16	29.34	24.67	30.74	31.28	35.09	31.82	39.43	42.01	33.78	38.1	37.19	43.82	41.58	39.07	36.97	31.43	28.88	29.8	27.36	28.94	40.71	39.99	36.7	43.22	44.68	40.25	27.63	25.81	33.49	43.02	43.17	38.7	32.52	35.9	27.31	29.54	28.15	26.64
100232853	chr18	13539141	13541644	-	36.59	28.56	15.81	123.9	110.51	106.93	34.56	33.9	32.8	29.01	30.57	37.18	384.79	342.03	319.5	35.73	45.21	41.68	31.97	27.24	27.99	134.54	122.6	140.28	50.99	46.9	47.4	22.95	16.96	14.4	190.64	177.85	224.75	32.35	36.16	30.84	23.97	30.78	19.49	33.74	187.14	18.63	23.07	21.31	19.19
100232854	chr4	22455937	22458736	+	174.54	115.78	158.66	1720.4	1592.86	1591.79	1690.23	1564.46	1622.43	139.66	127.66	179.17	1856.05	1653.44	1629.55	1751.31	1659.68	1772.51	272.49	270.01	242.07	1930	1577.81	1766.05	1793.29	1685.03	1852.17	342.96	243.57	211.8	1925.34	1721.66	2057.15	733.87	869.43	785.45	207.93	187.18	161.73	1455.01	1534.09	1384.2	1388.6	1439.21	1526.43
100232855	chr3	1484211	1486251	+	3.86	2.86	5.46	17.84	16.15	14.54	21.34	18.92	19.1	3.93	4	5.71	11.67	10.2	9.72	14.33	12.75	13.85	8.13	9.36	8.78	6.88	6.35	8.22	14.15	10.72	12.77	4.89	5.82	6.55	30.63	24.59	33.94	13.23	14.99	11.72	10.82	5.58	6.98	20.37	7.87	22.8	19.98	22.88	22.78
100232856	chr18	10174246	10175406	+	402.49	409.65	416.7	536.03	533.07	564.03	457.09	473.91	497.46	74.27	96.41	89.49	888.05	768.57	752.25	381.41	356.77	412.25	425.71	438.09	366.05	505.71	489.32	525.18	448.73	436.92	448.3	246.29	287.38	221.62	519.96	536.93	578.32	269.08	248.06	239.67	282.59	181.2	213.39	369.22	492.09	382.27	382.27	357.71	392.47
100232857	chr17	3158460	3159117	-	553.25	253.77	388.59	4352.98	3784.44	3951.43	2573.01	2480.75	2687.51	330.56	393.8	560.78	7883.78	6157.56	5274.22	2962.42	2830.05	2868.26	744.98	640.62	544.92	5153.01	5051.69	4963.44	3027.1	3705.19	3223.41	510.59	464.96	385.17	3738.27	3920.83	4182.79	1702.08	1876.09	1623.37	321.74	240.94	283.94	2487.89	6446.61	2811.35	3009.54	2740.42	2914.89
100232858	chr8	8219712	8222779	+	26.91	19.27	29.98	232.78	237.71	234.16	270.26	275.56	285.17	19.03	15.98	17.99	232.3	217.98	268.15	278.89	234.95	286.45	40.38	39.51	41.11	225.58	152.78	191.93	222.23	189.98	227.75	42.78	34.59	31.58	320.38	253.68	312.26	112.72	126.19	125.3	38.99	33.37	35.35	168.15	190.25	169.93	191.77	208.89	204.38
100232859	chr10	2369433	2374421	+	119.28	114.16	117.92	216.15	210.21	219.48	234.48	227.38	229.21	133.74	126.95	126.86	146.88	145.46	133.03	216.59	209.63	215.44	135.92	152.87	134.37	154.36	155.67	169.46	247.07	227.6	227.84	172.26	149.09	155.92	148.14	168.84	169.81	206.2	213.19	198.96	173.19	179.64	166.38	225.64	155.97	237.34	231.68	234.75	234.95
100232861	NW_003724541.1	7544	12427	-	522.69	508.95	556.91	710.09	736.9	776.42	597.8	646.81	634.66	438.84	478.85	556.54	774.43	921.24	811.94	703.11	663.65	711.18	1845.77	1848.07	1657.34	686.99	716.31	628.97	688.09	668.78	806.37	677.95	614.08	517	602.1	651.57	597.93	346.56	300.93	351.26	925.23	869.01	746.23	797.36	1070.36	818.61	863.09	768.55	831.88
100232862	chr16	21175256	21178111	+	24.9	13.73	12.61	153.28	153.06	156.72	95.94	102.84	99.94	52.63	51.19	59.68	267.64	241.67	228.98	167.6	159.87	172.9	41.58	39.74	33.2	159.66	167.11	164.22	102.31	103.56	105.44	73.53	51.73	45.04	62.13	60.63	59.73	76.54	77.27	75.69	60.65	69.23	54.53	73.23	197.58	93.99	78.76	86.96	82.72
100232863	chr19	17731299	17757550	+	8.12	7.32	9.08	16.66	16.84	17.35	22.92	21.72	21.02	7.23	7.43	7.07	12.32	12.66	12.93	17.53	15.95	17.18	11.93	12.13	12.25	11.96	12.56	12.27	14.07	12.39	13.7	14.22	11.05	11.5	14.77	13.05	15.98	19.51	19.7	19.47	13.88	11.33	13.28	17.73	9.43	20.31	22.93	24.46	23.81
100232864	chr12	279412	292040	-	118.59	91.96	109.89	332.19	303.84	304.7	283.22	280.87	285.7	74.84	98.23	132.87	321.68	293.47	274.6	369.71	348.76	351.88	259.93	247.78	221.25	297.26	313.17	295.43	296.8	305.84	298.84	215.18	173.52	150.37	193.06	234.08	218.64	179.55	170.07	173.2	170.9	117.4	149.41	322.23	276.4	381.24	335.16	335.05	332.19
100232865	chr8	21152560	21153561	-	8.39	19.81	6.47	117.71	113.64	121.18	159.96	150.31	179.4	20.07	15.86	28.12	563.12	485.38	467.28	216.16	207.71	292.9	9.14	10.68	8.03	257.3	242.22	266.2	147.28	139.57	173.49	26.7	24.47	15.72	208.95	175.38	226.71	51.53	54.58	41.01	14.07	173.51	12.05	56.85	482.54	79.74	57.48	64.7	53.3
100232866	chr4	21427859	21430914	-	288.43	255.43	281.67	1101.98	1059.45	1087.46	1675.82	1483.69	1500.69	394.88	363.27	403.69	925.97	810.7	869.32	1217.55	1125.15	1076.16	708.49	685.18	645.6	892.64	798.71	922.16	1161.75	1074.83	1083.96	567.22	490.75	439.48	931.92	935.47	1014.56	1124.67	1222.53	1158.86	608.64	538.26	553.27	1301.53	674.4	1291.08	1494.45	1515.84	1541.29
100232867	chr14	23363222	23379582	-	26.02	21.58	30.04	39.21	36.03	38.25	39.52	34.89	36.81	23.7	27.81	35.03	45.18	42.52	38.48	41.92	38.63	42.93	52.83	58.84	54.97	27.18	32.11	26.21	30.63	28.46	28.49	59.75	45.45	42.04	34.3	37.07	41.02	30.31	28.32	31.17	69.16	55.56	58.6	36.81	35.71	45.35	42.65	36.68	38.48
100232868	chr15	15406743	15424264	-	4.5	5.46	7.58	15.36	11.92	11.83	12.97	14.73	14.25	8.7	8.96	13.02	5.97	7.3	6.95	16.9	14.56	14.85	22.51	22.89	26.74	4.46	4.94	5.89	13.63	10.9	11.84	8.6	8.71	12.6	10.55	8.25	9.45	12.91	14.27	14.21	30.97	27.15	23.94	17.34	7.62	21.36	20.17	17.99	19.29
100232869	chr1	21368915	21386512	-	365.96	255.56	319.39	1073.35	986.11	983.54	1127.62	1100.8	1101.02	284	299.33	428.28	1174.33	1048.85	969.79	1110.8	1053.27	1071.76	965.31	971.78	870.74	959.48	894.6	934.68	1107.3	1071.58	1078.4	528.61	438.68	409.6	976.75	973.7	1070.76	701.77	741.76	700.96	594.39	459.32	495.42	1081.7	964.66	1275.09	1246.95	1249.11	1255.62
100232870	chr18	26888679	26896674	-	1087.62	994.71	1218.81	85.33	75.53	65.92	41.68	34.73	62.7	628.01	944.22	834.14	27.11	358.46	132.35	73.6	77.82	218.82	1102.95	1410.11	1220.57	255.55	179.08	45.03	98.04	72.89	111.01	648.14	700.72	634.13	50.94	63.37	64.46	26.24	19.6	49.85	1536.69	868.21	1108.89	175.88	280.04	15.42	41.5	31.03	24.96
100232871	chr7	6151863	6160891	-	464.65	400.22	502.62	3050.98	2564.82	2641.99	2846.68	2754.98	2705.73	580.27	758.57	933.35	1124.57	1067.81	960.13	2116.26	2252.43	2000.2	834.58	906.39	825.44	2030.94	2088.85	1922.13	3130.78	3176.39	3227.38	578.96	518.43	480.48	1759.72	2029.73	1990.46	2582.76	2599.13	2575.04	699	517.18	603.41	2820.35	2148.29	3160.8	2699.96	2919.34	3042.08
100232872	chr8	10714386	10714854	+	272.04	182.68	205.5	16054.3	16144.5	17762.7	7987.36	9050.88	10054.2	405.8	485.34	806.41	7494.34	6974.75	5907.94	7848.33	11543.2	9332.67	612.15	517.79	444.19	15436.8	19004.8	15732.8	14677.1	16297	14924.6	740.11	677.16	510.4	14147.5	18673.9	16051.6	12183	10361.6	9326.65	522.52	639.17	624.54	10304	16243.4	13185.8	7020.28	7213.16	9005.9
100232873	chr4	4839566	4840686	-	1.87	2.15	1.69	2.49	2.73	2.36	0.43	0.21	0.49	0.38	2.15	2	0.65	4.68	3.84	0.41	1.06	1.03	1.08	2.11	2.62	10.12	6.04	6.77	1.14	1.8	0.79	1.37	1.25	1.79	3.16	3.02	3.25	0.22	0.07	0.14	1.82	1.57	1.12	2.07	17.81	0.74	1.65	0.84	0.71
100232874	chr2	4762059	4762754	+	112.3	95.53	114.92	149.71	146.57	139.3	165.85	158.45	172.93	162.25	176.16	193.31	160.03	149.06	130.47	143.7	163.45	155.9	197.29	206.35	168.07	121.22	123.77	118.08	149	151.73	135.5	185.82	165.93	189.26	143.67	149	152.86	105.06	95.71	97.08	159.94	168.23	168.24	165.63	164.41	166.92	169.42	172.43	185.76
100232875	chr2	360270	361917	-	4.55	3.94	3.51	21.16	18.54	17.22	15.47	11.43	13.49	11.19	11.78	15.28	16.17	14.52	16.3	25.66	25.73	28.14	8.87	9.28	8.05	31.46	35.12	32.47	16.11	12.77	15.58	20.6	17.66	14.97	14.18	8.91	11.36	11.52	6.62	9.39	23.02	15.78	16.93	7.49	28.59	8.61	8.1	6.8	7.73
100232876	chr2	2182854	2194793	-	22.41	20.25	23.2	41.36	41.76	43.78	49.86	48.55	48.74	19.69	17.59	17.57	30.49	31.97	31.14	42.79	41.2	44.47	31.91	36.7	32.43	30.43	27.39	28.41	38.95	36.05	36.13	37.36	32.86	30.99	42.64	42.77	42.69	40.88	44.49	40.99	33.76	29.16	30.1	47.39	30.3	45.68	52.52	50.21	50.45
100232877	chr7	7371007	7379213	+	9.93	9.7	10.05	23.34	19.31	18.83	23.39	23.19	21.82	8.75	12.41	12.2	11.41	15.97	13.14	16.42	19.55	18.97	14.26	16.32	14.21	17.2	17.7	16.29	21.43	23.64	21.97	12.19	12.09	12.17	17.79	20.58	18.3	24.73	28.37	24.01	16.36	16.17	12.88	26.41	18.94	26.65	21.48	20.73	24.12
100232878	chr19	13399162	13400488	-	324.18	318.04	383.27	294.4	215.71	226.22	260.27	240.42	268.65	240.55	348.41	372.16	238.33	626.19	327.61	213.35	228.14	304.19	739.38	737.04	670.79	510.81	427.37	281.7	299.72	279.11	307.09	405.17	364.36	319.72	265.7	280.44	290.34	258.1	275.96	293.11	467.12	321	362.76	333.41	500.56	176.16	202.74	191.58	195.96
100232879	chr2	3811953	3812630	+	312.83	211.32	334.22	8494.66	9798.94	10679.1	7085.1	9399.41	9098.86	340.39	383.41	366.94	22378.7	21575.3	19106.4	12415.9	13680.9	13357.3	484.31	421.7	416.73	30172	33097.6	31047.2	16134.2	18872.7	18518	839.26	819.54	606.04	11171.6	15919.9	12694.8	8146.81	6656.94	6749.78	748.33	920.53	870.75	8851.2	20036.2	12483.7	7353.15	7727.33	8697.45
100232880	chr3	8986248	8987212	-	0	0	0	0	0	0	0	0	0	0.08	0	0	0	0	0	0	0	0	0	0	0	0	0	0	0	0	0	0	0	0	0	0	0	0.09	0	0	0	0	0	0	0	0.08	0	0	0
100232881	chr13	3607025	3625248	-	36.02	33.66	40.56	91.36	87.75	92.62	64.83	70.23	66.77	24	23.16	25.46	47.2	43.35	45.85	64.75	63	64.94	62.08	65.28	59.13	55.45	59.63	66.16	73.76	65.63	69.87	65.48	56.46	52.87	75.58	83.88	78.87	84.08	88.88	90.14	61.57	59.76	53.67	60.99	64.94	71.68	67.28	68.24	68.61
100232882	chr5	7580438	7581344	-	152.34	61.94	125.61	40881.6	41503.8	36585	44481.9	44329.2	49859.8	8.74	8.01	15.84	25669.6	21013.7	26802.2	64974.6	47652	56516.7	44.07	59.54	35.35	28709.5	28300.7	32832.6	49440.2	57815.9	47975.5	300.76	248.2	197.65	50870.2	26636.1	50529.7	61182.1	66052.1	52442.6	38.9	37.43	35.21	39408.7	22449.9	34287.1	48090.8	45651.8	42972.9
100232884	chr16	12517794	12518390	-	211.74	114.55	166.46	7174.73	6683.75	6603.29	4831.3	4664.29	5035.95	108.34	103.18	137.7	4931.5	4326.02	4071.03	4449.64	4638.21	3869.7	169.07	208.61	173.46	6110.85	5834.59	6608.39	5903.11	5797.81	5326.19	652.36	525.14	419.52	5723.5	4801.22	6360.11	3785.45	4113.35	3707.3	320.56	233.11	256.23	5763.38	6047.2	5303.99	6420.06	6332.47	6615.97
100232885	chr12	5441274	5442775	+	1586.99	1089.55	1604.9	8705.58	8248.39	8153.44	10757	10311.4	11358	977.03	1309.8	1251.18	6479.29	6268.78	5613.05	8288.45	7951.6	7407.53	2629.4	2504.3	2449.24	5686.99	4414.67	5818.69	9086.76	9469.52	9341.17	1577.92	1627.87	1326.83	7009.04	5788.47	7754.96	6170.48	6698.18	5667.41	2448.33	1373.57	1787.96	10155.9	4975.88	10479.1	12063	12120.7	11491.8
100232886	chr8	14807143	14810139	-	503.79	495.76	649.18	1070.83	944.84	933.15	1015.69	920.26	915.84	220.82	295.69	392.71	1338.21	1084.38	1010.24	923.02	800.28	857.96	800.45	958.27	907.87	1000.17	1017.33	956.25	883.44	847.93	912.24	582.61	546.52	615.71	848.4	794.57	938.82	775.33	803.07	734.15	910.53	605.97	715.04	777.2	659.58	882.89	881.19	874.97	845.51
100232888	chr8	2532258	2533214	-	76.01	64.42	87.75	1050.12	983.92	875.79	1370.01	1106.25	1221.26	37.03	44.57	62.11	578.67	489.89	532.37	1157.52	959.99	899.86	186.49	151.47	113.45	961.18	1043.7	1093.26	1404.6	1271.52	1012.98	173.99	186.41	140.15	897.83	829.57	1017.65	1238.54	1220.13	1048.86	145.33	102.34	124.78	924.77	727.18	661.4	1143.48	1113.45	1190.46
100232889	chr18	8761861	8769838	-	42.9	33.97	40.49	64.12	61.19	60.45	59.02	58.59	56.33	27.38	29.83	37.48	103.23	90.93	92.24	73.07	63.87	77.76	95.66	86.66	80.06	61.19	67.24	64.59	53.65	47.29	52.38	72.01	57.23	51.5	42.46	41.51	43.02	55.93	55.22	56.73	103.09	79.42	86.39	51.1	87.1	58.41	68.06	64.3	65.36
100232890	chr1	4747838	4748812	+	1595.21	831.86	1245.13	29366	24774.8	25508.8	14970.3	14073.7	13731.8	2271.43	2562.85	4100.31	20926.4	18159.5	17905.3	14853.1	14817.8	13329.3	1907.05	2002.13	1806.79	23048.1	20736.3	21100	18587.3	20618.6	18032.9	489.47	374.99	275.22	13423.9	14686.7	14263.4	7511.55	8004.81	8097.83	617.17	495.2	463.98	17963.7	28054.2	19348.3	20738.7	20791	20169.7
100232891	chr2	4398505	4401286	+	18.81	14.53	20.31	84.17	79.74	80.21	123.94	101.58	111.65	16.36	19.76	20.84	120.98	95.58	94.97	139.76	114.67	136.01	58.77	52.98	48.49	92.71	99.12	99.66	121.89	108.34	121.84	31.18	25.16	23.45	90.42	79.06	97.7	77.81	84.69	78.78	58.26	46.4	43.15	89.36	59.26	121.75	125.81	116.87	103.11
100232892	chr8	19876436	19877603	-	0.73	0.53	1.68	2.97	3.1	3.34	1.75	4.23	3.01	3.9	2.66	2.57	6.28	4.98	4.69	6.14	7.43	6.94	0.45	1.81	0.52	5.06	7.96	5.82	3.29	3.23	4.66	1.23	1.04	1.56	4.96	10.12	7.33	2.97	1.07	1.68	3	31.69	3.36	5.93	6.94	5.95	3.65	4.74	4.4
100232893	chr6	1288306	1408797	+	10.87	10.43	11.67	13.55	13.11	13.57	15.55	16.13	14.54	13.56	12.8	11.78	11.05	10.69	11.51	15.49	12.4	14.95	13.73	15.46	13.01	9.58	9.33	10.25	11.66	10.06	10.84	15.82	13.01	13.58	12.06	12.09	14.28	14.56	14.76	15.23	16.06	14.6	15.52	11.85	9.86	12.73	16.97	17.41	16.32
100232894	chr11	6011013	6016862	+	12.74	11.24	19.02	124.6	116.6	114.97	64.44	57.42	65.11	10.67	7.02	7.38	36.03	29.74	29.36	57.88	39.76	52.93	29.81	26.51	28.28	27.12	27.02	31.29	47.34	41.13	43.92	21.97	16.93	20.22	59.6	46.01	62.6	32.39	34.86	30.8	37.74	36.71	40.37	35.22	28.38	40.96	59.32	53.16	50.25
100232895	chr5	3197013	3198710	+	8.57	8.89	9.53	6.37	6.88	6.06	8.32	7.76	7.49	17.27	13.15	13.4	3.27	3.87	3.5	8.68	8.08	7.08	11.36	12.16	10.57	1.47	1.37	2.17	4.34	3.83	4.78	17.31	14.26	17.43	4.27	5.08	5.71	3.69	4.48	4.5	14.37	14.72	17.18	6.7	3.74	4.88	6.44	6.94	7.29
100232896	chr6	15649026	15693908	+	0.12	0.25	0.21	0	0	0.23	0.11	0.06	0.13	0.32	0.27	0.44	0.2	0	0.07	0	0	0	0.58	0.89	1.02	0	0.19	0.05	0.22	0.09	0.31	0.25	0.25	0.3	0.05	0.26	0.05	0.26	0.07	0.25	1.17	0.99	0.52	0.05	0.08	0	0	0	0
100232897	chr15	17993469	17999597	+	16.49	15.35	15.82	24.82	23.45	24.96	26.67	27.33	27.98	15.99	15.78	15.66	20.08	19.39	19.33	23.84	22.33	22.78	25.37	26.54	23.19	19.01	17.3	17.43	23.19	22.19	22.3	21.59	18.71	18.47	22.35	24.7	24.8	29.58	30.47	28.93	28.32	24.81	24.7	27.78	16.33	30.18	28.13	30.44	30.61
100232898	chr19	7635972	7640683	+	11.87	11.76	13.26	26.8	25.15	25.79	37.78	34.86	36.15	13.58	13.99	16.96	22.32	20.9	19.52	26.94	24.86	25.47	23.73	23.99	21.9	16.32	15.68	17.08	23.53	21.83	21.79	22.33	18.57	17.34	14.02	15.26	16.3	32.91	37.65	33.25	27.49	22.01	24.14	32.63	15	33.48	36.57	35.05	38.62
100232899	chr15	17211667	17213117	+	82.96	99.57	83.71	27.81	16.52	24.68	71.48	55.08	56.95	58.11	97.35	94.98	10.6	14.17	9.47	14.86	16.46	14.06	97.68	115.99	98.25	10.77	8.11	9.87	15.34	15.31	15.51	41.92	44.97	35.58	11.86	17.38	17.09	27.27	37.18	31.25	80.68	56.64	76.06	85.25	31.52	102.67	76.55	86.92	101.58
100232900	chr1	679715	684800	-	2.75	2.89	5.99	65.19	58.99	59.45	51.33	46.49	45.02	0.86	1.93	1.89	120.55	91.56	92.42	38.27	30.91	32.49	4.85	4.51	7.28	32.33	25.02	31.78	41.34	35.19	44.9	5.76	4.59	3.84	43.18	40.47	54.14	25.2	29.31	24.16	5.67	3.74	4.24	21.15	20.33	23.89	28.57	27.01	25.64
100232901	chr18	11286549	11293232	+	1.74	1.07	1.99	5.95	5.7	6.46	2.09	2.65	2.31	2.37	2.55	3.02	21.02	17.32	16.36	2.63	2.22	2.4	6.59	6.01	5.02	2.12	1.66	2.05	3.05	2.35	2.39	11.51	7.17	4.73	9.26	11.31	11.58	0.53	0.45	0.52	6.17	4.58	4.59	0.78	12.62	0.87	0.91	0.67	0.8
100232902	chr5	11376124	11380871	-	29.38	13.92	24.67	39.07	40.13	41.73	12.68	12.57	14.8	6.12	6.48	6.68	329.6	263.88	278.3	62.73	44.82	59.7	32.43	27.65	24.19	37.34	28.78	38.68	11.47	11.13	12.54	32.4	28.07	22.93	218.3	212.01	239.89	3.6	3.72	3.97	18.81	11.09	14.69	5.6	117.55	5.39	10.3	6.62	6.57
100232903	chr2	2313221	2315434	+	0	0	0.43	0	0	0	0.17	0	0	0.37	0.25	0.11	0.08	0.15	0.12	0	0	0	0.56	0.36	0.63	0.36	0.71	0.07	0	0.04	0	0.77	0.22	0.11	0	0.11	0.27	0	0	0.04	1.35	2.41	1.05	0	0.03	0	0	0	0
100232904	chr7	3376204	3378864	+	0.5	0.22	0.51	0.45	0.24	0.45	0.95	0.49	0.74	2.31	1.26	0.14	0.55	0.48	0.21	0.5	0.24	0.51	0.61	1.86	0.49	0.68	0.25	0.29	0.83	0.79	0.61	2.33	1.67	0.27	0.2	0.29	0.44	0.5	0.67	0.79	2.55	1.71	3.54	0.54	0.71	0.84	0.76	1	1.09
100232905	chr5	18634384	18636156	-	1.72	0.63	1.65	49.66	49.14	44.28	125.81	94.31	97.78	1.85	1.63	0.79	10.47	8.16	11.51	42.74	36.34	31.69	0.71	1.15	0.98	23.42	19.78	21.16	61.78	53.39	59.42	3.99	1.84	1.89	32.03	25	36.25	40.22	50.89	44.18	0.83	0.73	1.22	49.12	15.5	45.81	38.63	47.27	42.85
100232906	chr1	22826333	22828816	+	0.65	0.25	0.7	7.72	9.03	8.8	5.68	6.24	8.24	0.63	0.2	0.53	2	2.48	1.54	2.45	4.46	2.52	1.79	1.7	1.22	0.87	1.05	1.25	5.04	6.97	4.75	0.33	0.41	0.21	3.25	4.3	3.99	2.53	0.99	1.38	0.56	0.16	0.33	5.52	7.15	5.01	3.22	3.27	5.38
100232908	chr8	11422925	11425644	-	136.12	94.51	121.63	899.65	845.94	848.77	847.27	836.26	838.9	198.39	237.82	301.57	632.44	580.26	508.97	875.1	889.06	804.38	243.77	236.08	204.36	544.31	546.71	534.04	822.51	833.7	756.28	461.69	364.1	304.04	697.72	732.06	740.87	1158.41	1208.36	1060.77	339.96	294.76	322.04	778.64	638.43	784.46	663.65	729.63	804.71
100232909	chr18	6526938	6532336	+	49.38	46.9	57.64	42.47	37.06	38.48	47.71	48.17	43.35	80.29	90.91	119.65	65.06	59.43	58.25	45.49	43.25	43.36	181.29	164.72	151.78	35.74	33.12	35.68	38.53	37.24	37.06	92.99	88.42	78.87	46.04	48.64	47.4	20.12	19.79	20.92	110.25	85.29	99.3	52.09	42.33	58.57	59.97	57.12	55.73
100232911	chr5	23676501	23677878	-	16.78	29.2	18.56	83.27	77.92	81	107.77	131.9	154.01	88.84	93.72	125.18	216.11	237.74	175.79	301.5	390.1	444.3	13.69	20.05	14.24	105.74	93.08	57.54	94.92	130.22	129.21	117.85	96.41	70.15	38.94	55.49	30.32	258.08	274.25	279.51	58.13	62.39	65.97	85.93	130.32	182.96	72.83	99.37	92.15
100232912	chr15	14478397	14483443	-	24.9	25.81	25.14	30.36	34.76	37.84	55.48	55.42	61.73	27.11	24.16	28.18	48.23	49.43	44.06	72.36	82.11	83.27	45.88	47.11	41.16	43.03	42.63	38.57	42.69	49.78	45.82	34.58	31.84	34.55	35.52	34.51	32.51	80.18	78.63	77.81	48.22	57.8	47.59	56.36	28.99	73.28	66.82	66.47	70.15
100232913	chr15	11210490	11216295	-	34.36	31.7	35.95	131.14	131.5	130.22	151.73	143.77	154.59	42.49	39.78	38.65	57.19	61.07	74.81	140.67	124.46	141.99	58.67	63.74	58.81	65.1	64.77	73.1	95.03	81.6	83.14	64.91	56.2	55.91	104.93	92.57	104.55	202.47	204.04	213.66	73.41	61.34	61.31	114.2	62.44	116.94	149.08	142.33	146.94
100232915	chr19	16915111	16916114	-	1.01	4.16	1.44	1	0.55	0.82	2.5	2.66	3.39	16.92	10.81	13.56	6.82	6.37	6.39	5.82	6.86	7.4	1.12	1.33	1.68	6.71	3.19	1.35	1.85	1.55	2.47	3.38	2.26	2.05	0.09	0.17	0.09	2.02	2.18	2.02	9.17	25.53	6.08	1.8	2.12	3.28	2.19	3.13	1.58
100232917	chr14	3311605	3315824	+	0.16	0.45	0.59	0.49	0.6	0.88	0.95	2.6	1.23	1.74	1.5	1.22	2.76	2.84	3.35	3.47	3.02	2.93	0.9	1.15	0.58	1.79	1.34	0.97	1.1	0.91	1.45	0.62	0.38	0.4	0.92	1.99	0.85	2.91	4.21	4.34	1.15	1.73	1.17	1.89	1.27	3.42	1.69	2.11	2.43
100232918	chr9	5336054	5343517	-	34.03	40.69	32.04	81.09	86.23	88.65	137.95	138.02	135.93	38.14	37.59	38.49	103.1	130.39	111.68	181.07	155.79	198.76	83.11	76.51	78.34	93.32	94.08	87.9	90.07	82.67	95.57	51.79	42.35	40.45	39.12	37.81	35.14	212.21	217.9	239.73	67.36	78.74	60.58	112.9	67.62	142.5	139.86	135.05	138.63
100232919	chr19	4962607	4967645	+	35.84	32.67	41.79	78.23	70.59	74.58	73.52	70.31	85.61	29.65	32.65	35.69	174.51	188.49	135.78	97.55	105.31	108.94	49.43	53.08	43.85	115.45	103.83	81.18	68.93	71.48	65.68	50.89	50.14	42.61	89.18	95.37	90.9	69.78	79.22	69.35	60.9	47.85	50.26	79.27	117.07	71	63.21	67.61	72.08
100232920	chr5	5744484	5747533	+	165.28	166.27	177.16	856.15	776.98	751.19	1291.91	1137.68	1130.8	216.85	251.65	308.99	571.6	614.24	500.18	855.8	822.84	755.22	386.41	362.47	352.58	711.53	679.93	634.61	972.15	1019.18	984.72	269.21	247.01	226.86	665.9	677.43	676.48	999.58	1091.65	1069.37	359.07	308.38	321.68	1144.16	604.7	1229.14	1131.95	1180.43	1181.3
100232921	chr2	2496000	2498023	-	2.14	2.01	2.12	33.79	33.08	33.81	45.44	43.23	46.54	3.95	4.49	4.16	10.6	20.94	15.1	63.05	68.72	81.45	3.7	3.8	3.78	37.85	34.51	25.63	45.83	41.41	48.3	4.34	3.21	2.74	24.42	28.19	24.8	108.83	112.82	113.09	3.16	6.31	2.7	54.9	59.69	57.03	46.17	46.2	47.01
100232922	chr18	1522736	1524197	+	2.63	4.66	4.6	2.02	6.54	6.62	0.72	0.92	0.5	0.54	0.22	0.55	0.33	11.64	11.12	3.3	3.29	18.1	1.89	1.37	1.25	4.56	1.43	0.65	0.32	0.18	0.92	0.61	0.22	0.46	2.49	6.24	6.53	1.88	1.61	3.51	1.65	2.95	1.89	1.76	5.13	0.34	0.31	0.71	0.26
100232923	chr7	8233436	8236894	+	0	0	0	0	0.03	0	0	0	0	0.03	0	0	0.03	0	0.03	0.03	0	0	0	0	0	0	0	0	0	0	0	0	0.03	0	0	0	0	0	0	0	0	0	0	0	0	0	0	0	0
100232924	chr3	9452252	9454982	+	1.07	0.43	1.03	1.8	1.05	1.64	1.11	1.38	1.13	2.69	2.83	4.68	1.9	1.52	1.55	1.16	1.07	1.39	6.71	4.84	5.85	0.5	0.93	0.59	0.97	1.26	1.13	3.06	2.72	2.17	2.4	2.89	3.15	0.88	1.51	0.81	4.04	1.95	2.93	1.25	3.46	1.19	0.99	1.53	1.04
100232926	chr4	14057578	14060148	+	51.97	36.64	44.89	43.55	42.65	47.67	45.95	48.47	51.41	47.38	57.03	67.9	48.42	52.07	37.97	45.31	56.38	52.2	92.22	95.06	80.63	38.99	41.74	42.51	50.66	49.63	49.49	77.64	70.15	57.04	38.25	50.56	41.27	53.4	52.39	56.19	91.36	87.91	87.08	49.39	56.48	54.56	44.36	43.82	45.76
100232927	chr15	124043	125348	+	29.23	15.55	22.83	13.59	15.42	14.59	9.53	10.52	12.32	54.26	60.07	80.15	20.87	19.19	18.13	8.87	8.6	9.54	191.74	185.15	152.93	13.93	14.19	15.22	8.69	8.47	11.74	56.6	50.32	40.07	24.7	33.7	29.05	6.48	5.92	6.88	92.31	85.26	75.55	12.11	51.86	14.28	8.27	10.5	10.63
100232928	NW_003725300.1	2074	3082	-	7.13	4.12	9.26	3.04	3.64	2.96	8.87	5.54	5.91	16.63	19.87	25.51	4.59	5.03	4.15	10.19	6.98	10.16	53.12	49.64	35.23	2.46	2.33	2.49	3.03	2.72	4.23	14.47	7.88	7.63	1.42	0.49	1.98	6.36	5.15	5.2	27.11	20.77	16.43	9.27	1.71	9.65	10.27	7.55	7.9
100232930	chr5	7444712	7446921	+	3.77	2.89	3.05	4.86	5.29	5.56	6.71	6.44	7.24	15.28	14.9	19.53	14.34	15.5	13.63	12.81	14.91	15.52	16.95	18.6	16.25	6.58	8.06	8.69	9.32	8.62	7.93	6.97	5.83	4.28	9.01	14.63	9.99	10.68	9.28	9.09	15.01	19.36	15.21	7.99	17.51	9.84	9.17	8.12	8.33
100232931	chr11	2676715	2693410	+	17.03	15.92	18.54	33.75	35.5	36.1	35.69	36.43	35.6	15.13	13.95	16.38	16.04	17.99	17.41	35.91	33.53	38.97	26.61	28.13	26.26	16.98	17.47	17.86	25.6	24.2	26.53	28.86	25.57	23.58	24.31	28.83	28.26	34.1	37.49	34.8	35.62	35.32	32.3	34.27	19.23	39.34	41.7	42.56	43.16
100232932	chr10	6527193	6532440	-	102.53	96.31	112.8	25.9	31.34	32.39	12.6	15.56	13.59	48.25	55.84	73.69	53.86	123.59	69.18	17.79	20.21	22.77	167.04	176.28	152.18	53.86	47.78	35.09	18.8	20.18	19.12	72.73	70.01	60.07	34.17	36.73	34.9	16.63	14.3	15.21	92.54	83.92	76.75	26.82	82.24	15.58	17.03	13.02	15.22
100232933	chr14	19590373	19594650	+	71.78	65.05	75.93	222.18	228.25	216.42	271.28	260.01	287.71	56.3	54.56	55.44	212.88	231.77	222.3	231.84	202.07	264.69	71.07	76.88	79.08	285.02	260.38	261.59	240.28	232.46	231.52	87.58	82.81	75.97	163.15	154.92	186.23	244.02	273.02	240.97	93.14	84.38	85.28	191.45	145.99	196.17	217.3	225.24	217.19
100232934	chr17	6886211	6887519	-	1.69	1.68	1.83	3.25	3.03	3.75	2.8	2.83	1.51	13.06	15.43	16.84	14.37	11.61	17.25	1.93	1.65	2.38	16.81	16.12	15.08	3.87	2.61	3.59	1.03	1.94	1.78	10.4	6.87	5.52	3.82	2.87	5.82	1.65	2.02	2.5	12.43	8.83	10.92	2.72	8.17	1.96	2.79	1.97	1.69
100232935	chr4	22946219	22947231	+	23.65	13.63	17.72	3.51	4.49	4.92	2.74	3.24	3.61	65.88	85.47	132.02	13.28	12.92	10.6	5.97	4.79	4.96	147.9	135.39	127.25	3.69	4.34	5.17	3	2.94	2.82	30.06	29.17	22.36	4.92	7.29	5.45	2.66	2.5	2.23	56.31	58.83	45.66	4.35	21.98	5.15	4.27	4.07	3.78
100232936	chr1	194019	206566	-	24.64	16.36	19.89	9.19	10.26	9.58	6.82	5.86	7.98	22.14	26.33	39.22	25.54	22.12	20.16	9.42	10.61	10.09	43.23	43.09	41.79	13.02	14.09	13.35	9.02	10.55	8.76	20.65	18.03	17.96	8.82	9.68	9.27	6.54	5.8	6.48	39.11	32.33	28.25	8.28	17.38	9.41	7.77	8.98	7.12
100232937	chr1	4894937	4897452	-	25.03	23.44	25.53	5.45	7.94	8.85	11.52	12.87	10.86	24.57	21.07	18.33	10.23	10.72	22.29	11.61	13.28	8.65	20.82	21.6	24.01	6.8	8.39	12.64	6.83	5.55	6.38	25.48	29.93	27.93	8.55	8.34	5.77	20.02	10.67	18.16	30.29	29.9	30.7	19.44	8.07	6.87	16.02	12.46	10.08
100232938	chr18	3338300	3340982	+	0.45	0.69	0.6	5.76	5.3	6.09	3.05	4.65	5.34	1.09	0.87	1.18	0	0.05	1.26	1.2	2.48	2	0.78	1.58	0.67	2.2	2.61	3.71	4.57	2.63	4.14	2.23	1.03	1.17	2.2	3.18	1.73	26.33	21.01	24.04	2.24	1.41	0.93	4.82	1.17	2.95	1.49	1.11	1.77
100232939	chr18	3349151	3350723	+	0	0	0	0	0	0	0	0	0	0.06	0	0	0	0	0	0	0	0	0	0	0	0	0	0	0	0	0	0	0	0	0	0	0.06	0	0	0	0	0	0	0	0	0	0	0	0
100232941	chr14	3215337	3217473	-	1.64	0.95	2.72	0.43	0.78	0.61	1.81	1.5	1.57	1.17	1.92	2.14	0.69	1.04	0.71	0.88	0.8	1.02	3.76	2.33	2.09	1.23	0.72	1.28	1.09	0.66	0.89	1.39	0.86	1.87	0.67	0.88	0.69	1.83	1.88	2.51	6.01	7.12	8.51	1.12	0.67	1.07	1.81	1.02	1.14
100232942	chr19	17645407	17647721	+	9.24	5.5	6.23	8.74	8.37	10.48	11.03	9.3	10.82	26.69	19.28	21.54	7.27	7.55	8.26	9.39	6.1	9.48	18.39	17.18	12.96	6.45	8.73	11.26	6.82	6.17	5.98	42.8	28.72	23.3	7.86	10.63	10.07	2.59	3.12	2.68	67.88	42.42	51.63	5.44	52.31	7.06	9.09	8.82	8.1
100232943	chr10	6374447	6376729	+	5.01	3.38	4	3.28	3.37	3.13	8.67	8.14	9.07	14.89	12.68	12.79	10.64	6.97	14.14	13.85	10.71	12.84	5.78	6.87	5.6	6.54	6.76	7.55	4.02	3.62	3.78	9.85	6.96	7.47	23.01	17.95	26.26	4.53	5.2	5.53	23.75	11.86	18.24	6.75	7.03	7.97	11.15	9.11	9.47
100232944	chr7	16796162	16803660	+	2.58	3.33	4.02	3.63	3.12	3.89	6.21	5.22	5.19	4.48	4.55	5.98	7.2	5.57	4.64	4.08	4.21	4.31	13.75	15	12.06	3.18	2.91	3.39	3.7	3.02	2.73	7.01	6.4	6.05	5.22	4.74	5.34	3.27	4.02	3.98	10.88	8.34	8.67	5.87	5.3	5.92	7.73	7.11	7.58
100232945	chr18	5092115	5094227	+	0.22	0.05	0.33	1	1.17	1.36	0	0.06	0.57	2.37	3.27	2.26	1.23	0.82	1.31	1.67	2.81	1.92	4.31	4.72	2.9	1.94	2.01	2.12	4.9	6.71	8.66	1.35	0.9	0.75	0.4	1.06	0.53	0.72	0.81	0.39	2.31	3.82	1.96	0.76	3.59	1.39	0.32	0.44	0.77
100232946	chr15	1686885	1715998	+	12.37	11.4	12.15	14	14.63	15.04	18.03	17.09	18.31	10.83	11.71	10.96	10.57	10.2	11.73	15.89	18.28	16.75	14.36	15.58	17.98	12.55	10	10.44	14.91	12.63	13.38	16.41	13.65	12.88	13.65	13.91	12.67	15.69	16.64	18.76	15.61	15.83	14.15	18.2	12.44	16.15	18.94	17.41	17.19
100232947	chr5	4619265	4632980	+	0.23	0.4	0.23	1.12	1.3	1.27	1.75	1.25	1.2	0.6	0.61	0.27	0.25	0.28	0.22	0.52	0.76	0.46	0.55	0.71	0.38	0.62	0.75	0.63	0.99	0.71	0.92	0.56	0.59	0.7	0.69	1.02	0.87	0.86	0.71	0.89	1.02	1.08	0.75	0.98	0.33	1.65	1.26	1.67	1.6
100232948	chr7	6141468	6144515	+	0.06	0	0.06	0.55	0.61	0.55	1.06	1.24	1.43	0.29	0.35	0.44	0.14	0.37	0.28	1.15	0.65	0.65	0.28	0.14	0.18	1.26	0.54	0.89	2.05	1.47	1.96	0.24	0.16	0.23	0.56	0.35	0.61	0.99	1.18	0.71	0.07	0.24	0.21	0.91	0.31	1.26	2.07	1.41	1.05
100232949	chr16	9174996	9178563	+	0.52	1.23	0.35	0.15	0.3	0.3	0.25	0.37	0	0.36	0.49	0.37	0.45	0.07	0.83	0.2	0.34	0.32	1.94	1.56	1.58	0.25	0.38	0.24	0.29	0.14	0.14	0.11	0	0.18	0.76	0.88	0.22	0.75	0.22	0.62	0.77	2.99	1.17	0.19	0.94	0	0.21	0.48	0.12
100232950	chr5	4868712	4873422	-	16.91	38.11	18.39	50.07	71.16	72.75	34.13	39.03	40.38	35.95	16.68	22.13	34.98	369.85	175.07	105.96	89.76	166.65	8.17	8.67	7.55	265.14	196.73	75.98	69.61	80.28	78.34	7.11	2.58	2.96	56.61	70	70.21	152.62	146.73	149.79	10.89	43.79	16.64	153.51	220.23	48.27	53.66	59.38	41.54
100232951	chr9	2133159	2136764	+	3.54	11.2	2.84	13.75	12.21	13.56	33.99	35.63	36.38	4.7	4.26	6.18	11.05	12.42	12.63	55.94	76.04	84.25	4.52	4.61	4.51	19.33	16.3	7.32	19.46	25.32	25.56	3.24	3.21	4.5	4.91	4.4	2.12	89.82	87.71	88.06	11.77	28.05	10.65	25.91	4.03	47.84	35.31	35.29	34.16
100232952	chr1	150565	175325	-	0	0.11	0.11	0	0	0	0	0	0	3.86	4.69	2.39	0	0	0.12	0	0	0	13.4	11.14	18.58	0	0	0	0	0	0	0.49	0	0.12	0	0.34	0	0	0	0	17.05	35.16	12.29	0	0	0	0	0	0
100232953	chr14	23320145	23341319	-	1.89	1.52	1.1	0.92	1.65	0.99	1.11	0.87	1.1	9.5	9.95	15.7	2.1	1.23	1.58	1.39	1.06	1.29	11.25	13.44	12.4	1.22	1.74	1.42	0.9	0.89	1.2	5.88	3.74	3.67	0.92	1.19	0.87	1.55	1.05	0.54	7.19	8.81	8.83	0.85	3.24	0.94	0.65	0.81	1.35
100232954	chr19	5254864	5257707	+	0.13	0.03	0.07	0.12	0	0.08	0.18	0.09	0	1.74	2.65	3.17	0	0.12	0.15	0	0	0	0.61	0.98	0.67	0	0.04	0	0.09	0.14	0.04	1.15	0.88	0.51	0.04	0.21	0.08	0.71	0.61	0.61	1.93	2.33	2.64	0.24	0	0.04	0.22	0.17	0.16
100232955	NW_003724191.1	499833	502195	+	0	0	0	0	0	0	0	0	0	0	0	0	0.04	0	0	0	0.04	0	0	0	0	0	0	0	0	0	0	0	0	0	0	0	0	0	0	0	0	0	0	0	0	0	0.08	0	0.04
100232956	NW_003724178.1	231515	239669	-	0.03	0	0	0	0.06	0	0.04	0.08	0.07	0	0.03	0.06	0	0	0	0	0	0.04	0	0	0	0	0	0	0	0	0	0	0	0	0.04	0.07	0.04	0.04	0.09	0	0.08	0	0	0.03	0	0.15	0.17	0.11	0.04
100232957	chr17	922608	925083	-	36.62	39.76	44.27	103.58	96.84	93.12	110.11	101.91	101.44	30.95	35.21	47.08	122.87	108.31	100.35	101.17	85.08	95.47	76.82	80.68	75.19	87.63	92.79	87.8	72.48	77.61	83.62	44.2	41.29	40.62	57.49	57.23	59.45	100.77	114.08	116.11	78.65	80.52	70.57	81.18	84.56	93.09	94.38	92.08	86.26
100232958	chr14	20731846	20739951	-	26.37	26.74	28.56	10.68	14.03	13.65	11.8	13.85	12.5	21.89	20.01	18.74	15.05	11.77	14.88	13.67	13.57	14.31	25.09	30.05	25.99	9	9.81	12.78	12.27	8.67	11.37	32.24	30.27	31.82	19.51	20.09	17.79	13.96	12.36	14.37	28.2	27.11	27.21	12.12	16.08	11.3	13.45	13.01	12.64
100232959	chr4	19034558	19035506	+	2446.83	3199.52	3495.9	1663.52	3514.49	2958.38	803.31	1527.27	736.44	600.67	651.15	428	124.66	1303.08	3521.56	2171.1	2781.12	1795.1	1340.5	1644.07	1691.39	1927.76	2778.04	3440.73	1976.03	1022.37	1862.8	2090.02	2731.79	2333.34	6351.07	5934.48	3198.51	1662.32	837.71	1997.48	1187.66	1369.69	1428.8	2044.89	3479.8	295.27	1631.87	816.01	1011.03
100232960	chr5	3676904	3684133	+	33.44	28.43	31.67	57.2	56.25	57.54	59.98	61.31	60.53	31.01	33.16	31.77	25.4	33.79	34.79	69.36	61.92	69.16	41.51	44.55	44.63	43.26	39.18	35.58	59.86	56.8	56.27	54.6	43.08	39.06	85.46	84.77	87.16	46.08	43.93	52.28	48.18	44.25	42.85	61.63	38.96	60.36	72.49	67.69	67.29
100232961	chr18	4363707	4368921	+	3.34	4.24	3.95	6.05	5.94	7.47	11.39	10.17	12.02	6.03	6.88	6.69	26.11	22.64	21.18	17.7	16.68	17.09	10.8	9.42	9.12	3.95	4.5	4.35	6.38	5.79	6.16	10.18	7.4	6.73	10.24	13.9	12.27	3.43	2.18	1.87	9.13	6.54	7.62	16.22	19.76	18.9	17.65	17.4	17.01
100232962	chr11	640398	643137	-	59.57	50.88	56.9	25.72	25.88	29.79	29.07	26.67	28.17	47.23	47.43	59.75	31.7	37.38	34.71	25.57	31.02	28.2	97.18	105.2	85.54	31.52	32.03	28.8	28.16	26.89	28.88	72.76	65.11	62.59	39.03	50.76	37.52	27.2	23.54	28.5	75.28	75.89	71.88	30.37	49.35	26.01	24.34	23.63	20.27
100232964	chr6	7804409	7815710	-	58.78	58.51	62.41	140.4	139.07	139.24	176.88	162.73	168.18	49.14	45.75	44.12	78.43	72.48	69.11	128.8	111.45	128.15	73.14	76.25	73.91	80.03	76.39	79.7	107.99	97.89	108.25	88.74	75.72	76.9	78.56	79.75	88.96	198.04	214.23	202.6	104.45	94.62	89.05	122.62	51.46	154.13	166.98	163	163.76
100232965	chr15	18385292	18393600	-	259.18	222.96	262.47	206.46	190.31	185.64	173.34	168.08	178.91	302.91	353.9	413.2	458.51	408.97	401.76	205.21	201.34	206.89	647.75	637.78	584.27	257.69	285.93	258.25	190.3	194.57	185.63	372.49	336.59	309.86	224.19	240.66	244.44	129.1	133.55	123.5	454.05	408.36	426.94	189.1	309.96	194.09	193.78	198.83	198.79
100232966	chr17	7994129	7998711	+	15.79	11.18	18.26	12.42	23.41	24.61	14.73	21.7	11.71	6.22	6.03	6.18	6.41	7.48	18.25	11.65	11.33	17.52	12.16	13.92	13.16	11.72	14.78	25.01	20.26	15.92	41.41	17.19	16.88	16.6	26.41	26.19	24.03	13.59	12.95	15.36	9.34	9.73	8.95	11.04	27.18	5.02	11.45	4.87	6
100232967	chr11	18056159	18065869	+	4.13	2.96	5.04	13.69	12.09	11.59	15.38	12.68	12.62	5.24	4.58	6.56	21.38	21.29	18.39	11.89	11	11.51	14.97	13.11	12.55	9.65	11.25	12.1	11.29	9.62	10.03	11.61	9.77	8.2	15.23	17.94	15.86	8.34	7.7	9.28	12.56	12.75	8.9	10.41	21.16	13.2	11.95	9.97	12.05
100232969	chr14	6684507	6687280	-	450.82	385.47	432.21	423.09	416.19	430.74	456.31	459.2	467.79	493.71	552.62	688.54	416.86	439.7	387.13	429.07	518.42	459.12	813.26	871.63	748.7	401.91	418.04	409.21	475.47	456.59	442.6	663.47	558.87	542.84	385.12	425.3	344.86	515.91	497.99	537.85	737.49	694.81	697.02	492.91	524.15	516.99	456.19	465.43	453.86
100232971	chr11	6735232	6739026	+	22.01	18.66	23.6	31.22	36.92	38.61	19.55	21.94	19.57	13.53	12.08	14.2	28.33	87.99	40.21	28.45	30.16	42.61	15.64	18.32	17.05	63.97	61.72	35.85	30.63	28.77	30.21	15.64	15.53	14.78	39.88	33.32	44.13	18.11	16.75	19.65	21.09	22.04	17.87	46.54	71.3	19.93	26.07	22.71	21.1
100232972	chr13	22673076	22681735	+	65.94	41.46	61.22	301.44	300.63	294.87	280.38	286.4	295.84	68.19	72.54	98.55	277.03	248.59	223	254.1	242.57	238.18	228.58	208.89	183.99	198.29	182.14	193.3	253.63	230.61	244.09	142.91	113.41	94.37	241.07	261.77	272.12	266.45	285.05	271.82	133.78	110.04	113.81	254.27	210.23	287.6	266.41	266.82	271.5
100232973	chr6	744553	745906	+	12.86	10.23	11.82	46.46	48.85	49.86	61.64	71.24	67.14	16.2	18.02	19.25	42.53	41.93	37.13	66.32	69.7	64.86	45.21	43.67	37.98	35.64	32.85	42.53	48.16	45.22	54.06	30.33	24.84	22.78	63.87	72.69	75.51	85.85	81.07	81.18	40.57	32.82	38.82	62.36	48.41	67.74	66.37	68.25	63.95
100232974	chr18	28209037	28216173	+	8.05	8.22	7.7	37.73	34.99	31.45	60.36	53.19	56.74	0.97	1.67	1.67	58.34	48.65	46.12	55.12	39.21	46.94	13.86	14.79	13.66	12.64	10.7	14.79	25.98	20.93	24.77	6.99	6.21	6.98	56.41	47.69	66.07	29.24	33.53	30.72	6.23	3.41	3.99	44.87	13.24	49.61	78.11	73.64	69.54
100232975	chr19	9094526	9098457	+	20.46	16.97	18.52	30.91	29.01	31.82	38.72	37.02	31.11	21.41	26.78	37.22	47.15	42.72	34.65	36.83	47.84	43.64	53.07	52.34	44.82	41.52	42.39	41.24	38.41	35.86	38.85	29.24	22.86	22.48	29.94	34.31	29.56	34.17	35	33.67	37.82	37.26	34.48	40.53	43.96	49.18	38.76	39.39	40.71
100232976	chr4	11505149	11507244	-	0	0	0	0.59	0.15	9.54	0	0.16	0.31	0	0	0	2.22	0.3	0.91	0.16	0.91	0.47	0	1.08	0	0.28	0	0.41	10.34	1.54	10.52	0	0	0.14	1.57	3.8	0	8.52	1.34	0.67	0	0	0	1.62	3.59	1.54	0	0	0.16
100232977	chr18	613506	619056	+	26.74	19.09	25.41	140.95	141.53	143.6	140.77	126.32	138.63	18.92	19.18	19.16	178.95	146.32	136.83	145.02	120.51	130.78	47.2	46.07	44.17	55.92	51	65.58	90.96	84.43	89.39	60.55	50.32	44.43	182.91	162.16	206.44	60.27	61.24	58.1	41.84	37.19	38.33	106.52	108.06	119.85	140.36	140.1	135.23
100232978	chr18	2291789	2294013	-	0	0.09	0.09	0	0.56	0	0.1	0	0	0	0.62	1.02	0.19	0.09	0	0	0.1	0	0.19	0	0.19	0	0.09	0.26	0	0.18	0	0.09	0	0	0.36	0.09	0.19	0.31	0.11	0	0.49	0.09	0.38	0.19	0	0	0	0	0
100232979	chr8	21138989	21144758	-	132.3	131.14	147.82	161.21	165.53	157.95	157.22	150.71	164.91	147.54	158.72	190.22	190.1	219.56	190.81	163.26	167.72	162.54	248.36	246.07	213.73	161.32	157.09	152.55	158.49	152.2	157.05	147.18	135.78	126.6	163.25	164.95	167.72	166	177.52	168.23	212.26	177.36	193.26	173.76	197.46	172.99	160.41	160.67	164.81
100232980	chr16	15651463	15668907	-	3.75	2.85	2.98	5.67	5.77	4.27	3.44	3.76	4.52	9.81	11.46	16.2	8.3	26.66	12.87	5.08	5.65	7.06	12.08	11.44	10.94	17.4	8.04	5.42	7.06	7.9	5.46	4.34	4.06	5.63	6.19	6.76	6.55	3.42	4.43	3.89	13.07	10.88	13.05	8	12.26	3.22	3.93	3.68	3.91
100232981	NW_003724316.1	4821	7927	+	43.59	56.95	43.36	3.21	1.63	3.78	5.33	4.55	4.03	13.84	18.85	19.44	5.12	6.96	4.55	3.14	3.91	4.58	38.69	58.01	60.42	3.57	3.62	4.61	4.07	4.8	4.12	23.56	28.13	35.66	3.85	4.04	2.55	6.88	7.57	5.6	45.13	42.17	43.07	6.13	9.07	7.25	6.49	6.58	8.59
100232982	chr1	2632972	2635975	-	4.77	4.08	4.6	0.28	0.49	0.49	0.08	0.15	0.3	0.4	0.66	0.14	0.42	0.49	0.5	0.29	0.36	0.07	0.94	1.02	0.86	0.13	0.19	0.32	0.14	0.4	0.26	0.7	1.4	0.96	0.61	0.86	0.49	0.54	0.4	0.23	2.75	1.89	2.05	0.28	1.5	0.14	0.08	0	0.38
100232983	chr14	23435457	23438460	-	10.9	5.89	9.28	7.39	7.14	8.78	7.38	6.37	6.37	9.92	7.6	9.19	13.29	9.82	14.94	19.64	16.67	19.97	44.54	40.85	37.56	4.26	3.5	5.83	7.65	6.86	6.46	31.5	22.32	21.21	11.39	9.75	11.02	8.35	8.62	10.6	27.83	24.49	29.34	12.78	6	12.64	20.25	16.5	15.98
100232985	chr3	2462698	2463948	+	70.24	162.13	29.42	35.49	27.97	34.64	34.16	24.66	23.21	49.13	32.76	43.13	50.15	56.49	48.45	20.6	25.19	29.49	59.74	64.24	62.08	125.58	142.96	103.36	25.32	31.98	28	135.56	96.49	103.08	9.76	18.74	11.43	38.49	37.8	36.66	137.07	279.39	108.72	24.23	53.77	31.65	28.2	30.1	22.92
100232986	chr5	894808	896131	-	120.17	394.39	117.96	42.35	39.6	43.79	40.38	43.16	42.33	12.54	7.59	15.13	68.16	59.65	90.65	45.85	56.6	97.78	42.38	45.56	42.43	202.89	183.1	144.52	100.86	75.83	122.57	47.02	32.39	47.34	83.68	28.17	61.84	52.03	54.6	49.48	72.59	147.55	48.01	37.26	97.22	25.09	31.65	26.91	22.67
100232987	chr9	6679322	6685375	+	104.32	89.62	108.29	308.74	303.86	317.73	259.98	248.2	241.62	95.77	87.57	90	238.33	210.51	200.89	241.28	187.01	222.26	168.42	176.36	166.29	143.74	141.71	162.34	204.73	182.98	204.63	237.64	187.77	167.81	284.74	292.53	335.06	211.56	230.89	203.45	228.26	201.1	201.66	174.55	176.32	193.78	239.53	240.39	236
100232988	chr13	13621906	13659058	-	69.85	67.66	68.88	173.08	156.64	154.8	206.45	182.49	187.11	75.07	86.15	107.61	144.32	127.81	127.75	168.04	162.46	144.26	135.96	138.35	126.96	117.66	121.75	117.86	161.74	161.64	160.26	90.41	80.73	82.75	118.28	128.13	131.34	173.88	189.26	174.83	128.05	110.86	106.16	198.21	146.93	220.65	212.15	217	221.84
100232990	chr14	22022552	22023957	-	34.31	35.28	28.45	10.62	12.53	10.35	15.71	16.57	16.24	52.19	40.89	62.12	5.9	6.02	9.5	13.04	14.86	13.9	44.07	46.83	38.51	7.32	8.55	10.31	20.06	17.56	17.88	32.95	33.89	33.15	12.34	12.65	13.03	15.69	16.63	17.13	49.01	43.95	42.25	17.19	8.9	13.13	12.6	15.26	15
100232991	chr7	2729538	2734178	-	13.32	14.91	14.84	107.82	120.72	135.33	124.35	145.35	147.38	74.81	72.78	126.84	90.82	125.69	82.7	250.2	315.79	327.19	68.04	61.69	58.69	105.74	106.22	86.62	149.45	170.49	166.91	54.37	39.81	31.93	98.03	151.92	109.49	198.46	172.54	173.58	107.49	102.47	125.8	170.03	90.06	265.37	155.77	159.36	178.08
100232992	chr13	1390414	1399296	-	19	17.52	19.73	11.89	11.5	12.17	15.33	13.78	14.73	34.17	29.12	24.91	17.7	14.99	15.9	17.58	14.87	16.63	18.78	21.68	17.61	10.19	8.81	10.98	10.75	10.18	10.52	24.16	20.14	23.58	21.19	21.47	21.42	11.47	9.14	11.31	24.79	24.63	27.58	12.09	10.79	13.91	13.93	14.26	13.84
100232993	chr8	20944096	20949935	+	10.55	10.02	10.17	1.99	2.35	3.04	4.09	3.66	3.81	20.63	20.46	25.67	4.13	3.11	2.97	5.1	4.89	4.47	27.8	34.34	29.54	0.74	1.25	1.92	2.19	1.42	2.15	22.98	19.93	23.02	2.56	3	1.82	3.11	2.55	3.66	21.75	21.22	20.19	4.38	3.85	3.65	4.55	4.46	4.89
100232995	chr15	15375461	15399026	+	0.17	1.03	0.4	0	0.11	0.05	0.12	0.12	0.1	0.1	0.1	0.19	0	0	0	0.17	0.05	0.19	0.06	0.29	0.22	0.18	0	0.09	0.18	0.09	0	0	0.36	0.27	0.05	0.18	0	0.66	0.75	0.89	0.49	0.38	0.66	0.05	0.05	0.29	0.1	0.06	0
100232996	chr16	14861538	14862969	-	0.35	0.23	0.23	0	0.06	0.13	0.07	0	0	0.61	0.77	0.31	0	0	0.06	0	0.06	0.07	0.52	1.25	0	0.36	0	0.18	0	0	0	0.38	1.33	0.06	1.04	0.12	0.13	0	0	0.07	0.92	1.39	0.32	0	0.45	0	0.07	0	0
100232998	chr14	130246	131556	-	38.26	41.87	36.73	23.54	20.6	23.24	24.63	27.35	27.71	55.33	41.12	45.86	20.03	20.63	16.55	30.89	27.6	30.55	34.55	40.2	34.58	16.5	17.53	18.7	18.94	18.23	22	54.51	53.31	59.3	13.85	14.77	17.08	21.7	22.79	22.63	51.62	68.32	60.3	19.18	18.75	24.88	21.8	21.18	20.21
100232999	chr17	8011759	8014319	+	57.52	59.38	58.42	18.43	17.88	16.34	61.97	56.48	55.04	56.26	57.46	51.05	29.78	26.06	25.67	33.59	29.21	31.42	63.86	81.09	75.99	16.38	14.23	19.61	31.64	30.71	33.93	43.7	50.14	47.35	21.6	21.26	24.59	41.16	44.28	33.65	75.44	59.24	70.19	63.91	16.74	74.55	84.83	82.76	85.92
100233000	chr13	154611	155935	-	39.35	40.4	44	0.87	1.02	1.27	1.73	1.2	2.1	66.68	80.97	85.67	3.23	3.23	6.97	2.48	3.21	1.08	76.89	74.44	71.93	1.12	0.95	1.97	1.3	1.2	0.96	44.38	52.17	59.19	2.89	2.68	1.8	1.93	1.26	1.92	120.87	91.69	97.32	1.87	4.24	1.3	1.64	1.19	1.2
100233001	chr2	2890650	2893717	-	685.32	541.77	700.17	1923.18	1854.28	1829.68	1266.21	1236.58	1282.53	825.52	787.71	947.85	3236.37	2875	2661.84	1679.08	1549.43	1564.86	1696.64	1652.07	1536.43	1537.75	1389.84	1478.22	1191.35	1146.78	1258.05	1073.33	957.73	856.28	1983.01	1862.83	2148.83	702.6	738.86	820.83	1254.28	1106.63	1110.86	1141.21	1875.04	1170.01	1146.89	1157.07	1117.89
100233002	chr13	5602125	5604835	-	242.11	180.67	223.91	1679.09	1592.74	1514.18	1098.02	986.86	1130.49	330.78	307.14	324.71	2746.42	2482.4	2191.07	1885.94	1600.27	1691.73	352.65	383.76	350.89	1237.48	1113.88	1291.52	1273.4	1179.21	1310.49	297.51	268.65	255.56	2148.95	1837.11	2370.28	341.74	366.44	335.99	398.3	384.81	376.83	781.42	1488.9	839.9	972.71	888.78	901.3
100233003	chr13	2428985	2430652	+	40.6	19.75	27.53	60.05	58.19	53.77	23.29	23.52	23.88	31.73	29.35	35.44	166.58	130.72	131.18	30.83	27.13	28.77	41.12	64.67	44.83	9.43	8.24	10.71	11.14	10.63	11.25	29.95	22.1	19.36	61.18	60.21	78.3	9.64	9.92	11.05	59.58	70.8	52.78	8.36	65.66	7.6	8.02	9.16	10.42
100233004	chr8	18763962	18764999	+	341.3	211.33	376.84	142.95	128.86	135.9	72.76	76.09	88.48	66.27	95.17	80.35	155.66	143.14	135.31	157.4	142.99	157.65	233.97	229.41	234.53	89.9	81.97	96.6	110.37	109.86	109.6	267.2	292.58	259.44	174.1	163.06	194.95	27.92	23.97	25.16	288.64	174.54	191.96	64.91	188.98	64.3	79.01	76.97	70.63
100233005	chr8	19635623	19649003	+	8.9	7.78	9.74	3.01	4.34	3.9	4.8	3.92	4.66	7.52	7.7	7.17	5.24	5.09	5.63	3.57	4.22	3.47	9.98	9.58	8.95	2.79	2.89	3.1	3.54	3.19	3.2	10.25	9.69	10.22	4.15	3.74	3.57	4.97	4.69	5.18	11.98	10.94	11	4.36	3.98	4.36	4.38	5.21	5.04
100233006	chr13	3583847	3589176	+	319.47	275.56	365.54	79.15	74.84	80.01	60.82	63.22	59.5	220.19	220.3	206.63	98.32	88.2	95.71	51.98	52.19	44.08	252.02	248.24	290.18	73.45	74.39	84.69	62.11	58.65	58.52	271.87	297.2	296.51	105.84	96.37	96.97	41.44	43.49	44.74	258.18	279.99	298.28	45.41	83.44	42.72	46.42	46.58	44.72
100233007	chr9	2663935	2667114	+	20.26	24.48	22.47	53.86	51.97	50.63	49.67	55.66	57.61	42.76	24.53	28.36	92.46	83.51	75.83	39.02	35.82	41.62	16.41	20.53	13.59	33.45	29.06	31.83	31.68	31.54	29.17	50.46	49.02	54.03	38.72	38.21	39.08	42.4	45.83	43.37	43.65	57.53	39.27	47.47	25.39	54.02	52.34	52.87	47.41
100233008	chr6	20199659	20200927	-	0	0	0	0	0	0	0	0	0	0	0	0	0	0	0	0	0	0	0	0	0	0	0	0	0	0	0	0	0	0	0	0	0	0	0	0	0	0	0	0	0	0	0	0	0
100233009	chr8	17401850	17403120	+	0	0	0	0	0	0	0	0	0.12	0	0	0	0	0	0	0	0	0	0	0	0	0	0	0	0.11	0	0	0.12	0	0	0	0	0	0	0	0	0	0	0	0.11	0	0	0	0.12	0.12
100233010	chr16	16173226	16174002	-	1.01	0.6	1.01	5.65	5.88	4.82	4.7	5.58	6.13	0	0	0.22	1.3	0.89	0.9	3.86	2	2.75	0.22	0.91	0.67	1.23	0.4	1	1.89	2.85	3.12	1.55	0.84	1.9	1.25	1.66	2.99	3.59	4.36	2.23	1.83	0.66	1.99	6.26	1.75	9.05	9.39	6.23	5.75
100233011	NW_003724218.1	56249	57249	+	0.12	0.25	0.13	0.4	0.13	0.54	0.29	0.29	0.43	1.69	1.65	0.93	0	0.14	0.55	0.14	0.27	0.14	0	0.84	0.55	0	0.25	0.62	0.26	0.38	0	0.14	0.39	0.26	0.52	0.89	0.67	0.45	0	0.45	1.12	1.49	0.96	0	1.45	0.14	0.29	0.14	0
100233012	chr13	5881311	5885151	+	3.27	5.61	11.51	24.34	30.28	34.11	29.33	32.19	34.08	2.66	1.83	2.51	4.88	3.92	8.94	26.27	26.69	33.92	7.44	8.57	6.68	30.22	32.62	33.74	37.53	39.53	35.43	2.12	3.94	5.84	13.11	16.35	14.49	47.84	47.05	41.22	9.18	26.01	7.77	18.78	8.26	25.27	37.85	27.8	31.96
100233013	chr6	4441388	4446870	-	179.86	155.72	201.3	725.59	768.2	749.45	778.5	790.61	827.56	204.81	201.39	242.26	478.36	527.84	480.68	532.9	557.54	552.12	265.75	274.36	252.91	522.33	477.76	497.15	722.98	712.51	686.05	280.45	235.27	209.03	587.98	694.99	645.81	558.81	579.83	542.97	339.34	261.81	265.78	857.18	649.6	829.5	800.46	781.65	787.15
100233014	chr4	19395542	19397801	+	83.76	45.01	55.12	278.52	251.17	231.95	254.68	216.18	224.58	98.89	100.95	163.09	381.4	334.81	306.82	258.8	254.9	262.19	313.95	320.1	253.25	258.03	265.68	252.46	282.06	288.42	282.38	212.46	160.87	135.29	289.81	301.88	338.15	211.4	211.09	204.3	152.31	107.37	116.54	245.94	297.04	291.79	270.56	286.51	268.84
100233015	chr14	3211277	3212220	-	1.94	6.76	22.51	0	0	0	0	0	0	1.25	1.03	3.45	0	0	0	0	0	0	4.71	14.38	5.75	0	0	0	0	0	0	2.01	4.58	21.83	0	0	0	0	0	0	9.85	13.3	10.11	0	0.9	0	0	0	0
100233016	chr14	3515322	3517122	+	0.19	0.12	5.38	0.12	0.09	0.09	0.44	1.66	1.72	0.12	0	0.26	0.39	1.05	0.75	2.21	4.77	2.7	0.23	0.13	0.09	0.92	0.24	0.34	1.55	1.03	1.52	0	0.18	0.21	0.6	0.72	0.26	2.17	2.7	3.36	0.62	1	1.2	1.41	0.72	3.6	0.88	1.24	0.66
100233017	chr14	3159733	3160747	-	85.9	91.47	28.26	768.04	1158.4	975.87	167.1	210.83	132.56	3.37	2.27	1.46	143.3	4628.01	847.12	608.82	616.19	1347.78	7.13	5.19	3.42	4933.24	3349.67	1026.27	700.14	517.18	582.25	8.51	0	0.09	1406.27	1328.96	1279.57	147.79	96.73	123.72	11.02	82.51	13	1824.7	3518.89	146.21	429.22	249.83	232.19
100233018	chr17	6754149	6755658	+	33.51	27.82	28.95	191.53	229.11	242.37	123.33	156.58	151.68	37.23	36.85	43.42	248.74	225.22	231.52	151.13	212.37	176.65	42.15	42.31	33.99	251.07	309.86	304.02	206.61	215.01	228.29	48.96	45.86	33.57	175.24	188.3	134.65	171	147.92	156.48	47.42	46.63	53.99	185.52	264.77	169.42	119.61	117.11	119.93
100233020	chr4	19007075	19009912	-	119.81	105.21	132.75	479.26	489.25	490.99	434.06	430.21	439.33	83.07	89.46	91.1	346.59	388.48	347.84	510.02	440.91	533.86	189.16	193.6	194.97	295.72	291.7	312.19	308.8	285.12	277.28	171.41	141.65	127.16	332.66	305.59	376.7	432.36	435.51	407.54	225.8	205.65	181.07	375.12	272.3	388.13	409.16	426.56	427.19
100233021	chr10	633262	638859	+	1527.24	1466.24	1733.41	644.68	693.52	661.26	879.04	875.62	866.86	1080.78	919.18	1012.47	709.95	663.14	700.43	751.63	684.4	661.26	1304.36	1279.1	1356.07	455.64	436.45	523.51	593.24	514.65	610.75	1294.17	1306.16	1379.8	829.27	701.8	763.03	666.14	645.08	713.68	1230.67	1184.81	1209.19	797.71	541.92	798.41	969.28	962.96	963.01
100233022	chr13	6895009	6899875	-	162.66	199.05	203.06	402.75	371.7	378.34	425.48	387.31	404.21	85.12	83.66	119.07	403.89	356.05	316.95	314.36	281.63	286.02	232.02	236.86	219.46	241.58	226.28	234.36	274.57	246.38	270.95	153.81	149.91	142.9	259.53	248.52	291.99	353.97	391.15	363.33	195.06	150.84	170.78	384.26	223.13	438.87	465.6	456.08	468.07
100233023	chr18	4061808	4069192	+	4.23	7.21	3.72	3.88	4.12	4.72	4.75	5.07	4.83	13.47	15.48	11.18	6.27	11.69	9.44	7.64	6.83	8.2	4.93	4.95	4.29	21.5	22.01	14.63	3.6	4.7	3.66	3.56	2.23	3.27	2.57	3.07	2.27	6.53	6.58	6.58	11.11	17.28	7.99	4.66	5.28	3.96	3.87	3.37	3.25
100233024	chr17	12806857	12811954	+	818.54	818.9	854.01	860.68	851.72	892.42	1009.37	1044.57	1010.63	727.46	667.86	754.08	576.82	541.3	553.14	872.92	877.11	843.55	1046.26	1112.23	984.21	505.67	545.81	644.41	935.4	849.71	881.67	904.52	794.84	779.88	826.46	836.57	817.05	882.05	893.21	925.47	828.76	813.54	787.89	1070.04	807.6	1111.83	1116.97	1106.02	1119.77
100233025	chr15	19338804	19344157	-	1.29	1.24	1.39	2.32	2.17	2.65	5.82	4.92	4.44	2.45	1.98	2.49	2.95	2.06	1.76	3.3	2.79	3.07	3.96	3.92	2.92	1.98	1.99	2.1	3.19	2.83	2.68	2.05	1.88	1.7	2.76	2.75	3.21	4.57	4.91	4.29	3.81	2.63	3.29	4.12	2.06	5.36	5.7	6.1	5.94
100233027	chr3	1761052	1762218	+	64.25	46.42	56.42	243.9	238.75	235.87	359.84	355.4	344.91	91.53	97.81	106.16	309.75	260.77	313.49	345	289.33	289.94	303.73	257.83	254.55	218.09	201.62	225.19	252.41	235.38	248.22	74.38	63.21	56.96	248.89	223.21	281.74	127.79	129.03	109.52	150.83	111.15	125.4	358.1	232.15	334.16	429.77	425.69	393.92
100233028	chr9	3713048	3714139	-	98.92	129.28	102.81	60.43	69.48	65.9	81.34	100.74	107.41	103.31	78.97	97.86	206.66	204.77	221	197.07	188.34	238.46	88.36	96.43	111.36	91.54	87.06	100.64	63.4	52.02	65.03	86.42	74.76	84.04	65.19	55.74	58.37	65.14	66.75	70.68	139.28	181.88	128.26	95.13	108.71	89.33	94.7	96.95	89.78
100233029	chr18	11506619	11512477	+	0	0.14	0.14	0	0	0	0.41	0.32	0.08	0.22	0.28	0	0	0	0	0	0	0	0.08	0	0.08	0	0	0	0.07	0	0.14	0	0	0.07	0	0	0	0.17	0	0.08	0.16	0.3	0.15	0	0	0	0	0	0
100233030	chr12	2540865	2542288	+	0	0	0	0	0	0	0.08	0	0.13	0.07	0	0.18	0	0	0	0	0.14	0	0.14	0.07	0	0	0	0	0	0	0	0	0.07	0	0	0	0	0.08	0	0	0.15	0.4	0.07	0	0.06	0.07	0	0	0
100233031	chr10	1732116	1733364	-	0	0.19	0.19	0	0	0	0.15	0.07	0	0	0	0.07	0	0.14	0	0	0.07	0	0.14	0.11	0	0.22	0.25	0.06	0.07	0.13	0	0	0.07	0.07	0.07	0	0	0	0.08	0	1	0.21	0.1	0.07	0.31	0	0	0.07	0
100233032	chr16	21228286	21228918	-	28.89	34.7	34.03	112.35	109.96	116.07	166.07	156.6	152.69	14.23	18.9	25.22	71.35	63.2	59.98	134.01	125.69	103.91	72.52	78.91	69.08	61.23	56.78	69.42	108.74	105.6	127.79	37.76	37.18	34.9	41.56	46.02	53.13	69.33	70.9	63.27	60.79	44.44	50.22	220.47	41.56	250.16	241.9	251.36	252.94
100233033	chr17	8554060	8556590	-	5.03	4.06	3.45	13.35	14.48	14.95	17.21	15.52	14.64	14.2	14.14	17.87	21.01	19.12	17.45	12.42	13.43	13.23	10.26	10.31	10.61	9.42	9.52	11.13	7.14	7.65	7.77	10.37	7.44	6.34	11.57	11.57	12.44	12.55	13.52	10.93	14.69	22.65	14.64	10.85	9.59	14.52	13.91	13.41	13.62
100233034	chr14	7308196	7327163	-	116.1	105.84	124.17	97.04	93.75	98.75	88.59	82.74	92.22	114.16	115.81	106.64	98.19	95.15	78.54	73.39	79.02	78.37	138.31	147.41	127.78	73.14	70.04	67.31	81.36	78.99	84.21	149.92	133.37	139.41	63.72	73.2	68	78.87	78.53	82.29	180.8	166.8	165.85	84.32	99.39	100.27	81	84.35	87.18
100233035	chr8	17555842	17564025	+	110.31	91.12	110.84	210.19	206.64	211.18	229.24	221.81	221.8	108.4	111.06	117.61	214.04	224.19	188.16	211.21	188.01	206.75	181.94	193.22	175.13	160.27	156.06	156.27	181.92	177.52	171.22	172.3	149.3	139.74	177.97	202.15	207.43	168.14	175.64	172.43	177.96	141.33	151.21	204.79	168.47	213.38	225.53	226.17	229.85
100233036	chr15	17338967	17340793	+	14.48	14.54	16.46	13.13	13.01	12.98	13.61	15.72	13.51	31.3	25.55	26.11	7.93	7.7	11.83	13.27	12.21	12.47	13.17	15.22	13.74	8.08	6.97	7.63	10.22	9.35	9.44	21.28	19.52	20.93	13.21	13.41	11.34	14.37	14.82	16.32	23.66	21.61	22.38	10.88	13	8.73	12.81	11.34	10.93
100233037	chr5	339587	343282	+	51.26	56.85	55.44	80.85	80.53	80.07	41.98	43.64	43.09	61.73	61.61	65.42	89.6	125.35	102.37	44.17	38.86	51.72	84.44	89.51	87.16	110.53	100.84	80.67	50.37	47.31	48.96	63.46	53.98	52.01	30.64	30.82	35.98	68.83	69.39	67.4	74.96	64.74	62.48	43.41	65.31	33.45	38.56	35.3	34.18
100233038	chr18	5323787	5335621	+	43.11	41.23	47.6	119.1	115.02	115.96	148.63	142.78	141.59	46.61	47.89	60.48	132.86	125.62	119.15	130.81	119.65	119.82	90.12	96.48	85.01	110.44	95.08	104.87	93.77	95.66	101.35	89.22	80.5	71.88	106	98.72	102.94	105.38	107.62	103.74	107.35	84.88	96.68	123.18	91.72	127.57	145.04	138.78	147.06
100233039	chr14	27507717	27510328	+	0.55	0.15	0.55	1.2	1.19	0.96	1.76	1.6	1.71	0.31	0.34	0.16	3.62	2.89	3.18	1.09	1.42	0.8	0.12	0.25	0.12	0.98	0.33	1	1.08	1.1	1.18	0.12	0.11	0.2	0.81	0.6	0.79	1.73	1.6	1.49	3.62	4.14	4.63	1.14	0.64	1.51	0.97	1.46	1.09
100233040	chr8	22337783	22340565	-	8.24	10.21	12.42	2.1	2.46	2.83	1.44	1.28	1.79	15.17	11.34	11.2	3.82	3.32	3.38	3.15	3.98	3.02	8.25	8.48	6.74	3.63	3.89	3.72	2.46	2.21	2.23	15.06	14.31	16.11	3.81	5.84	4.39	1.33	1.56	1.12	18.88	15.39	19.01	2.24	4.58	2.26	1.15	1.23	1.66
100233041	chr6	3260885	3266021	+	22.7	23.8	28.89	27.42	28.35	29.82	32.77	31.31	32.92	20.52	17.01	20.46	40.14	36.83	40.63	38.71	34.8	40.46	39.17	38.18	37.97	23.79	22.27	26.78	22.6	20.34	21.5	31.96	28.14	29.65	27.22	26.27	29.23	19.7	20.52	21.12	48.66	39.26	40.48	24.31	17.26	27.8	32.34	30.12	29.09
100233042	chr12	1434464	1435690	-	205.3	228.86	252.97	216.64	253.44	219.2	156.5	180.56	158.4	170.47	152.03	165.44	114.49	246.08	228.18	258.49	292.14	353.56	148.13	154.97	195.05	491.08	461.23	339.79	301.28	245.99	270.17	184.23	225.59	230.83	223.28	208.43	185.37	313.82	253.35	343.45	213.07	220.74	203.03	285.72	346.19	106.97	167.76	168.68	121.73
100233043	chr12	1438514	1440035	-	166.92	161.99	178.5	359.89	319.05	322.74	301.35	291.68	279.89	157.07	160.51	196.03	383.12	357.22	335.96	283.06	283.72	285.25	217.28	234.97	224.43	442.58	425.08	382.5	385.79	357.29	377.34	155.85	156.88	159.34	287.03	296.12	298.64	282.61	308.34	317.39	181.16	187.26	159.05	255.25	353.4	241.66	237.01	247.75	243.41
100233044	chr16	19492842	19495989	-	0.75	0.59	0.3	0.32	0	0.32	0.35	0	0.17	0.93	0.46	3.34	0	0.33	0.17	0	0	0	4.42	6.9	5.47	0.15	0	0	0.16	0.15	0	1.79	0.93	0.94	0	0	0	0	0.18	0.18	1.52	1.46	2.45	0.16	0	0.17	0.18	0.17	0
100233045	chr12	5568469	5571351	+	7.81	10.37	11.13	25.43	27.15	26.01	28.04	32.23	29.45	60.11	43.9	47.91	34.35	27.54	28.21	15.39	13.48	15.75	10.52	12.6	12.31	38.32	42.99	37.34	16.14	16.42	14.88	11.44	9.43	10.73	4.99	6.39	5.8	24.43	26.63	25.57	45.99	45.96	49.4	15.3	13.57	18.01	19.41	19.83	17.11
100233046	chr5	24094768	24103904	-	26.91	22.17	27.41	18.4	21.16	20.5	20.47	22.28	21.19	30.04	30.14	31.69	28.25	27.68	23.86	21.85	22.53	25.49	52.79	51.87	43.73	23.43	26.49	23.96	20.6	18.88	16.91	34.57	31.05	27.52	26.41	28.75	23.71	17.41	16.41	17.56	33.88	33.42	30.74	24.41	29.33	25.34	24.08	22.51	24.43
100233047	chr4	20556757	20562257	+	5.31	4.7	6.73	5.13	4.33	4.24	8.04	7.61	8.62	3.81	4.13	5.3	4.3	3.93	3.18	5.25	5	5.89	9.85	13.03	8.65	3.53	3	3.21	4.51	4.55	4.68	7.73	7.47	4.71	4.51	4.9	4.44	5.86	6.99	6.47	9.65	8.22	9.1	9.16	4.97	8.99	10.12	11.24	10.18
100233048	chr8	14111138	14113999	-	6.38	3.73	5.63	10.68	13.78	11.66	6.92	5.95	5.89	11.72	11.14	15.94	9.1	7.79	8.35	7	6.69	7.26	32.79	35.11	27.43	5.07	3.23	4.59	4.78	4.93	5.48	22.98	15.37	14.41	15.84	16.1	15.62	3.2	2.78	1.81	22.56	16.52	20.93	4.97	19.24	6.87	5.89	4.71	5.04
100233049	chr3	256909	260063	+	249.68	267.1	284.87	1100.28	1075.65	1073.59	1328.57	1235.07	1281.2	213.16	228.77	263.84	851.16	800.26	769.58	1151.52	1072.91	1097.78	533.77	507.28	475.45	745.05	708.27	779.12	916.66	858.74	870.85	415.31	371.13	319	902.66	878.06	993.74	1220.56	1283.32	1192.03	523.02	409.4	472.1	1267.41	615.07	1321.72	1365.94	1367.04	1399.87
100233050	NW_003724286.1	23694	27530	-	78.15	72.83	82.07	92.4	89.04	91.37	107.03	98.12	98.05	61.07	64	67.55	59.49	76.49	61.28	83.24	74.51	86.95	92.17	105.95	90.09	60.14	55.34	52.76	80.37	72.04	83.79	72.66	68.16	69.31	71.08	70.47	75.69	118.39	116.06	130.4	80.42	72.27	80.09	126.06	83.34	111.39	103.11	102.43	111.42
100233051	chr8	14633067	14634214	+	928.85	1002.66	1222.87	9.89	9.31	11.63	2.16	2.89	4.92	1585.43	1729.45	1541.79	12.27	10.67	29.12	8.57	9.8	14.58	1513.76	1581.26	1652.25	17.1	14.27	14.05	12.44	22.76	10.67	1765.65	1612.46	1815.66	16	74.9	22.89	40.43	27.9	25.84	1907.04	2312.9	1818.3	13.99	58.25	5.11	6.15	5.43	3.33
100233052	NW_003724430.1	13056	14073	+	123.78	86.27	130.18	325.73	295.89	320.52	333.82	315.14	336.41	120.88	141.85	170.49	198.98	244.94	215.44	325.41	346.41	338.62	364.8	358.93	326.95	302.32	275.71	271.23	357.74	331.72	340.47	248.39	214.48	190.61	409.62	413.88	373.75	310.69	304.31	344.46	172.81	144.72	176.16	375.19	371.34	328.61	289.3	304.59	319.35
100233053	chr5	24844260	24849800	-	20.08	13.28	15.75	77.83	74.65	72.69	40.87	38.2	36.58	40.69	44.81	49.92	63.67	55.7	55.99	61.57	52.03	49.35	33.36	35.56	33.11	34.4	35.07	40.45	45.97	44.32	45.06	95.85	69.71	55.21	61.25	59.43	69.73	23.64	24.13	21.97	64.65	56.06	54.69	27.71	48.3	28.15	31.07	36.9	35.9
100233054	chr5	3031107	3046776	-	51.5	48.5	57.06	59.93	59.34	59.28	74.58	71.83	69.91	44.73	42.46	45.97	42.36	45.71	40.95	62.23	59.34	62.48	77.07	80.94	74.36	39.99	40.78	37.19	50.72	46.47	51.46	64.01	55.79	52.65	43.51	48.46	47.74	66.96	72.75	76.89	70.93	68.22	63.49	65	40.07	70.68	79.19	75.83	73.45
100233055	chr10	6283810	6321450	+	31.56	31.32	33.13	31.68	35.19	36.16	41.63	43.48	41.58	23.63	22.1	21.63	27.09	28.49	30.09	35.33	30.8	34.65	36.87	38.41	37.69	25.93	26.42	25.67	30.87	27.02	28.29	39	35.8	36.62	34.87	30.61	37.69	34.32	36.2	33.87	46.07	41.4	40.75	29.13	21.57	31.44	42.54	41.93	37.89
100233056	NW_003724177.1	356130	368546	-	21.34	22.77	23.44	113.22	106.72	107.95	136.48	124.96	128.86	15.47	19.54	22.93	56.78	59.17	48.52	111.66	107.96	106.71	50.16	46.75	45.29	55.83	49.02	44.36	85.38	87.92	84.22	37.14	30.25	23.44	88.06	88.78	90.47	148.62	160.48	157.56	43.83	45.36	41.41	120.12	76.66	134.09	119.97	136.34	135.51
100233057	chr12	22583693	22592224	+	0.14	0.16	0.17	2.01	1.43	1.56	2.65	2.87	1.93	0.17	0.4	0.24	1.2	0.95	0.94	1.42	1.77	2.03	0.25	0.41	0.18	0.99	1.56	0.86	1.28	1	1.22	0.12	0.2	0.06	0.81	0.48	0.39	2.5	2.9	2.6	0.12	0.21	0.15	1.98	0.4	2.24	2.58	2.39	2.76
100233058	NW_003724232.1	120345	128258	-	9.97	7.49	9.41	32.03	30.18	33.45	42.82	45.88	45.45	10.68	11.44	15.21	48.92	40.93	42.05	45.15	37.95	41.53	24.56	22.1	19.93	20.55	18.85	21.85	31.48	26.64	28.93	12.14	9.75	10	37.1	38.82	39.46	26.5	27.43	28.02	16.06	12.37	13.56	37.6	36.15	48.77	41.31	44.28	46.32
100233059	chr13	5356780	5360844	+	1.43	3.04	1.24	6.02	6.54	6.68	4.59	5.84	6.68	2.24	1.85	2.66	11.8	10.37	8.97	7.9	9.3	10.29	6.57	6.8	5.71	7.77	8.08	7.59	8.54	7.31	7.09	2.33	2.26	1.78	7.18	10.07	6.72	11.34	11.3	11.65	3.59	7.77	4.68	6.37	10.18	9.39	5.27	5.87	7.26
100233060	chr13	5335059	5339258	+	0.1	1.03	0.14	0.23	0.15	0.23	1.13	3.36	2.23	1.85	1.14	0.89	0.45	0.41	0.3	10.82	12.73	12.71	0.43	0.43	0.19	0.39	0.25	0.14	1.68	1.94	2.03	0	0	0	1.13	1.64	0.23	9.74	13.97	15.47	0.51	1.47	0.88	2.35	0.44	5.88	2.08	3.01	1.94
100233061	chr7	18375488	18383001	+	15.16	13.26	16.14	26.79	25.33	23.4	33.12	31.52	30.68	20.2	20.37	19.11	19.4	19.64	21.9	36.49	33.48	32.98	17.25	19.87	17.78	11.05	11.98	10.57	21.6	20.52	20.86	20.98	19.04	17.22	18.48	16.2	17.86	24.89	25.79	26.64	18.23	16.79	15.75	26.91	12.93	24.36	29.13	28.7	27.76
100233062	chr8	13300657	13305429	+	0.26	0.15	0.23	3.08	4.13	3.92	2.68	3.1	2.54	2.03	2.76	2.61	2.42	2.37	2.41	2.75	3.49	2.65	1.55	1.79	1.53	2.18	2.3	2.33	2.1	1.56	1.96	3.21	2.71	1.8	8.31	14.33	9.61	6.24	6.04	6.28	3.31	4.61	4.07	3.14	5.94	3.58	2.08	2.19	2.66
100233063	chr8	13284166	13288426	-	0.94	1.68	2.24	0.18	0.21	0.12	0.2	0.39	0.23	1.65	0.88	2.08	1.78	1.59	1.98	0.51	0.58	0.64	1.29	1.2	1.09	1.06	0.87	0.59	0.38	0.37	0.42	2.08	2.13	1.66	0.2	0.31	0.33	0.13	0.14	0.2	3.21	1.96	2.72	0.33	0.73	0.43	0.17	0.13	0.13
100233064	chr6	3864672	3870244	+	0.11	0.08	0.11	0.22	0.49	0.28	0.34	0.7	0.5	0.53	0.46	0.51	2.06	1.55	1.08	3.43	4	4.03	0.67	0.64	0.28	0.61	1	0.37	1.1	0.94	0.86	0.43	0.23	0.06	0.24	0.09	0.06	1.51	1.03	0.64	0.67	1.75	1.06	0.79	0.77	1.77	0.81	0.9	0.98
100233065	chr6	3841221	3845961	-	3.1	3.56	2.08	69.48	76.14	74.16	62.39	67.96	69.9	15.22	15.32	20.22	22.41	26.94	29	63.18	62.96	73.95	3.58	3.9	3.31	33.31	33.27	31.32	54.84	56.77	57.14	12.33	10.26	7.24	24.54	24.92	23.21	127.39	118.04	111.76	12.21	13.95	15.94	42	16.97	60.06	39.32	51.64	48.99
100233066	chr19	3076945	3092138	-	3.73	3.26	4	17.32	17.16	16.71	18.68	20.32	19.13	4.23	4.62	5.27	18.05	15.94	14.57	21.08	20.93	20.43	5.77	5.69	5.3	6.34	6.82	7.95	12.84	12.75	13.83	6.79	5.46	5	22.01	24.38	23.95	13.49	14.34	13.31	6.23	4.95	6	17.52	13.97	19.99	18.92	16.92	19.93
100233067	chr12	19503767	19514680	+	0.06	0.15	0.06	0.07	0.13	0.13	0.11	0.14	0.11	0.1	0.19	0.26	0.23	0.33	0.23	0.21	0.34	0.18	0.14	0.28	0.24	0.16	0.15	0.37	0.26	0.06	0.15	0.17	0.16	0.2	0.29	0.44	0.1	0.3	0.08	0.51	0.14	0.4	0.13	0.13	0.21	0.17	0.22	0.32	0.18
100233068	chr4	20134606	20143852	+	0.66	0.83	0.59	3.09	2.75	3.53	2.43	2.57	2.8	0.84	1.27	1.39	7.92	6.73	6.97	3.62	3.47	4.4	1.49	1.65	1.48	2.4	2.49	2.78	2.23	2.71	2.53	2.3	1.82	1.2	4.68	7.12	5	1.51	1.02	1.1	1.26	1.94	1.51	2.25	8.02	2.45	2.11	1.72	1.86
100233069	chr3	679168	684423	+	16.69	12.72	17.14	19.03	19.75	18.95	20.09	20.53	20.06	17.75	20.45	25.33	25.98	23.37	20.32	18.34	18.76	18.18	35.8	38.19	37.67	12.87	12.33	15.91	16.18	16.82	16.07	28.56	25.05	22.28	26.01	29.9	26.63	19.16	19.59	18.59	28.68	24.91	25.12	23.51	22.05	27.27	24.64	25.62	23.91
100233070	chr18	11738377	11743541	+	29.85	24.7	30.29	16.03	17.84	20.07	21.46	24.17	25.45	29.92	31.85	29.78	17.97	17.4	20.41	22.56	24.47	22.44	49.88	45.57	47.87	13.98	13.64	16.86	16.63	16.26	16.64	37.33	34.27	38.64	25.49	26.1	23.44	27.85	24.82	27.52	48.94	43.91	47.47	27.71	17.62	25.93	26.63	23.35	25.73
100233071	chr11	13509330	13529415	+	9.3	8.48	9.29	4.05	3.83	4.29	3.22	4.61	4.46	5.73	5.38	5.62	6.11	6.48	7.25	5.34	5.26	5.11	14.46	15.76	13.17	4.6	4.78	3.8	3.6	3.3	3.3	8.75	8.26	7.08	3.51	4.49	4.29	5.43	5.14	4.37	9.7	9.03	8.91	4.38	5.31	5.34	5.63	5.3	5.62
100233072	chr8	1264803	1266255	+	4.27	8.38	9.46	6.39	7.32	8.72	3.07	3.71	5.01	12.12	6.69	11.95	4.86	4.22	4.05	6.36	7.55	7.24	11.5	9.48	6.23	7.99	9.21	8.63	5.48	5.52	6.94	8.72	6.7	11.15	5.08	11.84	8.08	4.07	4.64	3.18	24.14	12.61	19.85	5.6	6.65	6.73	3.93	2.91	5.45
100233073	chr12	4470290	4593161	-	18.81	16.19	21.68	29.93	29.43	29.56	22.05	24.21	23.55	13.07	12.05	13.62	21.52	22.42	24.98	27.81	27.83	28.07	20.34	23.64	20.36	22.85	20.24	21.5	22.73	19.18	19.01	29.11	24.31	22.23	28.93	28.82	28.07	27.61	25.13	30.33	25.67	23.36	22.12	17.06	18.69	16.27	21.4	20.91	21.41
100233074	chr7	1881645	1887498	-	27.05	20.59	24.16	45.63	45.85	43.11	42.89	39.74	38.12	21.9	24.98	23.65	32.34	30.81	31.06	36.19	37.09	35.53	39.17	39.95	36.63	33.59	32.05	30	40.25	44.8	41.64	30.48	28.51	25.19	38.41	48.44	38.17	42.04	34.17	44.18	28.63	30.91	31.64	41.79	47.45	51.14	44.7	44.36	44.58
100233075	chr9	3297156	3303745	-	212.31	224.39	242.82	88.88	91.97	97.75	114.43	121.39	113.13	252.77	263.23	248.43	129.6	132.36	134.4	112.98	113.41	121.78	278.16	315.03	282.39	123.67	105.96	126.64	122.52	109.48	115.79	205.32	201.91	194.38	145.32	145.79	148.5	92.93	93.96	98.78	278.28	253.12	263.48	94.36	119.36	90.19	105.83	95.31	97.01
100233076	chr8	19873168	19874685	-	88.44	187.53	116.35	1996.47	2091.82	2340.92	971.86	1346.56	1219.43	21.67	27.17	27.65	7384.17	6230.03	6244.56	1657.6	1829.5	1841.94	26.13	27.69	15.67	7982.88	8220.63	7679.75	2629.31	3016.61	2642.17	98.26	82.16	70.52	3395.33	4507.86	3984.54	1735.37	1515.12	1548.09	111.09	433.87	132.84	1236.53	5031.44	1786.27	1127.78	1228.21	1366.14
100233078	chr13	2162342	2164022	-	86.14	149.63	111.28	85.54	84.33	92.48	169.71	165.78	151.16	34.32	45.95	39.16	49.75	58.35	48.8	146.03	172.47	177.75	78.49	90.67	79.79	76.15	81.06	75.51	148.26	143.17	163.75	38.63	46.68	43.61	56.81	66.32	60.72	237.09	243.14	239.16	58.09	119.19	55.86	209.28	61.68	263	199.78	212.78	236.86
100233079	chr4	19929671	19931241	+	48.33	55.11	47.27	23.43	23	26.2	49.54	46.73	45.36	20.38	25.56	22.24	19.97	18.8	22.92	20.41	23.53	23.03	54.49	79.94	72.18	21.69	20.03	26.85	42.93	42.45	37.97	27.75	31.37	39.95	25.81	23.04	29.03	22.37	22.98	19.27	55.51	48.89	58.3	46.97	24.01	50.24	48.14	48.89	49.77
100233080	chr3	644472	647471	-	49.89	46.73	51.73	210.18	213.62	218.37	291.22	277.64	272.21	108.01	92.35	91.73	176.02	190.79	175.82	225.12	195.48	248.53	47.27	49.8	45.57	218.94	184.02	219.81	223.77	215.32	208.75	135.91	104.09	93.95	160.64	162.12	184.83	343.69	370.36	348.72	109.53	93.38	105.81	163.34	157.67	179.55	198.99	204.78	203.51
100233082	chr8	19169499	19217343	+	9.35	8.86	10.41	8.53	8.7	10.09	8.08	8.87	8.86	5.78	6.17	5.86	10.13	12.11	10.78	9.15	8.15	10.43	9.24	10.16	10.22	6.53	5.61	5.7	5.48	4.04	4.46	10.5	9.6	8.15	9.97	10.96	11.94	10.5	8.58	10.78	12.47	11.32	10.44	5.44	8.76	6.12	7.19	6.73	7
100233083	NW_003724204.1	11976	14588	-	41.35	83.71	69.02	84.04	104.59	109.49	9.37	13.02	12.56	48.79	36.39	54.96	72.05	70.48	78.08	19.49	21.41	22.1	51.89	76.58	67.34	47.41	52.75	58.91	18.18	16.9	19.31	63.38	57.44	77.85	10.34	12.95	12.75	25.36	20.58	16.76	137.09	96.87	130.47	10.86	40.37	17.53	11.52	11.37	13.9
100233084	chr2	1595085	1600750	-	12.22	10.42	11.55	11.79	10.11	13.55	16.98	16.71	16.67	16.06	15.65	18.62	10.17	9.37	11.07	15.6	13.85	15.03	18.43	19.16	18.09	7.24	6.88	8.38	9.41	8.34	9.22	19.43	16.51	16.32	10.51	13.49	13.18	11.49	12.84	10.8	20.31	20.6	21.56	19.62	11.79	20.71	22.31	21.84	21.63
100233085	chr8	20404674	20408862	+	16.71	13.34	14.11	15.96	13.97	14.49	15.23	13.6	13.92	15.79	17.35	17.75	12.01	11.76	10.09	13.42	13.38	13.14	21.2	24.3	20.29	9.66	8.6	9.54	12.44	13.38	13.66	17.88	15.27	18.48	19.91	18.03	20.55	9.31	9.42	11.16	19.84	17.63	18.98	12.31	13.74	13.27	13.08	13.19	14.21
100233086	NW_003724172.1	40333	41865	+	8.78	5.4	6.63	18.82	24.55	24.3	12.75	17.15	17.51	21.38	18.98	27.37	8.72	7	7.53	16.8	16.26	19.95	31.05	31.75	29.67	9.89	13.81	12.94	29.73	25.24	29.89	27.61	19.92	16.06	10.71	14.53	10.84	8.85	7.5	7.57	30.34	30.71	29.37	13.4	13.9	18.8	14.46	14.03	16.03
100233087	chr3	3733899	3735219	-	9.23	17.97	21.36	1.97	1.8	2.55	4.69	5.15	4.98	20.9	19.15	28.94	2.21	1.88	2.17	3.78	5.42	5.28	43.03	39.77	34.44	2.63	3.33	1.97	4.13	5.52	3.83	15.55	23.17	33.73	2.61	3.26	1.3	13.92	9.91	11.82	59.92	71.38	58.22	4.54	7.87	6.24	3.77	4.14	4.27
100233088	chr16	19180656	19181677	-	2.21	9.35	2.56	0	0	0.07	0.25	0.73	0.4	9.99	11.29	6.26	0.07	0.15	0.15	0.71	0.61	0.63	7.01	9.69	7.68	0	0	0.14	0.14	0.21	0	1.95	1.5	3.58	0	0.07	0.15	0.33	0.26	0	14.72	38.89	17.84	0.67	0.67	0.69	0.49	1.04	0.57
100233089	NW_003724157.1	12054	13630	+	1.59	1.15	0.49	0	0	0	0	0	0	0.06	0.31	0.13	0	0	0	0	0	0	1.16	0.48	0.82	0	0	0	0	0	0.06	0.2	0.19	0.06	0	0.19	0	0	0.08	0	1.44	1.13	1.34	0	0.54	0	0	0	0
100233090	chr14	26481830	26483430	+	0.31	0.09	0.04	0	0	0	0	0	0	0.05	0.05	0.29	0.1	0.05	0.1	0	0	0	1.16	1.87	1.05	0	0	0	0	0	0	0.05	0.09	0.1	0	0	0	0	0	0	0.2	0.1	0.2	0	0.13	0	0	0	0
100233091	chr6	3075737	3076606	+	72.69	32.69	54.16	3231.45	2994.88	2958.24	1728.81	1787.85	1860.35	1.33	0.26	2.92	12148	9665.93	9096.61	3138.07	2381.22	2782.07	3.32	3.18	2.75	8289.99	6977.01	7618.38	2733.94	3125.03	2653.17	4.92	4.06	4.87	3088.66	2802.47	3466.44	1483.17	1705.99	1637.46	8.82	5	5.52	1870.69	6160.59	2241.16	2458.87	2375.32	2441.61
100233093	chr6	3578774	3579964	+	18.13	12.82	19.77	4.78	5.78	5.16	3.39	3.13	4.37	16.02	21.49	20.38	6.44	5.33	5.9	5.68	6.57	4.83	34.19	26.83	29.88	5.48	6.47	8.9	1.9	2.39	2.28	18.69	12.78	13.06	4.33	3.27	4.08	1.14	1.7	0.62	26.79	20.69	26.21	3.42	9.31	4.91	2.15	2.71	2.53
100233094	chr8	12986520	12988072	+	20.67	9.88	27.91	266.78	239.3	239.47	212.68	195.4	230.73	43.43	50.47	89.75	80.03	72.52	65.43	250.64	182.08	210.15	38.99	41.78	37.11	68.57	58.65	71.63	77.54	76.49	82.42	36.55	32.53	40.78	198.62	171.33	199.34	80.03	73.03	74.27	51.17	25.83	43.4	221.76	80.44	229.18	297.64	282.06	264.8
100233095	chr11	967257	968152	-	0.9	0.08	0.25	3.55	1.68	2.58	3.5	3.55	2.36	5.46	6.26	8.48	5.22	5.23	6.22	1.86	3.43	1.87	2.91	3.42	2.91	1.01	1.23	1.47	1.97	1.26	1.08	2.22	2.2	0.69	1.88	2.01	2.02	3.24	2.42	2.56	3.95	7.19	5.11	4.29	2.86	4.29	4.17	3.14	3.94
100233097	chr14	27556577	27560219	+	0	0	0.51	18.51	12.29	15.12	95.11	74.33	74.27	0	0.52	0	1.1	0.19	0.57	6.13	3.94	5.41	0	0	0.57	11.62	4.36	7.59	21.12	21.51	25.1	0.37	0	0	1.58	2.79	5.24	74.77	67.81	80.75	0.19	0.18	0.37	79.64	0.49	76.7	78.27	62.44	72.19
100233098	chr2	14239789	14240887	-	0	0.09	0.09	5.62	7.2	7.65	2.94	4.98	3.17	0	0	0	0.9	0.77	1.1	2.84	3.83	4.44	0	0	0	5.11	4.19	5.1	6.84	5.86	5.28	0	0	0	5.26	7.67	5.41	3.45	3.1	2.98	0	0	0	1.7	3.88	1.87	2.16	2.07	1.38
100233099	chr16	2333144	2334712	-	0.08	0	0	1.05	1.09	1.64	0.55	0.49	0.83	0.09	0	0.04	0.18	0	0.14	0.24	0.28	0.24	0	0.28	0	0.34	0.46	0.38	3	0.69	2.59	0	0.04	0.09	0.49	1.25	0.63	1.72	0.63	0.5	0.05	0.14	0.18	0.54	0.37	0.79	0.15	0.15	0.1
100233100	chr6	18276962	18280654	+	87.86	79.08	98.44	71.36	81.23	82.53	90.99	85.47	84.03	83.93	96.87	101.51	121.86	128.97	127.06	89.89	95.26	89.95	152.32	147.44	122.3	89.22	85.09	95.86	95.43	84.22	88.57	128.34	123.9	108.82	110.54	119.48	106.87	91.4	80.8	91.68	144.13	109.92	121.42	88.69	123.85	87.97	80.16	80.49	89.72
100233101	chr10	6611559	6637174	+	41.5	52.01	53.7	48.92	40.85	45.76	51.6	50.72	48.23	23.86	25.78	31.38	47.58	55.4	46.85	46.34	45.72	48.81	72.58	76.53	68.86	48.98	48.14	36.62	42.65	44.76	47.68	33.11	32.53	32.39	45.25	45.67	45.36	36.36	36.09	37.06	50.35	35.67	37.6	45.92	61.32	48.01	53.38	49.24	47.22
100233102	chr18	13582222	13584988	+	146.14	139.02	136.27	129.29	188.29	192.01	137.71	210.06	137.69	80.74	79.2	78.32	143.33	183.89	366.56	189.72	249.91	299.12	203.15	225.49	200.97	187.32	199.1	287.34	241.01	183.42	204.34	164.8	148.38	127.7	315.98	344.79	242.46	175.58	130.53	258.84	145.9	182.37	123.42	160.68	321.51	124.23	176.03	116.21	131.19
100233103	chr12	2965633	2973062	-	12.16	10.9	11.99	33.45	33.9	37.27	48.43	54.26	60.1	16.8	16.7	22.86	27.73	25.66	21.05	55.45	51.73	54.64	44.62	41.58	37.02	16.14	18.85	19.82	40.79	34.25	40.82	33.56	27.71	24.51	26.39	33.02	32.39	34.89	33.93	33.49	37.21	34.29	35.14	66.65	29.4	93.25	83.13	79.43	82.23
100233104	chr14	1022587	1027998	+	96.73	114.86	104.8	88.06	84.97	91.17	118.14	110.49	120.92	136.22	107.86	121.89	111.52	113.72	107.53	116.92	100.05	112.8	117.35	124.79	114.73	58.64	56.74	58.9	78.25	70.71	84.61	121.76	104.26	114.38	111.75	98.89	115.7	75.42	83.3	74.31	161.91	160.39	173.05	123.88	73.09	138.76	152.38	150.59	154.1
100233105	chr10	5452552	5456477	+	1.85	1.25	0.91	2.2	2.32	3.45	0.18	0.35	0.31	3.33	3.94	5.94	5.34	5.9	6.69	0.39	0.56	0.45	1.46	1.79	1.33	2.43	2.56	3.73	0.38	0.63	0.54	11.1	8.24	6.67	0.56	0.82	0.48	0.5	0.43	0.58	12.72	11.39	11.66	0.39	2.09	0.24	0.47	0.11	0.17
100233107	chr5	23657737	23659191	-	326.29	212.14	259.6	7396.6	7060.71	7572.04	5881.32	7044.13	6930.79	23.5	30.09	35.15	13764.2	12308.8	10528.2	7887.26	7814.86	8434.29	137.05	114.53	110.45	17027.5	16608.4	15896.8	9676.57	11207	9833.65	300.58	219.85	189.68	6871.62	8164.05	7721.68	7463.24	7748.51	7239.84	222.81	677.71	247.52	6086.36	9286.97	8039.86	5713.62	5942.35	6362.75
100233109	NW_003724208.1	130315	131851	-	96.48	63.7	96.49	436.78	394.97	409.52	139.21	143.3	154.04	132.26	172.74	275.16	1082.08	907.48	809.15	257.32	249.78	216.22	602.15	564.9	553.91	466.84	360.79	387.28	213.46	259.94	232.05	232.41	196.84	159.36	475.43	435.06	525.68	69.79	73.67	63.55	319.31	233.48	294.27	106.46	1166.12	99.27	124.81	97.81	112.67
100233110	chr3	996210	1004897	+	145.12	115.73	143	374.48	343.19	342.46	358.32	337.7	350.9	106.98	139.27	179.26	433.54	412.02	374.99	317.26	303.44	319.29	351.42	335.82	310.51	355.06	349.42	347.05	341.04	341.68	353.58	211.43	187.43	167.17	338.85	362.39	370.52	293.37	310.09	289.19	234.79	202.92	206.12	348.55	373.49	373.84	379.22	369.69	390.52
100233111	chr14	13205171	13235187	-	3.1	3.99	4.91	21.9	18.78	20.27	35.55	33.78	35.59	3.25	3.45	3.65	15.1	10.57	12.07	21.88	19.39	21.8	7.11	8.37	7.46	14.61	12.03	13.2	33.17	29.98	31.99	8.28	6.96	7.75	24.5	21.41	28.72	19.89	24.26	21.28	10.56	6.66	9.1	21.03	8.2	24.63	27.7	25.58	26.49
100233112	chr17	4274544	4277281	+	279.69	381.02	303.29	5.59	5.5	6.2	4.39	5.41	4.83	146.82	206.08	152.77	18.18	31.46	28.36	4.18	7.5	6.8	384.02	404.3	363.61	1.44	2.46	2.15	2.96	4.17	4.09	215.15	251.48	197.59	9.57	13.13	12.16	9.82	8.06	7.57	302.04	176.96	252.21	4.93	46.52	5.94	4.38	3.64	3.4
100233113	chr12	22226534	22228639	+	24.69	13.25	17.48	153.06	150.9	155.52	190.35	174.74	168.73	17.65	17.25	25.8	50.54	40.41	37.68	128.86	104.35	126.43	147.98	137.5	114.17	24.08	25.08	29.87	48.04	43.03	54.89	199.84	141.21	114.79	59.81	64.4	68.88	74.13	71.97	68.24	109.48	85.12	101.09	89.24	42.84	89.46	100.6	95.78	101.32
100233114	chr3	19020376	19021667	+	141.57	122.37	151.79	2.3	1.75	2.36	2.33	1.83	2.39	163.59	164.18	127.95	12.47	13.28	13.87	9.19	4.3	5.67	171.15	241.04	194.79	2.45	1.34	3.13	3.86	5.28	1.46	223.15	175.8	135.21	3.15	1.54	2.7	4.09	8.99	12.07	408.31	325.17	282.48	2.15	6.07	2.29	3.18	4.81	3.81
100233115	chr18	4700872	4704608	+	78.68	123.36	84.81	87.37	101.52	102.43	140.86	170.94	160.54	90.55	70.79	79.46	120.06	113.75	116.79	247.13	253.11	305.4	95.43	106.03	99.57	134.19	144.65	142.92	116.64	117.37	125.64	115.11	107.22	114.63	61.17	64.36	59.21	244.79	229.17	233.75	159.06	183.32	156.33	144.86	80.6	216.13	184.88	189.25	196.57
100233116	chr5	5408090	5409006	+	31.15	19.62	21.59	105.67	94.87	106.89	92.18	94.12	88.18	117.6	131.4	197.22	150.26	215.36	129.93	146.33	181.22	191.53	20.81	19.88	18.25	211.98	185.28	148.15	98.04	106.28	106.15	38.62	28.45	28.21	32.53	45.5	37.65	207.27	199.37	246.33	39.91	52.6	38.81	127.52	161.34	132.24	91.72	93.88	105.95
100233118	chr18	23429219	23433852	-	9.84	8.13	8.73	2.09	3.5	3.63	4.87	5.21	4.98	7.25	7.03	6.74	3.03	2.12	3.51	3.66	3.72	3.99	12.26	12.93	11.82	2.73	2.24	2.81	3.72	3.12	2.46	14.47	13.45	13.21	5.82	5.89	4.51	4.57	4.66	5.26	13.46	12.65	13.28	4.82	3.18	3.9	4.89	4.46	4.73
100233119	chr5	7787254	7788962	-	5209.96	6292.97	5452.26	19069.3	18046.8	17013.6	19045.9	15400.2	18395	817.19	1458.03	1410.9	12042.9	10359.1	10244.9	22641.5	18235.8	18566.7	5853.09	5982.11	6698.72	10000.9	10819	11441.8	16119.9	18500	16938.3	3001.46	3233.3	2813.06	15662.4	11600.4	17007	12926.7	13892.8	10036.4	2121.41	1664.96	1755.59	16129.6	7184.44	16838.8	20828.3	21842.7	19804.4
100233121	chr2	2172143	2175413	+	26.22	13.69	12.15	34.94	41.68	45.86	24.1	32.83	30.39	42.58	46.98	57.96	137.55	121.59	114.27	42.98	41.76	48.33	76.99	82.85	73.05	38.31	42.7	50.01	23.71	23.2	22.82	142	105.46	90.05	47.84	59.66	58.4	27.37	24.59	25.18	142.07	159.19	126.55	23.62	70.55	37.74	24.32	22.48	26.12
100233122	chr8	20865379	20866669	-	26.19	29.88	32.87	21.61	19.63	21.32	19.69	21.43	19.16	34.23	40.87	51.73	43.72	38.41	37.09	15.37	15.08	11.8	79.82	79.08	80.12	40.42	40.45	44.37	20.59	23.23	20.85	62.68	60.08	49.94	6.05	7.35	5.62	27	29.43	26.77	97.61	83.95	91.11	19.16	19.73	26.22	21.09	21.7	19.46
100233123	NW_003724154.1	297657	312015	+	4.33	3.91	4.84	8.5	9.48	9.17	10.42	11.79	11.39	3.22	3.8	4.57	9.2	9.3	9	10.7	12.18	13.14	8.03	8.03	6.65	6.67	5.42	6.34	6.4	6.86	6.02	6.57	6.23	5.44	7.75	8.37	9.06	13.42	15.33	15.09	9.15	8.4	8.11	10.89	6.11	12.43	12.33	13.5	12.43
100233124	chr4	3274435	3276122	+	165.48	253.14	246.44	937.79	1091.87	1152.23	727.84	857.15	967.1	231.32	224.07	373.03	746.82	666.15	574.9	825.58	1179.64	924.93	679.96	520.73	522.08	942.32	1217.55	1183.71	1014.98	986.16	1042.71	416.99	396.09	383.42	1422.37	2010.19	1477.53	1271.81	1106.15	1141.17	672.75	511.97	762.36	1060.22	1271.04	1223.28	693.33	709.5	827.99
100233125	chr9	157632	171522	-	109.91	110	119.97	287.35	282.92	297	382.34	373.34	380.16	98	91.61	95.41	165	164.25	161.92	319.49	298.52	308.55	142.69	153.02	139.22	188.73	185.67	193.83	295.72	268.89	270.81	163.49	150.31	140.64	189.75	205.91	212.32	469.31	498.32	476.2	178.63	151.57	170.5	367.87	144.77	364.99	372.73	374.61	381.51
100233126	chr8	16097423	16102032	+	6.62	5.29	5.98	5.88	5.5	5.78	6.13	6.21	6.24	6.93	6.6	8.86	19.45	15.81	18.5	8.27	7.14	8.77	18.86	13.76	15.08	8.42	12.62	10.05	4.81	4.41	4.95	8.53	8.27	9.73	4.59	4.75	6.03	2.71	2.72	2.8	18.42	15.06	10.84	6.9	8.48	8.67	7.51	6.98	6.55
100233127	chr7	2351475	2355502	+	13.82	13.67	14.9	7.51	8.33	8.56	4.07	4.65	4.33	30.22	21.24	21.56	6.71	6.29	7.98	5.55	7.08	5.67	14.09	15.21	14.79	4.61	6.53	7.37	4.91	4.47	4.07	18.96	16.07	17.55	8.82	8.25	7.25	7.07	5.43	8.34	17.04	17.91	19.04	6.16	6.94	3.46	4.68	4.08	3.49
100233128	chr7	16208359	16209595	-	300.99	290.46	339.31	101.66	126.76	126.07	121.74	145.18	136.32	183.74	148.93	159.84	117.83	287.71	515.07	120.53	126.24	131.1	343.97	333.42	369.12	163.9	135.06	163.37	99.85	93.66	121.46	353.49	405.34	364.89	171.05	130.07	115.66	152.79	145.83	168.51	389.1	367.67	403.05	162.83	179.87	107.43	125.38	98.27	94.58
100233129	chr7	16404302	16405008	+	74.47	67.3	78.81	61.03	78.97	78.14	63.75	92.35	86.76	98.92	109.79	100.92	58.25	54.19	100.22	82.39	97.42	95.75	57.91	53.5	56.71	62.57	75.79	114.46	90.41	79.2	74.85	86.43	102.63	87.79	127.6	104.48	89.5	53.19	35.37	71.8	84.47	83.02	90.86	74.42	109.6	50.06	61.25	68.46	60.01
100233130	chr1	6289289	6290731	+	0	0.13	0	0	0.07	0	0.16	0.08	0	0.07	0.28	0.73	0	0	0.07	0.54	0.6	0.7	0.61	0.46	0.38	0	0.07	0	0.07	0.14	0.27	0	0.07	0.07	0.14	0.07	0.07	0.57	0.42	0.9	0.61	0.81	0.37	0.15	0.4	0.76	0.32	0.08	0.24
100233131	chr13	14441181	14444080	+	561.67	444.93	546.57	535.9	522.12	569.07	684.35	670.32	686.39	786.41	889.57	1134.79	861.63	832.69	811.4	624.82	616.37	620.6	1694.14	1636.08	1389.97	658.15	584.12	703.69	620.31	583.81	582.02	776.34	671.25	607.78	685.33	699.7	672.42	463.81	482.17	503.43	1166.16	918.43	1016.68	719.15	753.23	687.84	771.47	721.42	762.93
100233132	chr14	2507219	2508145	-	211.16	344.14	231.08	1.89	0.4	0.1	0.11	0.43	1.37	326.28	378.64	356.84	2.38	4.27	4.75	0.1	0.1	0.1	294.35	363.04	323.24	0.28	0.37	0.09	0	0.28	0.09	212.13	287.83	357.78	0.38	0.56	0.39	0.22	0.11	0.44	418.14	232.71	326.72	0.2	2.93	0.2	0.11	0.11	0.11
100233133	chr3	1584211	1585086	-	25.89	21.63	27.77	62.59	67.51	65.96	51.47	48.55	59.01	28.52	33.11	38.46	43.5	56.59	55.08	97.08	97.78	105.9	40.83	45.8	42.25	67.16	64.11	62.04	64.04	65.3	58.21	29.56	30.46	28.47	95.18	107.03	105.22	42.24	43.92	38.94	55.02	43.45	43.13	58.08	74.99	54.81	52.84	46.55	53.81
100233134	chr1	20850133	20852279	+	0	0	0	0.13	0	2.03	0	0.14	0	0.18	0	0.25	0.25	0.13	0.39	0.13	0.26	0.27	0.26	0.65	0	0.12	0.23	0.47	3.28	0.36	2.62	0	0.12	0.12	0.24	1.68	0	0.53	0	0.28	0.13	0.51	0	1	0.84	0.39	0	0	0
100233135	chr7	6210990	6212398	+	10.52	20.73	7.9	66.87	81.2	83.91	70.18	93.57	93.6	41.99	34.12	49.59	65.35	62.49	74.25	71.38	76.62	86.22	6.31	8.46	7.06	105.91	109.56	94.55	151.4	168.89	147.71	11.35	8.14	7.91	14.53	17.58	7.53	205.08	181.35	185.47	24.73	39.48	21.91	65.58	25.86	79.64	56.98	70.7	56.42
100233136	chr1	4330134	4331211	+	11.04	10.79	13.08	8.81	9.2	11.83	9.9	7.73	10.3	10.71	11.74	17.25	24.48	25.77	27.9	5.53	6.91	5.28	62.86	57.27	47.47	19.59	19.67	21.72	10.62	9.96	8.94	31.95	28.29	23.34	17.43	23.5	21.82	10.63	10.71	9.26	39.67	37.52	43.76	6.84	13.48	9.1	8.11	6.8	7.41
100233137	chr13	1602976	1606551	+	342.14	306.59	365.97	584.94	601.27	602.99	762.54	761.47	787.76	244.62	274.84	283.5	337.05	322.86	357.29	630.05	677.94	616.04	392.26	423.51	380.95	432.38	427.43	452.2	724.06	717.92	717.11	351.62	337.35	319.62	473.96	473.18	492.34	772.81	794.89	745.51	378.75	337.18	354.62	871.48	433.37	859.3	826.62	856.46	845.57
100233138	chr1	6173580	6176141	-	33.96	35.28	36.11	34.46	36.55	38.35	29.02	28.19	29.97	36.86	33.33	32.71	35.66	38.35	41.94	30.17	29.29	31.87	35.88	39.25	40.33	37.2	32.32	34.48	30.97	28.14	31.73	39.6	38.94	39.47	35.02	39.14	33.99	33.44	30.67	38.79	52.21	48.29	50.63	36.18	28.14	31.91	33.27	28.31	27.58
100233139	chr7	15166190	15197575	+	3.59	3.52	3.31	4.36	5.31	4.44	7.78	8	7.5	2.97	3.14	3.97	6.86	5.77	5.25	5.13	6.28	5.67	8.09	8.06	6.68	4.34	4.68	4.33	5.95	5.74	6.01	4.39	3.56	4.07	8.08	8.68	8.67	4.84	6.73	5.77	4.16	3.45	4.07	6.51	6.9	7.3	7.43	7.76	8.45
100233140	chr11	2574448	2579522	-	96.45	75.52	97.19	269.53	282.98	285.05	311.66	309.25	311.13	55.49	55.31	64.33	317.96	287.3	301.91	365.88	326.92	327.68	172.55	156.93	157.94	227.76	211.01	265.72	265.98	247.68	278.21	107.72	103.73	76.26	352.54	302.35	328.96	176.57	170.38	168.6	102.51	92.16	86.66	299.64	218.46	311.99	399.37	387.29	372.74
100233141	chr18	10907581	10910049	-	168.96	228.29	184.99	107.08	93.42	99.7	212.52	172.75	177.43	46.45	67.78	57.02	103.56	98.29	94.74	78.13	79.9	74.65	200.12	257	244.35	65.25	61.01	67.71	127.71	124.88	130.57	109.95	115.69	135.44	77.4	85.33	86.45	127.84	138.22	119.2	114.82	98.05	102.07	166.05	92.94	192.22	175.02	182.52	178.77
100233142	chr2	4282539	4283777	+	60.06	56.43	67.81	100.23	98.79	112.03	72.27	80.37	90.87	31.27	30.76	43.64	267.6	235.81	233.97	76.61	93.06	90.86	124.21	146.53	142.37	157.84	168.53	166.09	122.63	114.89	127.15	99.44	90.87	97.77	173.1	214.22	194.33	82.71	69.02	71.32	101.56	65.32	83.93	107.85	251.01	112.15	75.4	77.37	81.67
100240685	chr9	70435	95502	-	11.89	9.14	10.29	9.24	8.87	8.34	10.59	9.88	9.06	8.65	10.69	12.08	11.26	10.14	10.03	9.37	8.96	8.52	19.03	20.61	18.36	7.25	7.3	7.26	8.04	7.02	7.15	12.39	11.17	10.4	9.14	10.15	9.28	8.32	8.22	8.16	14.52	12.82	11.66	10.16	11.58	10.1	10.17	9.79	9.74
100240686	chr1	16533758	16537321	+	98.04	87.02	91.68	491.48	464.86	458.96	603.1	568.99	575.09	107.07	131.86	168.64	315.08	284.87	257.8	671.82	648.92	654.06	159.68	161.41	149.33	412.9	421.3	407.35	460.7	470.14	481.09	159.58	118.35	103.06	230.61	250.99	250.98	605.25	635.09	605.46	142.39	128.48	117.19	665.24	241.98	793.83	705.19	695.93	706.98
100240701	chr15	19199354	19206854	-	558.82	573.31	500.11	217.77	241.98	242.66	217.7	238.43	233.24	839.89	711.9	737.48	98.21	87.59	102.97	165.39	190.83	177.55	431.56	440.82	413.7	84.96	90.69	93.61	222.73	205.69	222.73	551.51	525.38	586.33	211.52	237.09	240.42	165.78	133.85	147.65	807.78	879.17	867.34	206.98	184.17	209.97	185.18	177.84	176.75
100240750	chr5	5145141	5148774	+	0.8	1.47	1.44	2.1	1.74	1.97	1.86	1.74	1.78	2.35	1.8	2.08	1.37	1.07	1.21	1.48	1.54	1.34	1.58	2.94	2.13	1.25	1.29	1.12	1.61	1.01	1.31	2.01	1.8	1.57	4.79	6.56	5.51	2.27	2.13	2.68	3.38	3.44	3.31	1.84	2.16	1.81	1.9	1.9	1.62
100240751	chr14	3117268	3121199	-	0.5	0.32	0.33	0.39	0.39	0.28	0.77	0.56	0.72	0.31	0.37	0.47	0.32	0.39	0.34	0.48	0.77	0.41	0.55	0.67	0.63	0.18	0.3	0.12	0.34	0.19	0.3	0.5	0.29	0.42	0.39	0.74	0.52	0.59	0.67	0.54	1.04	0.79	0.68	0.45	0.49	0.74	0.62	0.67	0.78
100240753	chr8	17116467	17125398	-	0.9	1.04	1.06	0.4	0.46	0.57	0.54	0.49	0.48	1.59	1.2	0.88	0.24	0.22	0.14	0.35	0.42	0.35	0.49	1.06	0.43	0.21	0.14	0.3	0.35	0.28	0.26	1.26	0.77	0.75	0.12	0.21	0.12	0.73	0.72	0.83	1.41	1.93	1.87	0.24	0.22	0.23	0.15	0.45	0.49
100240756	chr7	1684010	1688236	+	59.59	59.56	64.53	112.16	105.99	106.57	110.7	110.22	105.42	42.71	48.03	54.44	101.32	108.75	98.15	102.53	111.49	106.84	77.82	77.69	72.76	98.76	98.23	99.02	106.6	99.13	110.91	65.6	59.09	52.99	90.9	97.33	96.42	101.83	107.1	113.26	70.78	69.78	62.51	108.82	93.63	117.36	103.57	106.29	103.36
100240757	chr10	13476963	13496708	+	14.27	13.54	14.16	0.63	1.73	1.3	1.33	1.84	1.31	7.59	7.81	7.65	0.35	0.49	1.77	1.8	2.01	1.64	7.33	8.73	8.29	0.4	0.72	1.08	1.11	0.61	1	6.74	7.51	8.08	2.12	1.47	0.88	3.06	1.69	4.23	8.53	9.5	9.64	1.76	1.09	0.42	1.35	1.45	0.78
100240759	chr1	19800536	19814161	-	7.07	10.01	8.29	9.88	10.62	11.45	10.21	10.15	12.18	12.39	11.23	12.26	10.51	14.15	10.52	11.31	13.26	13.63	6.48	6.41	7.1	13.19	10.59	7.87	12.76	11.39	11.52	9.66	8.35	12.7	11.97	14.32	8.64	12.37	12.04	14.06	12.94	23.71	14.19	13.51	10.84	12.33	9.4	9.75	10
100240760	chr2	17660989	17662683	-	0.18	1.18	0.25	0.04	0	0	0.17	0.13	0.13	1.28	1.18	1.77	0.12	0.08	0.24	0	0	0.04	1.74	1.02	1.16	0	0	0	0	0.07	0.07	0.86	0.71	0.5	0.04	0.04	0.04	0	0.04	0	2.18	1.68	1.5	0.39	0	0.6	0.34	0.38	0.21
100240762	chr7	2252410	2256138	-	2.65	3.68	2.93	1.72	1.53	0.95	0.42	0.42	0.62	2.7	3.44	2.57	1.55	2.05	2.05	0.15	0.88	0.6	7.06	6.22	5.61	1.73	1.15	0.62	0.75	0.41	0.36	4.08	4.66	3.64	2.04	1.73	0.88	0.42	0.44	1.09	4.42	3.97	4.28	0.94	2.32	0.79	0.76	0.72	0.52
100240763	chr8	16261329	16266076	-	119.8	129.87	111.58	5.58	9.2	11.1	7.38	9.02	6.89	51.01	43.68	30.53	19.08	18	18.79	16.58	16.93	10.53	54.32	71.66	86.57	1.62	3.41	6.23	2.9	2.31	7.54	79.26	78.94	94.76	14.22	14.62	9.48	11.38	5.15	10.15	46.12	77.76	57.83	10.3	7.74	3.29	7.29	5.81	5.9
100240764	chr2	17446830	17448418	-	0	0	0	0	0	0	0	0	0	0	0	0	0	0	0	0	0	0	0	0	0	0.04	0	0	0	0	0.04	0	0	0	0	0	0	0	0	0	0	0.04	0.04	0	0.08	0	0	0	0
100240765	chr2	13235340	13237726	+	0.31	0.87	1.1	0	0.17	0	0.37	0.79	0.48	0.05	0.11	0.17	0.34	0.39	0.34	1.24	1.32	1.19	0.06	0	0.06	0.05	0.05	0	0.33	0.43	0.58	0	0	0	0.27	0.21	0	1.63	2.06	1.99	0.23	12.94	0.63	0.89	0.3	1.45	1.11	0.67	0.61
100240766	chr5	3354741	3358717	-	0.09	0.12	0.06	0.1	0.05	0.07	0.11	0.06	0.13	0.42	0.43	0.48	0.22	0.15	0.27	0.04	0.03	0.02	0.46	0.44	0.45	0.03	0.03	0.11	0.07	0.03	0.11	0.24	0.24	0.18	0.03	0.05	0.02	0.02	0.04	0	0.54	0.32	0.39	0.07	0.11	0.1	0.09	0.09	0.04
100240767	chr14	1914698	1919101	+	0.02	0.08	0.06	0	0.03	0	0	0	0	0.08	0.06	0.02	0	0	0	0	0	0.02	0.1	0.29	0.12	0.02	0	0.03	0	0	0	0.22	0.05	0.05	0.06	0.16	0.02	0	0	0	0.05	0.25	0.05	0.02	0.04	0	0	0.04	0
100240768	chr6	19886487	19889494	+	0.06	0.02	0.15	0.08	0.08	0.06	0.16	0.09	0.09	0.08	0.02	0.08	0.06	0	0.02	0.06	0.06	0.19	0.13	0.11	0.1	0.04	0	0	0.14	0.08	0.04	0.06	0.1	0.12	0.08	0.06	0.06	0	0.21	0.11	0.17	0.08	0.14	0.1	0.04	0.13	0.09	0.07	0.11
100240770	chr8	15901832	15928253	+	0.06	0.08	0.05	0.03	0.1	0.04	0.14	0.1	0.15	0.07	0.13	0.05	0.06	0.11	0.18	0.09	0.11	0.14	0.27	0.35	0.16	0.03	0.05	0.08	0.09	0.05	0.11	0.17	0.17	0.07	0.24	0.25	0.17	0.04	0.13	0.12	0.2	0.26	0.17	0.1	0.08	0.03	0.18	0.06	0.14
100240773	chr5	2906713	2913789	-	0.1	0.27	0.17	0.03	0.04	0.08	0.11	0.03	0.06	0.34	0.17	0.14	0.01	0	0.03	0.03	0.04	0.04	0.23	0.23	0.19	0.03	0.01	0	0	0	0	0.29	0.37	0.23	0.04	0.03	0.04	0.09	0.16	0.15	0.35	0.44	0.21	0.04	0.09	0.03	0.03	0	0.03
100240774	chr14	1530495	1535511	-	0	0	0	0	0	0	0	0	0	0	0	0	0	0	0	0	0	0	0	0	0	0	0	0	0	0	0	0	0	0	0	0	0	0	0	0	0	0	0	0	0	0	0	0	0
100240775	chr16	308285	333038	+	26.63	26.77	30.27	27.91	27.42	30.51	36.39	36.85	34.89	29.09	27.33	27.81	28.03	26.94	29.13	35.28	30.55	34.57	37.36	37.93	37.5	20.92	19.66	24.53	22.55	19.96	21.86	35.88	33.74	32.81	28.23	27.19	27.91	34.9	34.59	32.92	43.82	37.1	39.95	30.3	19.63	35.56	43.95	40.88	40.57
100240776	chr8	15452969	15453788	-	4.15	7.55	5.85	1.46	1.57	1.83	2.92	4.84	3.21	3.62	6.86	5.39	2.42	1.83	2.98	1.78	1.73	1.53	12.4	5.7	8.73	1.61	2.9	1.23	3.17	2.75	2.4	7.33	4.65	4.26	0.35	0.34	0.36	2.01	1.37	2.31	9.6	11.32	8.97	2.28	1.63	2.63	6.75	5.32	4.44
100240779	chr5	2509375	2521974	-	9.2	8.83	10.06	19.31	18.91	19.02	18.11	19.26	16.98	6.9	7.91	8.64	12.25	12.33	13.36	22	22.32	23.62	13.17	14.65	13.3	12.13	11.28	12.01	13.51	13.71	12.45	13.55	10.89	10.71	17.72	18.34	19.68	24.26	26.03	26.13	18.05	15.7	15.64	15.51	10.44	18.82	20.82	21.32	21.73
100240780	chr14	1251610	1256436	-	4.31	3.23	4	19.83	20.34	20.12	24.65	22.78	22.56	6.24	6.38	8.15	12.91	14.16	14.17	21.62	20.8	23.48	7.12	7.09	8.1	14.65	14.56	14	18.15	17.4	18.38	7.35	6.48	5.97	16.49	15.97	17.39	30.31	31.63	32.89	8.26	7.12	7.27	13.85	17.06	18.88	17.2	18.09	16.84
100240781	chr16	6870361	6871530	+	0.66	0.53	0.66	0	0	0.34	0.42	0.13	0.4	0.41	0.58	1.15	0.29	0.15	0.07	0	0	0.23	0.34	0.96	0.45	0	0.11	0.18	0.46	0.64	0.54	0.2	0.69	0.52	0.24	0.39	0.56	0.23	0.13	0.14	1.45	1.97	1.76	0.82	0.41	0.93	0.79	1.09	0.83
100240784	chr7	20473616	20479994	-	0.46	0.51	0.58	0.12	0.06	0.09	0.43	0.25	0.51	0.34	0.29	0.25	0.12	0.17	0.23	0.25	0.27	0.26	0.74	0.58	0.53	0.12	0.19	0.13	0.29	0.28	0.24	0.9	0.74	0.79	0.27	0.26	0.32	0.59	0.5	0.63	0.7	0.6	0.8	0.29	0.25	0.39	0.41	0.58	0.62
100240785	chr16	3070967	3077521	-	13.19	14	13.58	13.79	15.53	14.92	16.79	18.51	19.38	10.68	12.09	12.66	14.54	17.27	16.76	19.34	22.59	22.71	14.07	14.73	14.73	16.16	16.41	14.54	17.31	16.75	14.76	14.34	12.85	13.82	19.34	27.89	23.81	16.19	15.54	17.15	18.36	17.74	17.99	18.62	15.3	19.45	16.87	15.65	14.51
100240786	chr14	12525256	12551115	-	4	3.42	3.88	7.8	8.2	8.45	9.55	10.53	9.85	4.51	4.27	4.57	6.45	6.39	6.16	10.97	11.12	11.08	7.24	5.61	6.78	6.14	6.82	6.82	9.74	9.41	9.2	8.06	6.48	5.17	7.33	7.38	6.28	9.48	8.58	6.85	6.73	7.98	6.69	7.53	4.98	9.86	10.44	10.27	8.87
100240787	chr7	20409550	20417378	+	23.02	21.44	26.24	29.54	29.22	29.72	35.55	35.08	36.1	29.07	26.37	29.97	45.49	44.07	40.22	33.95	33.08	35.57	36.54	38.02	32.51	30.38	28.48	25.04	28.5	31.99	30.09	32.93	27.82	29.97	35.55	36.93	34.82	22.18	26.51	24.24	42.14	39.03	39.12	33.48	34.8	38.54	40.34	39.26	38.18
100240788	chr5	8929582	8934102	-	0.08	0.05	0.02	0	0.03	0.02	0	0	0	0	0.03	0.03	0.02	0.03	0	0.02	0.03	0.09	0.12	0.12	0.05	0.02	0.02	0.02	0.03	0.03	0.02	0.1	0.05	0.08	0	0.03	0.05	0.09	0.02	0	0.19	0.24	0.31	0.02	0.02	0.09	0	0.05	0.02
100240790	chr16	1224224	1231915	+	39.56	30.87	38.55	66.04	58.13	63.98	73.72	71.39	70.93	29.94	30.83	28.98	41.07	40.53	37.72	59.52	59.79	59.16	70.57	68.04	61.19	35.24	35.54	34.74	51.5	48.87	49.86	51.22	42.37	43.28	40.51	38.07	42.41	58.02	61.25	60.41	49.9	46.1	45.71	64.99	39.16	70.89	75.91	72.85	73.3
100240792	chr8	18207485	18211088	-	16.93	9.08	18.69	163.45	160.21	161.74	91.57	82.75	89.51	12.39	11.92	14.62	249.48	206.95	223.32	143.55	118.92	126.34	17.83	18.13	15.18	153.99	145.67	163.25	108.29	91.44	97.28	12.12	11.75	11.41	172	148.78	185.48	42.95	46.01	44.28	10.93	11.1	8	57.16	156.53	59.15	68.68	66.16	67.06
100240794	chr5	7893708	7899110	+	15.65	16.72	16.07	17.09	17.72	15.98	24.66	24.48	25.67	20.61	18.64	21.4	23.48	20.89	20.28	18.68	19.34	19.97	30.99	31.08	29.14	17.04	16.26	16.81	19.87	16.5	19.51	22.69	21.59	23.7	21.33	22.12	25.04	26.68	26.33	23.37	31.46	26.07	25.31	21.84	13.3	29.7	26.89	26.28	27.6
100240795	chr14	371608	390033	-	1.85	1.85	2.42	2.46	2.84	2.56	5.76	5.13	4.84	1.85	1.67	1.86	2.5	2.93	3.83	4.51	3.57	4.37	2.49	2.69	2.66	1.91	2.04	1.83	2.69	2.16	2.04	2.93	2.84	2.69	3.97	3.48	4.1	5.49	6.34	6.43	3.62	2.93	2.8	2.84	1.62	3.26	5.37	5.57	5.04
100240796	chr16	357481	361109	+	37.82	39.12	44.56	209.55	204.29	197.47	169.06	150.17	158.27	45	41.59	45.18	96.93	81.85	95.88	117.56	111.35	110.5	40.69	42.39	43.97	101.99	100.21	113.57	130.79	128.63	123.48	43.05	42.81	36.46	89.8	87.57	94.34	99.48	107.81	107.34	76.32	63.63	72.69	106.42	87.63	102.27	118.41	111.73	113.17
100240797	chr8	17366840	17369217	+	2.03	1.94	2.32	4.83	4.45	4.15	5.54	6.4	5.91	4.29	3.93	3.41	3.41	3.14	3.77	6.9	5.7	5.83	5.63	5.39	5.07	2.02	2.37	2.25	3.97	4.06	4.03	4.37	3.64	2.88	6.33	6.65	6.34	4.89	5.4	4.89	5.99	5.15	5.33	4.78	4.36	6.15	6.09	5.85	6.76
100240798	NW_003724189.1	732839	735619	-	0	0.03	0	0	0	0	0	0	0	0	0	0	0	0	0	0	0	0	0	0	0	0	0	0	0	0	0.03	0	0.03	0	0	0	0	0	0	0	0	0	0	0	0	0	0	0	0
100240801	chr8	16772904	16774062	-	0	0	0	0	0	0	0	0	0	0	0	0	0	0	0	0	0	0	0	0	0	0	0	0	0	0	0	0	0	0	0	0	0	0	0	0	0	0	0	0	0	0.08	0	0	0
100240802	NW_003724315.1	14060	20771	+	5.01	3.72	5.96	9.15	10.38	9.26	11.52	11.06	10.78	6.53	5.2	7.58	7.5	8.59	8.84	9.2	8.11	9.92	8.93	10.19	9.67	7.1	7.85	7.61	8.85	9.26	7.63	6.72	8.64	6.8	9.42	11.81	10.5	11.84	12.99	13.77	9.86	7.43	9.34	11.28	7.3	9.41	11.69	11.36	12.44
100240803	chr12	8785157	8785680	+	0.2	0.4	0.4	2.8	4.97	7.6	4.43	4.61	2.7	0	0.2	0.64	0.86	1.54	1.34	6.31	6.4	5.68	1.74	0.68	0.89	2.45	4.14	3.57	7.1	4.84	8.86	0.88	1.04	0	7	6.37	7	2.14	2.16	1.47	0.68	0.44	1.31	2.36	10.64	1.12	2.33	1.6	2.97
100240804	chr5	10294973	10298542	+	0	0.03	0.03	0	0.04	0	0	0.04	0	0	0	0	0	0	0.04	0	0	0	0	0	0	0	0.03	0	0	0	0	0	0.04	0.04	0	0	0.04	0	0.13	0	0.04	0	0	0	0	0	0	0.04	0
100240805	NW_003724189.1	879554	880931	-	0	0	0	0	0	0	0	0.26	0	0	0.08	0	0	0	0	0	0	0.17	0	0.08	0	0	0.07	0.07	0.16	0	0	0	0	0	0	0	0	0	0	0.09	0.17	0.16	0	0	0	0	0.27	0	0
100240806	chr5	6332909	6340053	+	14.38	15.18	14.84	14.88	15.69	17.16	21.88	24.04	21.94	8.56	9.36	10.29	14.27	18.16	17.2	17.49	17.52	19.36	18.16	20.35	18.51	18.37	16.87	17.11	19.06	17.26	17.96	16.61	16.61	14.7	18.33	18.91	18.35	22.46	23.25	25.09	21.04	16.79	17.35	21.34	13.85	22.19	21.32	20.74	21.69
100240807	chr14	3182666	3183636	-	0.35	0.72	1.21	0	0	0	0	0	0	0.09	0.09	0.09	0	0	0	0	0	0	1.16	1.25	0.98	0	0	0	0	0	0	0	0.63	1.8	0	0	0	0	0	0	0.65	1.57	0.86	0	0	0	0	0	0
100240808	chr8	15988106	15991387	+	0.03	0.11	0.06	0	0	0	0	0	0	0.06	0.03	0.03	0	0	0	0	0	0	0	0.19	0.22	0	0	0	0	0	0	0	0.12	0.4	0	0	0	0	0	0	0.32	0.06	0.13	0	0	0	0	0	0
100240809	chr12	9966807	9973952	+	121.32	102.08	121.2	391.52	374.25	395.28	488.32	475.84	482.59	139.01	130.77	153.06	442.55	387.56	384.63	378.75	383.04	388.07	246.53	240	226.09	332.58	324.04	342.75	409.6	391.9	406.11	211.95	186.64	168.41	388.39	451.71	419.47	420.94	450.94	430.74	217.78	191.67	191.14	497.11	400.68	543.32	504.22	500.41	529.69
100240811	chr5	5401167	5409203	+	36.16	29.56	32.45	109.77	96.09	111.15	103.3	97.92	93.69	159.68	190.59	289.25	158.11	259.39	136.69	143.99	156.94	189.64	46.08	44.28	38.34	193.1	165.69	131.73	109.43	115.71	120.93	45.71	34.35	38.23	34.58	46.44	40.17	176.82	174.1	195.34	58.76	70.14	53.72	114.74	175.29	132.1	95.52	96.8	97.77
100240812	chr14	2034906	2046522	-	34.89	34.7	37.21	50.28	50.66	49.73	51.02	51.56	47.52	33.45	29.83	30.83	34.72	36.12	35.34	44.02	43	45.82	43.42	43.47	43.93	31.73	27.18	32.57	39.34	35.28	37.18	52.16	47.79	44.32	42.3	41.91	46.36	47.07	53.42	51.33	55.34	48.3	52.84	41.81	30.08	40.42	43.14	46.35	48.21
100240813	chr8	15412501	15413741	-	5.91	5.17	5.84	7.98	6.28	5.74	6.82	4.72	4.84	6.72	6.58	9.76	9.2	9.52	6.37	6.31	5.18	5.86	11.84	13.26	9.88	8.28	5.25	6.41	6.1	6.7	5.92	7.4	6.77	7.62	11.74	12.07	11.34	3.88	5.12	4.17	11.25	7.9	8.34	5.26	8.74	5.82	6.67	5.61	4.99
100240814	chr5	4549668	4553809	-	16.84	13.8	17.29	22.61	23.09	23.36	16.08	16.56	16.54	14.63	16.92	14.63	21.98	21.4	21.79	22.48	19.65	21.15	25.15	23.82	26	9.41	10.54	12.68	11.85	11.8	12.37	20.9	19.3	17.85	21.25	22.14	22.55	16.22	16.91	16.74	24.62	22.16	21.63	15	16.53	17.83	19.84	19.45	20.17
100240815	chr14	1437966	1442262	-	12.12	11.2	11.48	26.87	25.38	27.51	26.04	26.13	24.55	17.05	15.72	17.3	20.41	21.24	18.05	22.37	23.66	25.88	24.34	23.86	21.22	17.44	15.45	16.87	17.95	18.94	19.86	20.11	15.01	15.48	22.53	24.42	24.64	23.54	24.24	24.26	24.49	20.53	21.41	23.23	23.09	24.79	24.93	21.49	24.03
100240818	chr8	14745164	14759903	-	4.29	3.57	5.15	6.45	6.72	6.36	7.46	7.97	7.71	3.7	4.25	3.44	4.52	4.14	4.94	7.34	6.81	6.69	7.47	7.19	7.53	4.78	4.26	4.21	5.12	4.78	5.01	6.27	5.4	4.5	6.13	6.57	6.33	8.34	9.34	9.05	7.55	6.64	6.41	6.36	5.19	8.28	8.26	8.6	7.75
100240820	chr5	3968855	3972418	+	0.05	0.04	0.05	0	0	0	0	0	0	0.07	0.04	0.05	0	0	0	0.04	0	0	0.06	0.06	0	0	0	0	0.07	0	0	0.04	0.05	0	0	0	0	0	0	0	0.04	0.05	0.12	0	0	0	0	0	0
100240821	chr14	700126	708175	-	7.2	6.86	6.97	6.44	6.44	6.74	6.93	9.76	7.91	8.36	7.95	7.38	2.24	2.34	2.57	6.27	8.3	7.02	9.34	9.51	8.9	3.77	4.06	3.59	5.97	5.51	5.62	8.36	9.01	9.13	6.41	7.57	5.83	11.21	11.06	11.79	11.1	9.72	11.14	7.74	4.81	9.08	8.17	8.89	7.69
100240823	chr5	3279832	3300137	+	12.78	12.79	15.84	8.84	10.33	9.84	11.72	11.93	12.97	13.78	13.8	13.1	8.56	11.14	10.03	11.23	11.4	12.22	11.64	13.24	13.1	8.53	8.17	9.24	11.43	9.08	10.83	13.76	13.66	13.13	11.78	11.41	11.8	15.05	14.86	16.07	15.75	13.67	14.11	12.39	7.73	10.85	13.99	12.3	13.46
100240824	chr14	114366	121695	+	5.34	6.41	6.25	8.08	8.58	9.1	9.41	9.15	9.73	3.44	3.29	3.34	6.77	4.83	5.93	8.64	6.75	7.66	7.56	10.94	6.74	3.79	3.39	4.01	5.06	4.19	4.16	8.1	7.13	5.83	6.12	5.81	5.67	7.4	7.56	8.52	7.42	7.4	6.11	9.24	5.8	10.67	12.58	11.81	12.21
100240825	chr7	14505430	14509464	+	0.28	0.05	0.44	0.31	0.07	0.07	0.16	0.13	0.14	0.25	0.19	0.25	0	0	0.11	0.08	0.21	0.19	0	0.31	0.16	0	0.1	0.16	0.07	0.13	0.07	0.21	0.41	0.22	0.11	0.32	0.05	0.14	0.3	0.26	0.08	0.31	0.42	0.16	0.35	0.14	0.19	0.13	0.08
100240826	chr7	26641	28961	-	0.12	0.12	0	0.13	0.07	0.13	0	0.14	0.07	0.32	0.25	0.07	0	0	0.07	0	0.14	0	0	0.07	0.07	0	0	0.06	0	0.13	0.06	0.07	0.19	0.07	0	0	0	0.22	0.3	0.15	0	0.07	0.34	0	0	0	0.07	0	0
100240827	chr18	18330181	18334042	+	0.86	0.51	1.71	31.23	27.86	35.55	30.76	32.97	34.58	0.03	0.09	0	53.83	48.14	47.8	45.76	37.35	40.75	0.13	0.1	0.13	25.26	19.95	24.35	16.02	16.89	14.98	2.31	1.58	1.5	37.73	70.52	61.78	30.88	54.87	41.78	0.42	0.28	0.38	16.09	29.67	16.12	32.26	23.88	30.59
100240828	chr7	14483821	14486168	-	20.83	15.22	22.13	38.43	36.61	42.68	50.22	45.87	41.86	21.72	15.8	24.2	9.69	6.98	7.07	38.27	51.9	28.23	30.8	28.81	28.02	20.17	18.22	11.99	28.18	25.1	25.22	34.29	31.32	29.4	27.11	33	32.92	69.85	72.66	87.73	26.09	24.45	24.18	42.06	24.07	45.37	42.15	38.92	48.33
100240829	chr5	8035509	8037500	+	0.35	0.48	0.26	0	0	0	0	0	0	0.14	0.09	0.14	0	0	0	0	0	0	0.15	0.25	0.24	0	0	0	0	0	0	0.1	0.05	0.09	0.05	0	0	0	0	0.05	0.29	0.05	0.34	0.05	0	0.05	0.05	0	0
100240830	chr5	2645619	2649032	-	19.39	19.55	19.36	48.26	41.97	44.7	51.1	44.94	44.88	22.37	21.51	23.42	26.74	28.92	26.4	38.08	41.62	40.15	34.6	34.27	34.7	30.03	28.28	30.16	37.9	35.92	36.17	34.34	30.55	28.9	38.5	43.38	37.28	48.14	50.24	51.97	33.36	33.65	32.87	44.66	32.8	49.27	47.78	47.01	46.46
100240831	chr13	23712455	23721018	-	0.19	0.16	0.2	0.43	0.55	0.55	0.68	0.65	0.63	0.16	0.18	0.22	0.44	0.54	0.62	0.46	0.48	0.63	0.46	0.49	0.38	0.4	0.47	0.34	0.45	0.49	0.47	0.23	0.28	0.23	0.57	0.41	0.52	0.52	0.56	0.55	0.39	0.3	0.35	0.56	0.28	0.73	0.82	0.77	0.63
100240833	chr13	24060789	24061760	+	8.53	6.35	8.94	19.72	23.74	22.21	18.87	19.78	22	11.64	11.77	15.12	10.18	13.97	16.38	21.81	22.29	22.77	14.25	16	11.78	14.95	14.98	18.57	19.3	16.59	18.86	15.23	16.31	12.75	19.84	17.95	19.71	23.87	20.85	21.83	16.8	15.67	16.8	20.41	18.44	17.9	22.02	20.64	19.4
100240835	chr10	11207863	11230752	-	0.84	0.92	1.25	1.5	1.59	1.69	0.69	1.1	1.5	1.11	1.37	0.86	1.98	6.67	3.12	1.17	1.18	0.97	2.85	2.32	3.08	4.7	3.09	1.57	1.78	1.56	1.62	2.17	1.75	1.37	1.08	2.24	1.54	1.4	1.11	1.38	2.45	1.88	2.59	1.91	4.29	0.94	0.69	0.94	0.84
100240836	chr13	24349893	24352732	+	3.22	3.42	3.56	0.94	0.97	1	0.73	0.55	1.01	3.52	2.51	3.45	1.5	1.49	1.39	0.86	0.54	0.86	2.89	3.98	3.47	0.71	0.38	0.44	0.82	0.39	0.52	5.35	4.17	5.62	1.67	1.92	2	0.49	0.68	0.52	6.26	7.19	7.15	0.4	1.04	0.61	0.52	0.41	0.72
100240837	chr7	9896612	9900256	+	8.48	10.3	9.21	9.12	10.4	10.6	7.03	8.76	9.18	8.77	7.44	10.13	17.16	19.56	18.56	10.18	10.16	10.79	11.61	12.5	12.42	14.77	14.05	14.3	10.14	10.46	8.64	10.92	9.84	8	10.81	10.93	13.77	11.08	10.71	9.14	15.19	11.99	13.56	6.36	11.05	6.31	7.59	8.04	7.02
100240838	chr7	1506723	1516836	-	10.12	8.19	10.14	5.39	4.43	5.34	4.8	4.98	4.81	6.52	7.27	7.88	3.17	4.79	3.21	5.79	7.32	7.75	9.83	12.34	12.25	3.58	3.38	2.69	3.53	4.63	4.35	12.26	13.15	11.96	8.78	11.17	8.94	4.11	3.97	3.71	12.08	8.83	10.54	5.08	5.58	5.33	5.56	4.94	7
100240839	chr16	4710648	4711446	+	0	0	0	0	0	0	0	0	0	0	0	0	0	0	0	0	0	0	0	0	0	0	0	0	0	0	0	0	0	0	0	0	0	0	0	0	0	0	0	0	0	0	0	0	0
100240841	chr5	6610964	6616094	+	0.14	0.13	0.11	0.27	0.18	0.33	0.23	0.42	0.35	0.26	0.11	0.2	0.15	0.06	0.06	0.25	0.06	0.22	0.09	0.15	0.09	0.17	0.08	0.05	0.26	0.37	0.25	0.21	0.23	0.14	0.06	0.14	0.09	0.26	0.41	0.19	0.3	0.47	0.42	0.2	0.19	0.39	0.55	0.45	0.32
100240843	chr7	1997951	2001727	+	3.07	3.69	2.72	7.92	8.37	7.54	9.54	10.64	10.45	9	9.97	13.4	6.98	12.37	8.72	13.42	14.64	16.2	4.57	6.2	4.05	13.81	13.49	8.92	10.81	13.16	10.79	2.69	2.64	3.34	5.66	6.49	6.96	32.11	30.49	30.43	5.04	5.27	5.61	15.72	12.9	11.75	10.74	9.53	9.34
100240845	chr1	18906703	18909888	+	0.3	0.5	0.03	0	0	0	0	0.04	0	0.56	0.48	0.82	0	0	0.07	0	0	0	1.92	1.17	0.86	0	0	0	0	0	0	0.58	0.17	0.57	0	0	0	0	0	0	0.45	0.76	0.22	0	0	0	0	0	0
100240846	chr4	15400082	15401612	+	0.15	0.08	0.48	0	0.09	0.09	0	0.05	0	0.04	0.08	0	0	0	0.04	0.09	0	0.05	0.18	0.05	0.18	0	0.1	0	0.04	0	0.04	0.09	0.04	0	0.04	0	0.13	0	0	0	0.14	0.04	0	0.04	0.04	0	0	0	0
100240847	chr7	9782933	9790416	-	4.36	4.62	3.67	3.04	5.47	4.23	4.63	4.93	3.77	3.73	4.93	4.99	3.45	3.45	4.97	3.98	3.52	3.56	7.72	6.6	5.54	2.63	1.95	1.87	3.67	3.76	3.79	5.08	6.52	6.76	7.57	8.46	7.62	4.49	3.17	5.24	7.78	8.86	6.23	6.17	3.63	5.03	4.25	5.25	4.48
100240848	chr7	2512529	2521856	+	1.21	0.91	0.8	1.03	0.82	1.01	1.07	1.21	0.8	1.95	1.43	1.4	1.14	0.72	0.84	0.85	0.82	0.77	1.56	1.54	1.33	0.84	0.51	0.76	1.65	1.05	0.52	1.31	1.28	1.11	0.79	1.66	0.7	1.04	0.88	1.39	1.71	1.68	1.52	1.71	1.29	1.27	1.38	1.67	1.9
100240849	chr16	2742325	2749367	+	2.36	2.21	2.49	2.36	2.52	2.69	2.63	2.9	2.49	2.37	3.05	2.21	1.24	1.68	1.84	2.88	3.64	3.24	3.33	3.49	3.86	1.79	2.08	2.19	1.95	1.86	1.86	2.23	2.48	2.29	3.45	3.73	3.54	4.08	3.62	4.86	4.05	3.94	3.9	2.52	2.22	2.16	3.02	2.33	2.47
100240850	chr10	15190191	15195450	+	6.98	6.72	7.6	9.72	11.15	11.17	14.91	14.66	14.94	7.12	6.53	6.65	11.09	12.57	12.77	14.22	11.44	14.29	12.3	12.08	11.36	11.17	10.65	10.56	12.25	9.82	11.26	13.55	12.21	11	8.06	8.07	7.95	13.96	15.42	14.3	14.81	13.82	13.41	12.32	6.6	12.4	16.33	15.94	15.26
100240851	NW_003724188.1	477033	477584	+	0	0	0	0	0	0	0	0	0	0	0	0	0	0	0	0	0	0	0	0	0	0	0	0	0	0	0	0	0	0	0	0	0	0	0	0	0	0	0	0	0	0	0	0	0
100240854	chr7	2760667	2761902	+	0.48	0.74	2.08	1.67	1.95	1.79	2.48	2.81	1.91	0.39	0.54	0.62	1.15	1.03	1.57	2.96	2.17	3.65	0.59	1.08	0.89	2.67	3.09	2.56	1.84	1.64	1.23	0.58	0.6	0.56	4.62	4.84	2.69	7.1	5.28	10.99	1.67	1.67	0.93	2.5	2.69	2.19	2.09	3.28	2.57
100240855	chr10	14711491	14713833	-	0	0	0	0	0	0	0	0	0	0	0	0	0	0	0	0	0	0	0	0	0	0	0	0	0	0	0	0	0	0.06	0	0	0	0	0	0	0	0.06	0	0	0	0	0	0	0
100240856	chr8	17882489	17902076	-	9.34	8.26	10.1	12.11	12.88	13.33	16.06	16.09	14.76	9.68	10.15	10.29	10.27	10.35	10.5	16.93	16.08	16.72	19.52	22.35	19.83	9.32	9	9.17	12.54	10.81	10.59	20.06	16.87	15.24	11.19	11.62	11.18	17.38	16.71	18.01	20.77	17.7	20.34	13.91	8.85	16.28	17.26	16.43	17.37
100240857	chr1	19746023	19748229	+	0.21	0.16	0.21	0.23	0.13	0.09	0.05	0.15	0.43	0.22	0.38	0.49	0.09	0.04	0.14	0.09	0.27	0.28	0.56	0.47	0.37	0.17	0.33	0.33	0.39	0	0.08	0.4	0.21	0.44	0.22	0.25	0.18	0.3	0.62	0.43	0.32	0.76	0.64	0.13	0.09	0.19	0.49	0.34	0.44
100240858	chr2	17631359	17647164	-	1.03	0.8	1.15	1.21	1.11	1.08	1.64	2.02	1.66	1.41	1.25	1.14	1.56	1.25	1.21	1.91	1.88	1.85	1.22	1.42	1.01	1	1.31	1.07	1.3	1.55	1.25	1.51	1.2	1.18	1.22	1.09	1.14	1.56	1.62	1.67	1.52	1.27	1.49	1.16	1.05	1.56	1.99	2.01	1.95
100240859	NW_003724316.1	27661	29713	+	0	0.04	0	0	0	0	0	0	0	0	0	0	0	0	0	0.05	0	0	0	0	0.04	0	0	0	0.04	0	0	0	0.08	0	0	0	0	0.05	0	0	0	0	0.04	0	0	0	0	0	0
100240860	chr14	2879232	2880551	+	78558.2	78230.8	71031.8	115.55	287.94	263.59	255.44	423.92	194.73	70063.6	67906.9	57465.7	4.81	50.63	401.55	474.27	588.51	370.81	32439	31555.7	41095.7	80.45	211.81	383.42	230.79	151.74	375.87	48379.3	54016.1	61025.7	721.79	625.2	403.46	770.3	249.49	596.94	44534.4	53579.7	54991.4	431.83	529.25	32.15	240.29	335.93	114.6
100240861	NW_003724203.1	303776	307239	-	38.24	34.12	40.55	60.04	56.9	55.78	73.13	68.96	70.18	51.39	47.45	49.79	58.62	50.11	43.76	55.93	58.92	57.64	60.05	60.68	57.8	40.49	40.15	45.96	58.05	55.79	59.52	60.35	49.13	50.35	53.55	57.69	59.6	60.38	63.79	58.59	60.39	60.14	60.09	65.29	46.4	72.27	69.84	69.08	74.98
100240862	chr10	14304703	14306658	+	1.54	17.34	1.51	6.15	7.88	10.36	82.9	70.56	66.62	14.8	11.46	18.03	5.26	4.56	5.6	62.66	73.13	86.56	0.24	1.04	0.7	13.9	17.31	12.54	26.06	27.14	38.12	1.14	1.12	3.69	2.32	1.58	1	256.78	221.93	256.24	1.52	9	1.59	85.23	2.83	112.73	103.52	88.96	98.88
100240863	chr8	17280578	17291950	+	12.3	12.82	13.16	19.42	20.62	20.46	19.33	18.61	20.08	10.23	9.66	9.35	15.41	15.37	14.32	19.75	20.64	21.39	17.84	18.34	17.18	12.93	12.64	13.02	14.38	12.77	14.12	17.12	14.22	13.89	13.55	15.67	15.56	21.81	21.44	22.8	18.01	14.62	15.87	19.71	16.1	22.74	21.56	21.7	18.95
100240864	chr1	20039738	20040444	+	0	0.35	0	0.51	0.99	1.34	1.58	0.82	0.94	0.73	0.95	0.44	0.63	0.51	0.78	1.19	1.29	0.93	0	0	0	0.72	0.12	0.58	1.71	2.63	2.61	0.89	0.36	0.25	0.49	0.48	0.69	0	0.29	0.14	0.13	0.38	0.13	0.62	0.8	0.39	0.41	0.27	0.27
100240865	chr2	18003838	18028105	-	0.17	0.13	0.17	0.2	0.2	0.3	0.36	0.34	0.5	0.23	0.15	0.23	0.21	0.23	0.23	0.56	0.4	0.52	0.23	0.34	0.23	0.16	0.16	0.16	0.26	0.18	0.17	0.17	0.14	0.14	0.86	0.7	0.98	0.35	0.39	0.41	0.33	0.27	0.3	0.24	0.24	0.32	0.53	0.42	0.44
100240869	chr7	1371951	1381170	+	3.07	2.42	3.22	4.05	4.54	4.38	6.5	5.97	5.99	2.49	2.61	2.31	3.51	3.6	4.74	4.95	5.36	5.48	6.38	5.01	4.91	3.43	3.48	3.85	4.41	4.44	4.22	4.98	4.1	4.34	7.57	6.7	6.82	8.12	7.52	7.27	6.69	5.67	5.38	5.81	3.46	5.13	6.4	7.35	5.94
100240870	chr1	19180475	19184223	-	3.69	3.67	4.22	18.65	20.4	16.66	23.43	27.23	25.43	6.12	7.21	7.6	15.74	15.49	16.26	23.56	24.36	22.01	6.15	6.53	7.88	17.91	18.53	16.42	18.31	16.91	19.08	4.01	4.33	3.49	11.46	11.44	13.22	26.26	23.94	25.41	6.65	5.85	5.99	24.03	14.52	25.21	22.75	22.68	22.85
100240872	chr5	4127132	4132555	-	2.72	3.34	3.13	2.45	2.85	2.54	2.33	2.09	2.81	4.28	3.4	3.51	3.79	3.96	2.61	2.46	1.96	2.48	5.2	6.12	6.07	3.33	1.96	2.35	2.77	2.28	2.36	3.76	4.87	4.27	3.13	3.59	2.76	2.4	2.21	2.22	5.33	5.02	5.08	2.13	3.07	2.6	2.17	2.63	2.26
100240873	chr7	1891013	1892978	-	4.29	3.3	4.49	7.9	6.19	7.58	6.34	4.63	5.94	6.03	7.18	9.43	8.64	8.37	5.7	4.95	5.13	4.84	14.54	12.13	11.42	5.01	5.98	5.5	4.76	4.67	5.55	7.38	7.34	5.75	8.56	12.15	10.41	8.25	5.18	6	12.77	9.11	8.89	5.3	12.58	6.38	3.69	3.96	4.43
100240875	chr10	14924748	14927579	+	0	0	0	0	0	0	0	0	0	0	0	0	0	0	0	0	0	0	0	0	0	0	0	0	0	0	0	0	0	0	0	0	0	0	0.13	0.06	0	0	0	0	0	0	0	0	0
100240880	chr7	2438440	2439338	-	49.02	47.12	59.1	24.79	25.43	22.78	18.98	17.52	18.54	42.35	52.7	54.63	31.27	31.98	32.4	18.07	22.15	18.89	47.86	56.23	51.82	27.3	24.37	21.46	21.79	23.46	21.32	48.13	50.09	45.5	22.66	31.75	24.77	14.04	12.84	13.05	35.46	43.93	37.86	18.75	43.27	20.95	21.07	17.73	20.55
100240883	chr14	1641483	1644710	+	0.33	0.13	0.6	0.07	0	0.14	0.24	0.16	0.08	0.28	0.67	0.71	0.14	0.07	0.22	0.08	0	0.15	1.7	1.27	1.54	0.14	0	0.13	0.07	0.2	0	1.15	0.68	1.05	0.28	0.27	0.5	0.4	0	0	0.82	0.93	0.87	0	0.32	0.07	0.08	0	0.08
100240884	chr16	506150	508047	+	11.14	11.47	11.57	8.41	10.2	12.1	9.84	11.69	11.35	14.03	11.64	14.52	8.91	13.81	10.87	9.27	7.86	9.73	28.65	27.43	25.47	11.09	13.44	11.48	7.49	7.18	7.09	23.19	21.47	18.25	6.86	6.35	5.63	21.18	20.08	19.25	44.45	33.04	32.68	12.91	10.47	14.7	13.35	12.55	12.81
100240889	chr8	15323034	15325626	+	0	0.07	0.04	0.6	0.74	0.79	0.16	0.44	0.23	0.12	0.02	0.17	0.91	1.04	0.8	0.28	0.22	0.3	0.41	0.33	0.39	0.68	0.76	0.63	0.09	0.32	0.29	0.33	0.27	0.13	0.16	0.2	0.24	0.56	0.33	0.29	0.51	0.36	0.36	0.19	0.94	0.07	0.11	0.2	0.21
100240890	chr12	9329340	9333061	-	5.22	5.18	5.37	2.35	2.71	3.19	3.55	2.92	3.29	4.69	4.22	4.2	2.56	2.1	2.76	3.18	3.63	3.85	4.73	5.15	5.74	1.35	1.36	1.92	2.09	1.68	2.34	5.61	6.46	6.13	3.76	4.44	4.59	2.94	2.54	3.13	8.06	7.73	7.73	3.42	2.24	3.61	3.53	3.38	3.16
100240893	chr14	12351730	12370561	+	1.34	1.01	1.13	0.94	0.83	0.86	1.71	1.58	1.51	2	1.88	2.23	0.84	1.09	0.83	1.24	1.52	1.41	1.97	2.65	1.46	0.85	1.19	0.91	1.43	1.52	1.32	1.58	1.8	1.52	1.13	1.1	0.97	1.48	1.85	1.72	2.15	2.07	1.66	1.49	1.16	1.53	1.38	1.5	1.83
100240894	chr8	14967560	14969195	-	0	0	0	0	0	0.07	0	0	0	0	0	0	0	0	0	0	0	0	0.07	0	0	0	0	0	0	0	0	0	0	0	0	0	0	0.08	0.08	0	0.07	0	0	0	0	0	0	0	0
100240895	chr12	9690612	9692804	-	10.04	10.06	10.95	15.08	17.56	16.23	19.98	18.93	17.93	9.38	10.02	11.22	14.58	16.31	15.56	19.43	20.1	20.63	17.34	19.24	16.34	11.61	11.39	10.94	12.21	11.84	10.92	18.67	15.34	13.53	13.77	15.75	13.96	19.85	21.7	21.25	21.31	20.28	18.68	20.47	14.98	23.46	26.52	23.27	25.38
100240896	chr7	20683937	20691274	-	0.73	0.78	0.92	0.46	0.42	0.33	0.75	0.59	0.5	0.79	0.65	0.72	0.38	0.5	0.31	0.63	0.6	0.48	0.79	0.92	1	0.25	0.27	0.34	0.35	0.25	0.25	0.95	0.93	1.1	0.8	0.93	0.85	0.45	0.48	0.55	1.28	0.99	0.83	0.51	0.53	0.49	0.76	0.79	0.69
100240897	chr5	9849936	9851073	+	1103.83	1132.06	1416.19	368.45	466.7	475.95	289.14	356.48	276.94	266.26	339.98	202.21	179.87	213.99	450.08	286	371.95	312.61	612.28	837.7	792.03	230.19	248.85	365.49	389.16	303.95	319.94	844.46	1129.53	835.01	888.61	856.79	590.22	375.84	231.02	447.82	527.89	669.63	554.55	262.03	517.32	104.57	221.88	225.51	176.7
100240899	chr8	14542141	14548412	+	1.67	2.67	2.49	3.11	3.03	3.17	1.42	2.73	2.32	1.46	2.26	2.36	4.67	3.49	3.73	1.84	1.79	1.48	3.21	4.15	3.43	2.27	2.66	2.38	2.44	2.28	2.07	3.22	2.85	2.18	3.62	3.87	3.78	2.21	2.28	3.36	4.3	4.33	4.38	2.26	3.89	3.01	1.74	1.76	1.85
100240900	chr12	10028908	10031668	-	7.05	7.03	7.67	6.89	8.25	9.61	10.64	9.9	11.97	7.83	6.23	7.03	5.64	5.44	6.28	9.34	9.75	9.43	12.61	12.92	10.21	5.3	4.67	6.78	8.95	9.14	8.64	12	11.22	12.74	12.55	14.47	13.43	9.6	9.81	10.85	13.66	10.68	11.78	10.26	8.49	8.72	12	11.33	12.88
100240902	chr14	490159	491397	-	0	0	0	0	0	0	0	0	0	0	0	0	0	0	0	0	0	0	0	0	0	0	0	0	0	0	0	0	0	0	0	0	0	0	0	0	0	0	0	0	0	0	0	0	0
100240904	chr16	688545	691313	+	2.21	12.15	1.51	0.65	0.96	1.64	7.53	9.4	9.19	1.38	0.65	1.25	2.04	1.89	2.59	14.46	14.74	19.81	0.21	0.11	0	4.5	4.48	3.68	4.61	4.42	6.92	0.16	0.03	1.45	0.96	0.38	0.65	43.84	41.37	42.74	0.31	11.3	0.91	10.75	1.06	14.82	16.75	14.4	14.31
100240905	chr8	17815665	17823344	-	0.29	0.48	0.93	0	0	0.16	0	0	0	0.81	0.56	1.04	0.06	0.06	0.05	0.11	0.22	0.06	1.48	1.1	0.98	0.06	0.1	0.15	0.26	0.23	0	0.64	0.91	0.67	0.2	0.15	0.16	0	0.07	0.18	1	1.32	0.66	0.05	0.28	0.19	0.06	0	0.12
100240909	chr5	7603301	7604005	-	23.76	4.31	3.42	18.82	17.64	16.47	20.97	12.61	16.68	4.17	1.92	4.52	13.96	9.84	18.6	37.26	26.31	25.32	42.98	72.06	68.46	12.38	12.63	22.27	30.4	37.56	23.47	16.52	10.83	18.33	32.5	24.46	33.95	14.06	15.68	10.1	60.24	83.91	37.08	16.11	70.32	11.03	20.65	15.09	14.9
100240910	chr14	240189	242206	-	3.7	4.06	2.92	2.11	2.09	1.34	1.24	1.02	2.8	5.12	5.7	4.57	0.22	6.04	2.52	1.41	1.07	2.53	6.39	6.65	8.15	1.1	0.27	0.13	0.42	0.62	0.24	4.27	5.38	3.34	8.6	8.93	6.86	0.52	0.5	0.52	16.94	5.46	13.26	2	4.78	1.52	1.2	1.37	0.75
100240912	chr8	17094473	17098085	-	2.73	2.61	3.37	0	0	0	0.11	0.05	0	2.66	3.98	3.68	0.25	0.25	0.29	0	0	0	4.37	5.37	5.93	0.05	0.09	0.09	0	0	0.05	2.96	3.66	3.04	0.05	0	0	0.06	0	0	8.33	6.7	6.18	0	0.17	0	0.05	0.05	0
100240913	chr12	8077308	8080180	+	5.2	4.55	5.29	16.91	17.46	19.1	23.93	25.02	24.63	3.66	3.31	3.86	23.22	19.59	17.89	19.64	20.9	20.77	7.84	8.64	6	17.31	19.35	20.13	12.87	13.96	13.86	4.6	4.38	3.97	7.34	8.24	7.8	29.93	27.28	28.45	7.77	6.39	6.15	22.38	13.42	27.67	21.63	20.4	24.08
100240915	NW_003724189.1	925892	937885	-	5.07	4.58	4.66	2.6	2.91	2.82	4.36	4.11	4.68	3.6	3.02	3.31	2.81	3.08	2.78	3.33	3.97	4.53	5.55	7.85	6.58	2.3	2.68	2.61	3.07	2.63	2.95	7.72	6.47	5.81	3.66	4.75	4.06	4.64	5.13	4.79	6.97	5.85	5.67	3.92	3.22	3.84	3.88	3.46	4.18
100240916	chr5	6694260	6698288	-	6.14	4.37	5.79	38.05	36.51	35.31	35.3	33.6	35.56	11.65	10.73	15.35	47.61	44.9	43.18	30.69	29.44	31.55	21.36	19.51	19.31	26.89	19.86	22.61	24.47	21.79	21.08	4.64	4.94	3.99	41.33	36.99	47.27	26.4	30.27	25.01	8.22	6.25	7.26	24.89	33.94	23.21	26.73	25.35	27.72
100240917	chr14	2963218	2966209	+	4.77	2.95	4.93	3.71	4.8	4.82	4.7	4.98	4.51	6.18	6.32	9.39	7.53	5.93	5.47	4.52	4.09	4.3	17.96	14.86	16.87	2.97	3.26	3.64	3.67	3.35	4.61	8.52	7.01	5.57	5.46	6.51	6.31	3.45	2.87	3.72	12.19	9.52	9.68	5.26	6.73	5.22	5.6	4.88	4.9
100240918	chr8	16340037	16351206	-	57.78	47.78	55.72	129.45	118.81	116.32	123.02	121.61	115.15	59.89	75.43	93.55	110.6	107.31	97.99	118.64	125.99	111.96	81.34	93.39	80.23	83.41	85.17	77.18	105.55	104.6	104.64	98.07	78.99	72.84	86.06	89.44	87.13	123.12	124.04	124.78	90.58	86.27	77.95	114.63	99.34	134.55	120.35	125.33	121.16
100240921	chr12	9037306	9059117	-	6.61	7.31	8.38	12.16	10.71	9.26	10.95	11.3	12.91	4.98	6.47	7.8	12.78	11.02	11.59	12.23	12.56	13.2	11.8	11.79	13.44	10.59	8.34	9.39	10.94	10.08	11.29	10.59	9.9	10.39	7.26	8.46	9.9	10.02	13.29	12.87	10.55	8.96	9.24	13.97	9.8	16.19	11.43	13.93	14.36
100240922	chr5	5754348	5770527	+	25.47	27.62	29.52	6.75	7.97	7.92	6.46	6.53	6.12	18.88	18.19	16.78	6.83	8.56	8.38	7.66	6.58	9.3	24.09	27.9	27.87	5.49	5.29	4.68	5.47	5.81	5.3	29.86	28.79	28.91	10.49	11.55	9.98	5.93	4.95	5.41	25.5	26.3	26.21	5.08	6.35	5.5	5.85	6.62	5.9
100240924	chr8	15672142	15674295	+	2.52	1.03	0.68	4.14	4.59	4.1	3.07	3.92	4.29	7.98	8.52	12.72	2.6	3.54	2.77	3.2	2.78	2.94	16.58	14.6	14.07	2.71	3.19	3.02	2.99	2.11	2.55	7.92	5.18	5.03	3.75	3.82	3.21	4.45	3.85	3.49	11.27	11.17	9.72	4.47	9.17	5.04	2.59	2.72	2.8
100240925	chr18	23202842	23205934	-	561.03	528.37	585.84	1419.75	1311.26	1298.85	1433.61	1284	1326.27	462.62	508.56	617.95	1097.57	1101.35	978.13	1154.32	1218.93	1112.63	626.01	622.64	589.59	1191.6	1315.2	1124.09	1410.66	1473.86	1463.03	714.82	720.86	644.32	1046.01	1164.37	1100.39	1431.89	1462.12	1452.84	637.58	618.55	639.92	1454.55	1009.62	1573.58	1358.79	1376.19	1416.25
100240926	NW_003724247.1	141911	144539	-	0.38	0.31	0.38	0.14	0.2	0.27	0	0.22	0.07	0.13	0.13	0.07	0.14	0.07	0.07	0.14	0.14	0.14	0.42	0.64	0.42	0.58	0.25	0.31	0.26	0.06	0.13	0.14	0.39	0.2	0.46	0.45	0.4	0.23	0.31	0.23	0.35	0.2	0.21	0.07	0.12	0.07	0.22	0.07	0.07
100240927	chr12	10196865	10200997	+	44.58	36.37	47.33	94.24	98.68	101.34	142.41	137.45	145.08	35.98	35.3	36.98	82.09	81.86	72.56	109.82	93.61	103.15	87.19	92.25	81.32	67.42	64.88	64.81	100.68	89.37	103.63	68.56	58.81	52.21	84.73	99.88	98.19	114.64	117.34	106.39	79.81	58.44	60.99	120.05	69.81	138.74	139.87	153.11	146.76
100240928	chr5	4942883	4943743	+	87.92	47.84	67.16	42.37	46.52	46.78	21.62	23.34	24.84	221.62	248.79	300.52	224.5	205.36	208.16	32.45	31.34	34.13	407.13	339.97	347.68	56.49	55.85	70.2	28.61	23.2	25.32	243.8	223.32	157.75	65.21	67.66	73.79	15.91	14.74	13.98	246.95	188.2	236.78	21.62	176.63	22.03	22.18	21.13	23.15
100240929	chr14	1714075	1716097	-	76.2	61.65	76.68	552.53	509.23	514.49	545.88	520.43	506.87	107.64	121.72	147.93	401.14	409.53	359.37	456.55	468.78	435.51	90.97	101.45	85.2	450.66	430.46	454.58	625.3	667.79	633.07	339.08	260.19	209.22	341.35	352.34	391.94	567.13	581.91	539	204.5	179.37	197.43	502.06	322.48	554.96	480.1	520.84	551.03
100240931	chr8	14998600	15000270	+	10.51	9.78	9.21	26.84	25.4	23.89	23.69	26.68	23.88	10.95	9.45	14.55	84.89	93.01	79.91	24.25	25.23	28.87	13.56	15.69	14.66	38.73	36.74	30.99	22.4	23.65	24.86	21.99	20.27	20.52	36.52	39.51	42.26	22.12	23.59	23.81	19.32	17	18.54	20.22	35.37	18.18	13.5	14.68	16.27
100240933	chr5	4194086	4204975	+	28.1	28.63	28.37	34.6	33.4	34.37	43.51	43.15	43.28	28.29	27.78	30.88	32.04	35.7	34.27	37.34	36.02	39.97	40.3	43.08	39.74	32.64	33.23	32.76	38.05	34.74	37.11	39.73	32.71	34.92	19.02	20.05	18.62	49.8	50.78	50.27	51.03	47.58	47.94	42.71	20.16	46.8	45.19	45.92	44.83
100240938	chr5	3594861	3606323	+	14.16	11.99	13.47	23.61	25.15	24.88	25.96	28.3	28.9	16.52	14.83	16.99	28.79	24.37	24.69	27.48	24.85	27.89	23.55	24.35	20.44	16.41	16.39	18.76	19.49	19.09	18.54	28.35	27.38	25.8	19.76	18.64	19.14	24.96	23.7	22.75	26.66	23.81	25.3	24.78	15.52	26.76	26.6	28.56	26.31
100240939	chr14	479247	484311	-	94.26	88.79	104.4	236.77	218.84	222.26	286.07	278.64	288.72	84.23	98.86	118.19	249.09	270.48	216.8	282.59	276.33	292.08	233.23	234.95	216.29	208.25	203.24	200.41	255.26	247.99	258.98	140.74	131.8	119.25	196.07	226.48	215.96	293.04	296.73	296.9	181.03	176.31	169.96	282.21	212.85	334.7	290.71	291.58	289.62
100240940	chr5	2961857	2971442	+	52.78	47.59	53.21	25.22	26.25	25.46	31.09	32.52	31.96	46.09	41.91	39.88	24.18	23.1	25.97	28.27	26.96	28.17	59.02	62.05	61.47	17.47	15.59	18.38	24.35	21.55	20.76	69.99	62.9	66.37	27.77	26.63	27.16	20.27	18.44	23.23	64.33	61.11	63.2	24.17	17.58	27.46	33.66	33.23	31.59
100240941	chr7	14599355	14607299	+	53.5	52.14	53.02	4.97	7.4	7.53	5.25	6.46	5.91	79.91	71.34	60.34	10.2	9.48	15.33	7.71	8.67	6.48	50.17	49.14	46.43	5.87	7.48	9.95	6.75	3.75	5.59	66.11	59.67	66.16	13.44	12.67	7.79	10	6.6	15.45	55.03	60.89	59.53	9.37	11.97	4.95	8.01	5.98	5.83
100240942	NW_003724203.1	133872	138513	+	1.84	2.63	2.33	1.01	1.31	1.62	2.47	2.7	2	3.23	2.83	3.4	1.41	1.31	1.36	1.58	2.14	1.38	3.66	3.64	3.23	1.36	1.62	1.46	1.82	1.86	1.79	3.61	3.46	2.86	2.36	2.99	1.75	2.94	3.87	3.31	3.29	3.52	3.69	2.61	1.85	2.47	2.28	2.19	2.02
100240944	chr5	2201434	2205553	-	77.58	68.78	79.88	160.11	165.41	162.96	167.55	165.6	169.52	94.35	101.11	113.01	186.57	174.32	187.92	158.42	146.87	163.09	157.81	165.21	160.82	165.74	153.61	162.99	145.42	130.18	140.1	118.44	104.77	96.47	68.73	74.08	74.42	242.73	236.33	231.33	154.29	123.29	134.71	149.39	97.61	166.56	177.56	173.54	165.25
100240945	chr13	24251714	24254366	-	0.04	0.19	0.02	0.55	0.47	0.63	0.65	1	0.62	0.68	0.45	0.39	0.26	0.36	0.31	2.15	2.1	2.89	0.02	0.02	0	0.4	0.31	0.4	0.65	0.7	0.91	0.07	0.04	0.07	0.22	0.18	0.2	8.04	6.84	6.17	0.12	0.24	0.17	1.34	0.36	1.26	0.81	1.18	0.93
100240946	chr17	16119130	16147777	-	3.54	3.84	2.77	1.94	2.56	2.33	2.73	2.72	3.53	2.21	2.36	4.01	2.48	2.61	2.63	3.21	2.29	2.39	4.33	4.92	3.8	2.48	2.56	2.09	2.09	2.68	2.21	3.24	3.14	3.79	2.8	3.18	2.41	2.62	2.57	2.27	6	4.55	5.01	3.45	3.64	3.38	3.05	2.73	2.39
100240949	chr5	7076311	7078726	+	0.02	0	0.02	0.5	0.54	0.39	0.75	0.76	0.87	0	0	0	0.23	0.41	0.29	0.63	0.24	0.55	0	0.08	0.03	0.54	0.6	0.6	0.4	0.3	0.24	0.1	0.02	0.08	0.18	0.17	0.23	0.75	0.93	0.4	0.05	0.03	0.03	0.18	0.07	0.45	0.66	0.39	0.23
100240950	chr13	23849789	23858307	+	18.74	15.96	18.64	29.54	29.02	31.72	37.21	33.63	37.54	14.56	13.37	13.9	23.21	23.08	23.03	35.31	30.93	36.63	35.57	34.81	32.64	20.71	20.81	21.64	23.3	22.06	22.8	29.41	25.57	23.75	23.4	23.79	25.37	36.61	38.53	36.1	35.31	29.77	31.46	32.96	18.1	38.95	38.4	38.19	39.61
100240952	chr7	1314795	1316873	+	0	0	0.12	0.06	0	0	0	0	0	0.12	0	0	0	0	0	0	0.07	0.2	0	0	0	1.16	0	0	0.31	0	0.06	0	0.18	0.06	0	0.06	0	0	0	0	0	0	0.07	0	0	0	0	0	0
100240953	chr10	11030984	11032421	-	0	0	0	0	0	0	0	0	0	0	0	0	0	0	0	0	0	0	0	0	0	0	0	0	0	0	0	0	0	0	0	0	0	0	0	0	0	0	0	0	0	0	0	0	0
100240955	chr13	24053798	24059531	-	23.07	21.19	28.42	49.79	51.81	54.8	44.88	47.87	49.35	26.61	26.41	27.22	39.11	41.74	41.25	45.31	46.64	51.07	47.94	49.24	43.73	43.9	45.19	50.55	49.36	47.42	46.59	48.28	42	39.84	48.83	48.66	52.85	46.66	43.88	48.37	53.81	52.42	55.21	47.36	42.1	40.61	46.66	44.43	38.73
100240956	chr7	9672949	9731341	-	11.16	8.96	11.46	9.92	10.37	11.01	10.5	10.25	10.14	7.89	7.85	6.51	10.68	8.99	10.68	9.84	8.66	8.39	11.42	11.61	11.81	7.48	7	8.47	8.07	7.33	7.75	12.04	10.7	11.1	12.06	11.22	12.97	7.22	7.88	8.4	9.39	8.43	8.93	7.83	7.7	6.43	9.89	9.11	9.23
100240957	chr7	1817866	1820445	+	0	0	0	0	0	0	0	0	0	0	0	0	0.09	0	0	0	0	0	0	0.05	0	0	0	0	0	0	0.04	0	0	0	0	0	0	0	0.05	0	0.05	0	0	0	0	0.04	0	0	0
100240959	NW_003724672.1	12175	13382	-	192.7	170.15	215.96	31.22	36.85	32.92	7.98	9.37	7.73	155.28	176.73	241.79	134.51	310.82	143.76	17.38	13.43	16.53	492.19	477.02	425.85	71	56	40.63	14.05	14.16	14.35	147.38	130.4	100.4	56.73	63.03	60.33	5.95	3.2	4.21	207.83	148.24	164.1	10.68	161.55	6.53	6.14	6.73	6.71
100240961	chr16	2940880	2942857	-	0.2	0.4	0.27	0	0	0.07	0	0	0	0.21	0.27	0.29	0	0	0	0	0.15	0	0.07	0.08	0.07	0	0	0	0	0	0	0.44	0.07	0.28	0	0.07	0	0	0	0.16	0.22	0.72	0.22	0	0	0	0	0	0
100240962	chr1	19185320	19190816	-	1.94	1.07	2.01	12.18	9.84	11.32	19.09	17.16	18.32	2.48	3.03	4.63	6.58	5.16	5.7	17.25	14.22	14.09	6.99	6.77	6.21	5.52	5.41	6.54	9.75	8.05	9.42	2.88	1.62	2.06	10.95	10.74	12.55	11.36	11.88	11.68	4.67	3.84	3.78	18.8	7.37	19.39	27.43	28.4	24.86
100240963	chr4	15300951	15309653	+	9.82	7.82	9.06	7.21	7.35	4.65	5.24	5.46	5.8	7.2	6.96	7.52	7.82	7.49	6.6	6.51	6.2	5.6	11.49	12.77	10.69	4.67	5.47	4.15	4.04	5.83	6.14	13.84	13.2	13.22	6.16	5.24	4.91	4.5	5.28	5.23	12.91	11.15	13.01	5.27	4.75	5.93	4.2	5	4.61
100240964	chr5	5954884	5958296	-	0.26	0.27	0.33	1.23	1.4	1.62	3.76	2.67	2.74	0.29	0.33	0.56	0.44	0.47	0.54	1.36	1.42	1.82	0.44	0.41	0.36	1.21	0.91	1.17	2.87	3.01	3.86	0.5	0.25	0.28	0.4	0.51	0.8	3.42	3.4	2.9	0.48	0.78	0.36	1.77	0.45	2.03	2.55	2.36	2.57
100240965	chr1	19586269	19600725	+	2.07	1.53	1.7	3.84	4.03	4.65	6.22	6.52	6.02	1.57	1.61	1.85	4.12	4.92	4.38	5.45	4.51	5.29	3.32	3.74	2.75	2.89	3.2	3.29	4.15	4.32	4.72	2.6	2.37	1.75	4.49	6.25	6.3	6.02	6.73	6.94	3.27	2.88	2.45	5.95	3.5	6.5	6.76	5.96	6.29
100240966	NW_003724188.1	330097	332932	-	0	0.03	0	0	0	0	0.04	0.33	0	0	0	0	0	0	0	0.08	0.1	0.08	0	0	0	0	0	0	0.03	0.04	0	0	0	0	0	0	0	0.14	0.18	0.47	0	0	0	0.21	0	0.07	0.04	0.08	0
100240968	chr14	2648703	2654936	-	0	0	0	0.04	0	0.04	0	0.04	0	0	0.03	0	0	0	0.04	0	0.06	0.04	0.04	0	0	0	0	0.11	0.04	0	0	0.08	0.03	0	0.04	0.08	0	0.09	0.07	0.04	0	0.04	0.04	0	0	0.04	0.04	0	0
100240969	chr13	23198094	23202971	-	2.44	2.56	2.34	1.93	2.04	2.41	1.95	1.79	1.76	3.39	3.06	2.65	0.88	0.4	1.13	1.94	1.43	2.08	3.41	3.85	3.79	1.02	0.82	1.12	1.52	1.15	1.05	4.38	3.4	3.66	1.4	1.4	1.28	1.61	1.15	1.68	4.81	4.17	4.71	1.67	0.83	2.39	1.9	1.95	1.84
100240970	chr7	385929	386435	-	8.18	6.8	4.95	0.92	1.39	2.09	4.23	3.94	3.85	6.03	7.83	16	0.23	2.12	6.01	1.93	2.13	1.94	5.57	5.56	4.99	1.97	0.63	0.85	2.01	3.66	1.99	3.99	5.79	5.59	3.96	1.76	1.13	4.82	2.82	3.95	7.29	5.82	7.5	1.6	4.34	1.2	2.49	0.24	2.19
100240971	chr8	17571688	17575418	+	9.94	7.36	9.64	0.72	2.08	1.84	0.6	1.02	1.35	13.14	13.47	10.89	0.18	0.04	1.41	0.91	1.35	1.25	10.77	12.62	9.66	1.32	0.63	2	1.63	0.89	1.47	16.26	14.74	15.81	5.08	4.68	2.68	1.04	0.7	1.22	16.97	19.33	16.37	0.64	2.77	0.52	0.51	0.97	0.94
100240972	chr11	17661394	17664721	-	0.02	0.05	0.05	1.83	1.91	1.54	2.53	2.13	2.66	0.31	0.4	0.28	0.75	0.78	0.54	2.03	1.91	2.31	0.24	0.16	0.16	0.74	0.73	0.8	0.78	0.79	0.85	0.15	0.11	0.11	0.63	0.83	0.57	3.31	3.36	3.04	0.28	0.92	0.15	2.38	0.91	2.65	2.58	2.96	2.72
100240974	chr4	16769755	16770587	-	0	0	0	0	0.1	0	0	0	0.1	0	0	0	0.1	0	0.1	0.1	0	0	0	0	0	0	0.36	0.27	0	0	0	0	0	0	0	0	0	0	0	0.11	0	0	0	0	0	0	0.11	0.21	0
100240975	chr13	4249667	4255635	-	9.82	11.15	9.04	7.22	6.96	8	8.34	9.57	9.9	12.01	14.96	17.01	6.06	6.81	7.18	7.11	7.14	8.29	12.5	15.61	14.7	6.64	6.24	6.39	8.28	7.48	8.19	15.71	14.84	13.82	9.16	11.39	9.38	8.16	9.37	9.5	16.8	18.03	15.83	9.17	8.88	10.24	10.08	8.04	8.87
100240976	chr15	10328819	10349901	-	6.99	6.33	7.09	7.2	7.51	7.39	7.38	6.98	7.07	6.27	8.67	8.1	8.57	8.76	7.89	7.3	6.66	7.24	13.99	14.86	11.79	6.03	7.32	5.76	8.22	6.21	6.9	10.44	9.55	8.83	9.69	10.55	10.06	4.82	5.32	5.86	12.74	10.01	9.55	6.31	9.19	7.27	7.79	7.61	7.56
100240978	chr18	347643	353980	-	17.37	16.58	16.29	36.66	40.18	39.88	53.77	53.05	52.57	21.16	20.38	22.15	34.46	35.04	39.99	48.21	41.77	45.75	35.68	34.82	34.82	26.03	24.99	29.96	33.29	28.84	30.82	30.51	25.51	25.96	34.76	32.88	34.31	57.82	62.74	63.74	36.81	33.09	33.94	42.28	24.08	44.24	51.71	50.74	52.6
100240979	chr11	18463015	18469709	-	24.15	22.8	22.03	112.13	109.94	114.63	156.24	152.29	158.24	27.32	27.51	35.74	123.57	115.8	110.56	146.29	145.91	163.85	83.53	75.66	68.74	100.72	98.23	101.56	130.56	120	120.94	44.75	36.97	34.83	98.57	103.35	106.48	177.11	191.89	177.06	57.81	52.74	53.31	119.51	87.13	148.42	138.02	134.97	140.96
100240980	chr4	17133029	17138675	+	6.35	7.93	6.02	9.87	10.18	8.54	13.27	13.02	14.31	5.08	5.21	4.7	5.84	6.08	6.81	12.79	11.99	12.81	7.25	7.23	7.27	5.29	4.28	5.42	8.8	6.88	7.91	8.35	7.39	6.85	12.45	11.28	13.42	18.9	19.62	21.29	8.94	8.28	8.03	7.47	6.54	9.04	11.01	10.48	11.38
100240981	chr13	4729664	4736244	+	24.8	27.24	27.59	37.05	36.1	38.93	48.16	46.87	46.91	26.85	26.77	28.67	24.7	28.47	25.68	39.04	41.1	39.2	40.96	38.12	36.31	31.29	30.43	29.49	46.53	47.05	40.99	32.22	29.41	27.42	36.99	40.06	37.28	62.74	59.26	64.5	40.03	39.89	39.84	48.31	33.36	47.6	45.86	44.28	47.23
100240982	chr18	749838	760338	-	19.96	17.59	19.03	39	38.88	40.37	46.64	48.03	44.96	16.63	14.67	15.03	26.23	23.98	24.39	40.73	35.8	36.53	25.04	27.18	25.32	18.81	16.19	20.14	27.22	24.47	25.89	31.2	27.08	25.07	35.15	34.79	39.38	40.31	47.5	44.34	33.19	29.9	29.27	34.3	12.78	41.99	46.98	47.78	45.91
100240983	chr11	17030924	17038231	-	0.55	0.63	0.79	1.72	1.42	1.55	2.73	1.82	2.27	1	0.99	0.9	0.47	0.6	0.73	1.79	1.89	2.35	0.85	0.82	0.78	1.08	0.47	0.91	1.62	1.22	0.97	1.11	0.69	0.84	1.62	2.09	1.67	2.32	2.63	2.35	1.04	0.69	0.6	1.69	1.65	1.85	1.92	2.01	2.01
100240984	chr4	17553947	17555534	-	2.95	2.89	3.05	2.96	3.7	4.11	3.31	4.09	3.71	4.18	3.74	3.04	3.46	7.8	5.03	5.37	5.32	7	2.67	3.26	3.08	2.87	1.72	2.11	2.21	2.01	2.2	4.01	4.31	4.22	6.46	8.85	7.4	2.82	3.11	1.86	2.79	2.53	2.43	3.13	4.55	2.12	2.6	1.78	1.29
100240985	chr13	5269586	5280949	-	14.33	14.19	16.16	16.57	17.2	16.94	24.16	21.58	23.53	17.87	15.92	16.38	17.61	19.68	20.93	19.81	17.47	20.91	15.21	16.22	16.12	12.41	11.55	12.66	13.58	11.78	13.2	20.05	18.52	18.65	16.25	15.7	19.39	28.23	30.58	32.62	21.8	18.71	19.72	15.23	12.99	17.2	22.83	21.32	20.34
100240986	chr8	3372286	3373783	+	0.56	0.24	0.25	0.13	0.13	0.13	0.81	0.73	0.93	2.06	0.88	3.1	2.67	2.74	2.71	0.35	0.48	0.42	0.48	0.7	0.69	1.01	1.49	1.05	0.45	0.06	0.31	0.67	1.09	1.83	0	0.13	0.2	1.41	2.22	2	2.56	2.21	2.51	0.86	0.6	0.62	0.59	0.86	0.66
100240987	chr18	314278	315323	-	3.17	3.92	5.04	8.18	10.92	13.13	11.27	12.65	10.08	29.12	28.25	26.95	4.86	7.64	12.63	13.44	12.53	11.48	2.73	3.88	2.06	5.21	7.08	7.48	12.82	13.94	23.87	13.06	12.02	9.03	6.22	7.17	5.48	10.81	10.8	11.25	13.34	14.25	13.47	8.14	9.12	7.95	8.48	6	6.3
100240988	chr11	17539159	17546477	+	5.16	5.08	5.81	4.14	5.43	4.33	5.49	5.72	5.19	7.72	9.66	7.57	3.49	4.61	3.78	6.33	6.8	6.46	10.71	9.72	8.85	3.88	3.66	3.33	4.5	4.19	3.96	8.42	8.17	7.85	3.79	4.6	3.93	7.42	7.01	7.71	11.96	11.55	10.72	5.51	4.69	5.98	6.29	6.29	6.46
100240993	chr18	740141	743731	-	1.75	1.26	1.55	2.54	2.24	2.08	3.43	3.01	2.78	1.66	1.41	3.64	2.48	2.01	1.63	2.24	2.87	2.74	3.4	3.67	4.03	2.23	2.72	1.87	3.07	3.13	2.85	2.08	1.81	1.86	4.85	3.05	4.07	2.31	1.92	2.74	2.8	2.42	2.68	4.39	2.9	4.15	3.55	3.48	3.14
100240994	chr4	18512031	18514653	+	7.53	6.89	7.32	4.17	5.1	5.37	3.4	2.8	2.9	7.98	5.73	6.53	3.31	4.24	7.56	4.46	6.2	2.62	5.18	5.98	7.2	1.96	3.31	3.22	3.09	2.34	3.4	6.26	5.99	5.2	4.36	4.48	3.28	7.15	5.64	8.44	4.25	4.46	3.98	5.94	4.76	2.1	4.03	2.78	2.31
100240995	chr8	4360459	4369708	+	0.03	0.07	0.11	0.17	0.12	0.12	0.19	0.19	0.16	0.14	0.03	0.09	0.09	0.11	0.12	0.37	0.06	0.34	0.22	0.2	0.1	0.08	0.03	0.16	0.11	0.08	0.16	0.14	0.07	0	0.5	0.38	0.46	0.23	0.28	0.22	0.27	0.22	0.18	0.09	0.08	0.03	0.11	0.22	0.13
100240996	chr4	15934002	15957375	+	10.16	9.53	11.62	18.46	16.72	18.6	21.27	20.74	19.9	13.54	9.93	11.17	17.89	17.2	16.52	19.23	17.77	18.91	16.6	16.65	16.18	13.53	9.82	10.87	14.23	11.91	13.78	14.35	13.06	13.49	17.7	20.15	21.03	15.47	17.15	16.67	15.31	14.74	14.28	16.76	13.31	18.75	19.98	17.96	18.9
100240998	chr4	17548479	17551782	+	188.13	105.28	194.5	337.3	325.85	347.06	146.43	175.3	165.16	147.82	160.2	215.62	506.47	419.39	417.69	255.64	254.19	256.19	716.24	686.8	611.98	630.85	651.16	700.34	351	347.16	332.26	274.85	231.33	179.39	380.28	402.22	424.33	113.06	105.3	124.25	195.55	143	159.91	204.93	818.58	210.31	220.68	215.76	217.99
100240999	chr1	18000837	18011097	-	2.28	2.85	2.67	1.83	1.41	1.65	2.65	2.23	2.89	2.37	1.66	1.45	0.76	1.64	2.2	1.73	1.55	2.42	3.28	3.38	2.11	1.72	1.36	2.17	1.93	1.84	1.42	4.24	3.31	3.57	1.7	1.67	1.81	2.81	2.62	3.96	4.02	3.53	3.57	2.9	1.32	2.41	2.32	2.41	2.56
100241000	chr4	18456959	18459121	-	240.78	217.24	248.16	24.73	47.12	50.83	28.37	45.95	24.83	45.24	57.94	39.63	2.02	8.32	41.95	40.17	64.37	36.91	91.93	126	121.77	16.61	24.83	37.85	36.82	22.93	24.94	143.24	147.49	144.33	91.73	73.11	46.52	59.08	33.74	62.67	63.65	93.14	78.35	34.74	56.65	11.22	35.21	30.02	31.23
100241001	chr13	2563952	2568973	+	0.27	0.31	0.32	0.29	0.3	0.42	0.28	0.46	0.47	0.31	0.17	0.17	0.6	0.49	0.45	0.2	0.32	0.3	0.78	0.72	0.65	0.33	0.29	0.23	0.29	0.23	0.27	0.49	0.29	0.32	0.24	0.26	0.25	0.38	0.38	0.35	0.53	0.41	0.4	0.35	0.23	0.26	0.48	0.38	0.45
100241002	chr14	8503847	8540049	+	1.2	0.95	1.02	4.19	4.2	4.17	4.5	5.31	5.2	0.93	1.16	1.67	2.92	2.83	2.56	3.78	4.86	4.07	3.42	2.91	2.69	3.17	3.04	2.99	4.03	3.47	4.59	3.2	2.08	1.97	4.91	4.95	4.67	4.42	5.32	4.91	3.71	2.18	3.11	4.5	3.89	4.6	4.98	4.01	4.94
100241006	chr13	3234669	3243197	+	35.12	35.5	34.16	47.18	45.52	48.92	54.25	62.76	61.78	31.77	33.65	36.48	41.42	46.35	43.66	51.16	50.09	52.21	37.22	40.4	35.99	36.72	35.23	37.8	49.39	48.53	46.8	34.22	32.64	30.11	54.88	60.39	53.38	56.15	57.82	57.05	33.87	28.61	27.41	60.12	56.77	67.07	59.9	61.89	59.03
100241008	NW_003724261.1	64625	65497	+	680.37	716.69	656.13	587.65	605.22	631.99	657.28	641.91	665.94	610.7	617.02	551.77	548	503.22	583.43	642.94	603.89	640.03	511.28	495.51	531.2	368.91	385.47	465.35	502.49	502.78	518.72	691.61	678.18	718.11	413.63	367.88	481.67	672.23	680.65	581.64	645.44	691.9	668.17	627.42	401.3	657.81	735.2	676.62	722.48
100241009	chr2	4502360	4503306	-	0.09	3.11	0.17	0	0	0	0	0.1	0	0.09	0.18	0.09	0	0.1	0.1	0.3	0.58	0.2	0.29	0.3	0.2	0	0	0	0	0.09	0.09	0	0.27	0	0	0	0	0	0.11	0.32	0.3	0.76	0.1	0.09	0.26	0.29	0	0	0
100241010	chr13	3911314	3914493	+	66.77	49.68	60.53	89.02	87.05	85.55	89.31	91.97	97.46	58.7	61.89	79.17	84.4	82.52	80.41	86.33	94.22	92.17	101.01	97.94	90.1	80.46	84.48	73.27	96.92	99.56	94.15	80.86	79.22	67.11	79.76	101.02	78.85	107.72	102.57	106.09	87.33	88.49	81.11	102.54	95.09	108.23	95.56	90.97	94.83
100241011	chr18	16209517	16218061	+	32.64	29.74	31.18	74.44	75.26	71.06	83.22	85.93	85.99	31.01	27.98	26.66	35.33	33.07	36.61	78.67	73.9	80.26	42.94	40.05	41.7	44.42	48.49	48.36	64.55	60.3	62.77	44.03	46.54	41.73	78.6	75	81.61	101.83	103.42	100.21	43.07	43.02	44.75	81.15	44.34	84.12	94.39	86.02	91.14
100241012	chr6	12884023	12887018	+	0	0	0	0	0	0	0	0	0	0	0	0	0	0	0	0	0	0	0	0	0	0	0	0	0	0	0	0	0	0	0	0	0	0	0	0	0	0	0	0	0	0	0	0	0
100241013	chr2	3852657	3855713	+	7.73	6.52	7.91	14.33	16.59	17.12	19.76	18.19	18.03	13.78	14.24	17.82	15.37	14.87	13.38	20.85	20.09	20.71	16.73	17.56	14.78	13.96	12.94	13.37	16.22	16.49	16.52	13.3	12.16	11.28	20.15	23.65	22.45	11.42	14.32	12.79	12.74	12.56	13.68	15.98	13.52	20.28	14.62	18.03	15.4
100241014	chr13	4328362	4335361	+	15.54	14.9	16.08	31.86	32.18	32.56	39.74	38.28	38.68	34.92	30.94	30.02	19.14	20.75	19.27	38.1	35.33	37.92	22.66	24.39	19.98	18.94	17.9	18.54	30.29	28.61	29.29	25.99	22.92	21.38	21.63	22.05	24.6	58.89	64.3	57.52	28.82	27.06	31.8	34.39	21.84	35.75	31.23	35.36	36.75
100241015	chr13	5521935	5531832	+	27.89	27.43	28.88	71.38	74.8	78.51	78.56	77.45	75.05	25.97	27.35	31.47	77.61	78.1	65.27	83.47	83.95	91.59	56.09	57.73	52.81	70.88	64.9	65.41	73.33	71.85	69.94	41.15	35.07	32.89	65.94	69.7	73.08	91.09	99.68	91.52	48.03	54.4	47.82	64.73	58.89	74.42	76.34	72.82	72.25
100241016	chr18	16303312	16307217	+	34.88	32.13	36.76	87.38	91.74	88.81	116.44	108.91	116.34	38.06	32.64	31.35	60.99	63.43	66.45	92.36	84.78	93.45	47.7	46.66	45.58	60.59	58.41	64.64	79.45	73.6	80.14	48.33	41.22	42.36	55.5	51.63	60.11	144.42	152.77	148.17	57.88	52.07	57.58	102.13	44.13	109.29	112.88	109.96	116.63
100241019	chr13	6609016	6622211	-	8.85	8.56	9.18	19.87	20.14	21.32	27.56	26.22	26.47	10.86	11.42	11.45	16.65	17.88	15.12	22.12	21.71	20.95	14.87	16.19	13.99	14.24	13.24	13.41	19.3	19.21	17.42	16.67	13.65	12.11	17.61	17.44	17.19	27.92	29.65	31.39	16.22	14.23	15.34	19.62	15.78	21.46	23.03	22.13	21.78
100241020	chr6	14459627	14461578	-	6.78	6.19	8.12	4.7	4.86	4.29	4.71	4.66	3.62	5.76	4.49	5.68	7.4	5.87	6.33	5.03	5.61	4.78	11.17	9.7	10.75	3.32	4.92	4.09	4.06	3.8	4.18	7.13	5.56	8.24	4.89	5.63	5.29	4.46	4.71	5.08	9.29	9.52	9.75	4.69	6.63	5.53	4.03	5.89	5.67
100241021	chr15	12989187	13025560	-	14.93	15.19	17.11	17.95	19.05	19.21	24.33	22.38	22.63	14.05	14.35	13.86	16.22	15.76	16.43	19.66	17.27	19.88	20.44	21.99	20.36	14.81	15.39	15.36	16.15	16.33	16.43	19.48	17.72	16.8	16.69	17.62	17.79	28.19	26.53	30.24	23.35	19.58	19.9	18.33	11.79	20.36	25.94	24.32	24.17
100241023	chr2	2809863	2813522	+	28.39	28.83	30.69	55.3	53.59	53.43	62.46	63.55	64.8	38.22	33.77	35.15	50.31	54.2	59.74	58.15	53.3	60.11	44.34	43.4	43.29	49.64	47.47	50.33	54.33	52.4	53.81	39.47	35.07	35.35	44.31	42.33	46.61	80.37	81.89	82.71	52.63	52.36	49.75	58.46	40.98	57.78	59.52	53.43	54.63
100241024	chr4	20392493	20394580	+	19.61	20.87	19.27	38.1	47.18	41.2	52.45	50.68	58.56	19.54	18.75	23.86	35.65	38.67	34.48	56.47	55.54	56.04	30.09	32.89	32.66	38.32	36.1	34.78	54.23	55.32	54	35.44	26.84	22.6	26.7	23.97	31.76	71.52	75.16	62.16	47.91	46.2	42.85	45.69	34.13	49.02	50.21	47.67	47.52
100241025	chr9	21889400	21889943	+	411.7	351.32	380.98	411.17	386.02	418.64	580.73	566.67	581.28	377.03	455.29	558.64	330.02	341.53	291.65	437.34	502.44	443.14	490.09	497.52	437.89	340.55	345.06	360.06	535.08	535.37	521.38	411.34	406.51	390.57	316.54	412.18	339.47	575.76	553.49	572.27	460.31	457.59	433.15	641.56	435.76	623.21	573	553.49	589.33
100241027	chr1	16795602	16796474	+	1.44	0.84	1.36	6.26	6.79	7.2	7.57	7.06	6.75	2.57	2.34	3.63	3.58	3.68	3.09	5.88	4.31	5.53	3.02	3.17	2.55	4.26	3.23	3.99	9.17	8.63	6.38	4.34	2.64	4.49	5.23	4.61	6.02	7.75	8.48	8.18	3.44	3.59	3.35	6.55	4.04	6.06	4.83	5.72	6.37
100241028	chr2	2249082	2250060	-	3.87	3.67	2.98	7.07	6.95	6.18	2.84	2.8	3.04	10.83	16.83	23.87	4.81	6.43	6.72	4.78	5.55	3.96	11.48	11.37	11.1	4.31	6.27	5.53	3.11	3.22	3.51	7.53	8.11	5.06	23.69	29.16	22.69	3.17	2.24	3.17	12.79	12.25	9.67	2.21	76.35	1.66	2.05	2.01	0.97
100241029	chr6	12830305	12839314	+	45.32	43.49	42.46	12.87	14.39	15.17	20.19	19.88	19.26	34.39	30.57	28.46	8.92	9.22	11.12	14.55	15.94	14.7	37.01	46.57	36.3	8.57	8.01	9.66	14.03	11.06	12.37	47.62	44.78	43.45	17.6	16.85	15.41	18.72	19.8	21.8	44.26	42.57	38.93	16.48	11.94	17.43	20.47	19.67	18.19
100241031	chr2	2898046	2908244	-	31.06	28.88	27.92	35.19	32.78	31.59	39.73	39.25	41.14	30.25	29.07	31.56	31.11	29.22	29.61	35.15	32.34	31.17	40.79	41.86	38.75	19.51	20.33	22.86	27.35	26.16	28.34	35.38	30.53	31.59	29.76	30.83	30.31	34.65	36.95	35.07	38.71	40.82	34.59	37.98	25.55	43.57	44.88	44.16	41.93
100241032	chr6	14647310	14652484	+	35.26	31.48	35.44	29.38	31.84	32.83	39.92	39.56	38.86	40.65	36.56	37.24	20.37	24.98	26.3	33.86	37.54	35.43	35.1	36.28	35.39	23.23	22.25	29.35	34.19	31.81	31.23	41.93	38.1	41.47	36.96	36.87	34.24	38.66	41.52	44.5	46.76	45.05	46.19	35.02	26.2	34.14	39.32	36.61	36.48
100241033	chr19	21234599	21267254	+	0.04	0.01	0.02	0.02	0.02	0.07	0.02	0.03	0.01	0.05	0.09	0.06	0	0.01	0.02	0	0	0.01	0.37	0.25	0.4	0.01	0.01	0.02	0.02	0	0	0.07	0.03	0.04	0.01	0.02	0.02	0.03	0.02	0.02	0.72	1.36	0.3	0.01	0.02	0.03	0.02	0.01	0
100241034	chr2	1486559	1488806	+	2.5	2.41	1.96	0.43	1.2	0.78	0.43	0.42	0.34	0.34	0.57	0.28	0	0.11	1.71	0.41	0.68	0.63	1.72	1.91	1.85	0.13	0.46	0.36	0.34	0.07	0.53	1.59	2.39	1.9	1.81	1.9	0.81	1.73	0.45	2.56	1.46	0.56	0.39	1.95	0.98	0.18	1.17	0.57	0.43
100241035	chr11	19725630	19781255	+	15.8	14.89	17.09	61.36	66.53	68.53	64.74	61.52	60.93	16.98	17.5	17.48	58.45	54.86	59.23	61.42	60.67	61.53	28.42	31.04	25.92	52.1	51.02	55.77	57.44	53.13	56.99	31.12	24.22	21.97	72.33	73.75	79.76	52.14	56.51	55.09	32.89	26.87	28.22	52.49	45.54	49.66	55.03	55.89	55.65
100241037	chr13	2633601	2634533	-	10.51	11.24	12.87	11.51	13.32	11.47	9.69	8.97	8.02	9.43	8.57	9.68	18.85	22.17	18.51	9.02	10.04	8.8	10.44	13.97	12.64	10.99	9.97	8.92	9.56	12.03	10.42	10.62	10.07	8.98	9.63	10.28	11.44	7.71	7.5	6.88	13.67	8.13	12.12	10.67	16.97	9.81	9.12	9.32	11.32
100241038	chr2	1794289	1797331	+	3.92	2.43	6.18	0.92	2.06	1.95	1.59	3.84	1.19	0.9	1.51	0.56	0.03	0.61	3.69	3.1	5.3	3.2	2.4	4.21	9.22	1.27	1.75	2.83	2.2	1.44	1.95	4.3	9.15	5.93	10.49	9.05	4.23	2.47	1.29	5.86	2.26	4.13	2.55	3.5	5.26	0.28	2.33	1.64	1.58
100241039	chr11	19280996	19289529	+	0	0	0	0	0	0	0	0.08	0	0	0.03	0.03	0.03	0	0.07	0	0	0	0	0	0.03	0	0	0	0	0.03	0	0	0	0	0	0	0	0	0.04	0	0.08	0.1	0.04	0	0	0.04	0	0	0
100241042	chr13	3033701	3040966	+	3.29	2.95	3.36	4.08	4.3	3.73	4.81	4.9	4.88	3.53	4.34	3.96	3.96	3.46	5.1	5.55	4.63	4.14	7.86	7.15	6.64	3.43	3.31	3.58	4.13	4.15	4.61	5.1	4.43	4.56	6.21	6.85	5.51	3.87	4.1	3.56	5.62	5.19	4.61	5.66	5.23	4.98	5.07	5.17	5.24
100241044	chr2	1459272	1463920	+	55.18	48.99	62.53	156.18	149.91	154.98	170.33	160.76	156.36	94.04	96.85	113.79	89.6	96.15	102.59	151.39	144.93	159.8	94.18	93.02	88.04	80.82	76.94	82.37	119.42	112.67	116.52	80.86	71.01	65.65	162.82	156.45	165.92	191.56	197.62	203.84	91.71	76.85	80.79	157.5	132.11	154.56	172.2	168.17	172.09
100241045	chr3	17028338	17034057	+	33.38	30.51	32.09	35.45	35.11	35.34	36.95	35.02	38.02	42.5	38.45	51.6	40.92	44.7	40.42	39.12	39.85	40.13	38.72	42.36	42.79	32.12	30.59	27.62	41.23	37.75	38.78	48.18	42.87	45.92	30.33	32.05	35.35	31.37	31.89	31.02	54.36	45.14	45.14	39.77	42.71	39.5	41.2	41.92	37.74
100241046	chr13	3354770	3360669	+	0.02	0	0.01	0.01	0.04	0.02	0.08	0.04	0.03	0	0	0	0.02	0.04	0.04	0.04	0.02	0.03	0	0.05	0.01	0.01	0.01	0.01	0.06	0.03	0.01	0.04	0.01	0.05	0.02	0.01	0.02	0.02	0.08	0.15	0.05	0.05	0.06	0.04	0	0.06	0.06	0.04	0.07
100241048	chr11	18230232	18249447	-	5.62	4.65	5.2	6.86	6.76	6.7	6.93	6.78	5.51	5.87	5.53	5.51	7.41	6.96	6.56	7.64	7.08	6.87	6.03	6.94	6.34	3.52	3.4	4.11	5.33	4.52	4.93	6.78	6.22	6.8	10.9	9.77	9.99	3.61	4.19	3.79	6.52	7.29	6.82	6.22	5.43	6.79	7.58	6.43	6.73
100241050	chr15	13472102	13474750	-	55.51	46.12	55.24	126.57	116.49	109.83	139.05	135.1	145.18	52.69	62.08	88.21	95.57	117.11	82.41	117.8	125.61	116.93	67.86	69.29	68	115.35	95.01	91.63	120.94	133.54	141.5	78.03	75.02	60.5	102.62	121.95	110.99	143.19	137.87	150.59	74.13	50.41	59.82	158.31	138.87	167.17	128.11	128.34	137.76
100241051	chr19	22340457	22350201	+	118.48	96.71	117.08	159.3	156.64	150.99	197.71	191.47	198.76	135.23	182.87	242.13	196.17	181.89	148.59	158.01	169.24	152	218.52	202.58	188.13	136.07	127.66	127.7	198.26	191.73	182.06	136.45	118.46	111.55	139.01	156.15	143.19	174.83	178.32	161.26	144.06	120.32	125.26	224.15	202.32	231.01	204.05	209.5	208.87
100241055	chr15	11276397	11285495	+	20.59	20.04	21.76	15.8	16.2	16.43	20.53	18.71	17.5	17.31	18.77	18.66	14.56	12.21	12.07	14.8	14.92	14.31	18.59	21.89	18.44	13.23	12.16	11.33	16.02	17.01	16.45	22.72	23.37	25.55	14.21	14.1	13.06	16.71	14.83	14.94	20.43	21.86	22.16	18.33	14.84	17.73	19.97	17.18	17.74
100241056	chr11	18996002	18997319	+	1.56	0.95	2.34	16.3	18.8	16.7	26.47	27.32	26.8	4.25	4.83	4.41	2.71	2.18	3.8	11.61	11.07	13.83	1.2	0.47	0.93	5.52	3.63	4.26	11.86	15.02	15.3	8.86	3.71	7.05	3.23	2.45	3.9	5.39	4.19	4.87	8.14	4.35	5.19	27.71	7.32	25.74	15.71	19.07	13.68
100241059	chr11	17896151	17899728	-	116.47	105.95	108.82	118.82	103.2	104.4	138.4	139.35	133.74	76.94	91.82	95.96	50.72	44.65	46.72	104	119.93	98.37	81.06	87.91	74.72	56.07	60.79	60	103.33	107.74	105.11	103.98	115.37	114.49	83.6	91.2	78.11	147.56	142.78	161.55	96.81	88.61	99.34	145.55	87.4	168.63	135.74	145.72	148.98
100241060	chr4	17380960	17385345	+	0.68	0	0.29	0.08	0.13	0.47	0.18	0.2	0.17	0.38	0.27	0.1	0.08	0.1	0.32	0	0.05	0.33	0.38	2.72	0.27	0.1	0.12	0.17	0.18	0.1	0.15	0.42	1.7	0.18	0.41	0.25	0.47	0.06	0.09	0.2	1.49	0.87	0.08	0.18	0.57	0.03	0.2	0.17	0.09
100241061	chr18	990255	993043	-	0.22	0.13	0.22	0.61	0.43	0.47	0.61	0.45	0.66	0.65	0.47	0.37	0.23	0.37	0.45	0.25	0.3	0.68	0.34	0.4	0.24	0.5	0.71	0.46	0.4	0.45	0.38	0.41	0.25	0.31	0.26	0.22	0.38	0.62	0.94	0.67	0.3	0.56	0.33	0.61	0.4	0.75	0.81	0.72	0.83
100241063	chr18	546731	551323	-	10.68	8.9	10.27	8.66	8.44	10.6	7.95	7.59	7.71	9.41	9.09	9.66	8.2	8.08	7.35	8.23	8.08	7.21	15.53	16.13	13.61	4.96	6.24	5.73	6.59	6.78	6.7	17.78	15.1	12.79	8.54	9.87	10.77	5.38	5.13	4.82	17.68	18.45	15.35	6.9	7.24	8.27	7.65	7.8	8.64
100241064	chr4	11913524	11938212	-	4.55	3.63	3.93	8.73	7.98	8.65	10.12	10.96	10.33	3.67	3.7	4.58	7.48	6.35	8.96	8.38	8.71	8.59	7.36	8.26	8.19	6.08	6.55	7.89	8.13	7.37	7.61	6.99	6.28	6.17	7.34	8.4	8.23	10.7	12.08	11.61	8.62	7.23	7.1	8.82	7.22	9.24	10.47	11.39	11.64
100241065	chr4	18166892	18171201	+	0.98	0.6	0.93	1.9	2.1	2.24	0.45	0.38	0.17	4.99	5.28	5.74	4.68	5.5	4.67	2.42	2.59	2.86	4.45	4.01	4.04	0.95	1.61	1.49	0.73	0.81	1.05	5.79	5.79	4.57	3.79	4.99	4.11	0.39	0.11	0.28	10.82	8.21	10.54	0.72	5.23	0.65	0.66	0.78	0.55
100241069	chr4	18646370	18649005	-	0	0.05	0	0	0	0.05	0	0	0	0.1	0.05	0.1	0	0	0	0	0	0	0.11	0	0	0	0	0	0	0	0	0	0.05	0	0	0	0	0	0	0	0.05	0.05	0.05	0	0	0	0	0	0
100241072	chr4	16801888	16809421	-	51.27	39.15	51.68	226.08	220.16	222.67	244.93	249.72	256.17	43.2	39.68	54.25	391.55	340.11	321.14	245.09	229.42	225.89	64.9	62.66	59.96	222.3	217.14	226.59	254.8	242.27	259.42	62.95	56.19	49.51	247.19	264.97	249.93	186.55	191.68	188.55	58.66	58.06	54.02	226.72	300.16	264.63	234.17	230.47	231.1
100241074	chr1	18205781	18236201	+	1.8	1.74	2.18	0.74	0.83	0.76	1.64	1.67	2	1.82	1.46	1.96	0.62	0.78	0.93	1.08	1.17	1.21	2.07	2	1.78	0.65	0.61	0.67	0.93	1.11	0.82	2.32	2	2.28	0.9	0.81	0.64	1.91	2.22	2.47	2.48	2.36	2.28	1.38	0.58	1.3	1.96	1.64	1.35
100241075	chr4	10121211	10126146	-	0	0	0	0	0	0	0	0	0	0	0	0	0	0	0	0	0	0	0	0	0	0	0	0	0	0	0	0	0	0	0	0	0	0	0	0	0	0	0	0	0	0	0	0	0
100241076	chr4	18001223	18008781	+	35.22	33.29	37.8	79.65	80.93	84.12	91.56	99.54	97.13	39.31	38.32	38.96	51.36	53.94	73.55	87.09	95.52	92.08	60.09	63.81	59.47	65.33	70.27	72.14	80.73	73.94	74.62	58.05	52.38	47.83	81.34	82.38	78.57	129.92	130.39	142.99	78.69	65.25	71.44	93.91	56.69	84.88	105.96	98.89	98.36
100241077	chr13	7376213	7391510	+	3.17	3.22	3.71	7.1	7.83	7.81	9.53	10.16	10.16	3.13	3.66	3.92	4.16	4.69	4.8	10.33	11.36	10.42	6.89	7.54	6.24	5.21	4.68	4.97	7.65	7.44	6.54	7.35	6.5	6.02	6.92	8.96	8.12	13.08	12.91	13.17	8.5	6.91	6.65	11.57	6.1	10.5	12.33	12.7	13.56
100241079	chr6	11282602	11283774	-	0	0	0	0	0	0	0	0	0	0	0	0	0	0	0	0	0	0	0	0	0	0	0	0	0	0	0	0	0	0	0	0	0	0	0	0	0	0	0	0	0	0	0	0	0
100241081	chr13	2766815	2771593	-	2.14	1.65	2.09	5.44	4.56	6.07	6.17	6.71	6.02	4.22	3.76	4.51	1.33	1.43	1.45	4	4.47	5.27	3.98	3.89	4.55	3.46	3.19	2.91	5.37	5.99	5.53	4.65	3.73	3.76	4.33	5.47	3.79	7.56	8.54	9.09	7.13	5.86	6.08	5.87	2.98	6.29	5.37	5.22	6.55
100241082	chr9	22703467	22739256	+	2.31	2.24	2.11	1.49	1.09	1.27	1.94	2.69	2.98	2.93	2.24	2.04	1.38	1.63	1.19	2.44	3.17	3.04	4.23	5.33	3.51	0.77	1.17	1.08	1.41	1.69	1.34	3.51	2.71	2.28	2.26	3.48	2.69	1.27	0.91	1.91	4.01	4.96	3.74	2.28	1.43	2.6	2.15	1.81	2.16
100241084	chr13	3539507	3547224	-	2.35	2.54	2.45	1.41	1.49	2.08	2.25	2.46	1.5	4.36	4.16	4.68	1.02	1.52	1.39	2.21	3.29	3.2	2	2.82	1.9	1.65	1.61	1.64	1.84	1.74	1.56	2.14	1.8	2.32	2	1.85	0.9	2.36	1.2	2.14	2.45	2.49	1.91	2.23	2.43	1.65	2.05	2.03	1.51
100241085	chr2	3652019	3655713	-	22.35	18.41	21.64	40.53	41.91	40.75	59.33	54.73	53.71	32	32.94	29.77	16.16	16.82	22.16	45.21	43.29	40.16	12.19	15.87	16.77	19.91	17.57	19	45.89	44.83	42.24	49.1	41.24	37.26	19.86	18.85	23.72	32.69	33.33	28.97	30.88	25.18	29.2	36.04	28.89	33.75	27.79	36.22	36.48
100241087	chr6	13131051	13132098	+	0	0	0	0	0	0	0	0	0	0	0	0.07	0	0	0	0	0	0	0.07	0	0	0	0	0	0	0	0	0	0	0	0	0	0	0	0	0	0.07	0	0	0	0	0	0	0	0
100241088	chr17	12375863	12378447	-	0.39	0.48	0.6	0.7	0.5	0.73	0.94	0.79	0.89	0.34	0.71	0.44	0.35	0.35	0.48	0.79	0.51	0.42	0.94	0.76	0.72	0.31	0.37	0.32	0.51	0.67	0.49	1.02	0.93	1.05	0.99	0.71	0.77	1.03	0.92	0.88	1.16	0.65	0.73	0.79	0.31	0.87	1.1	1.03	0.88
100241089	chr1	16156703	16284101	-	0.77	0.69	0.91	0.34	0.44	0.46	0.44	0.51	0.54	0.68	0.69	0.73	0.62	0.81	0.56	0.45	0.37	0.59	0.88	1.07	1.12	0.39	0.35	0.46	0.4	0.26	0.52	1.23	0.89	0.85	0.55	0.54	0.55	0.36	0.25	0.35	1.1	0.85	0.82	0.34	0.67	0.42	0.43	0.54	0.45
100241090	chr9	21781982	21784074	-	0	0	0.04	0.24	0.51	0.24	0.87	1.33	1.14	1.02	1.15	1.55	0	0.66	0.32	1.45	1.36	1.75	0.08	0.04	0.04	0.26	0.26	0.07	0.38	0.6	0.37	0.08	0.11	0.04	0.27	0.37	0.16	2.41	1.9	2.99	0.45	0.51	0.4	0.89	0	2.1	1.34	0.98	1.51
100241091	chr2	4365044	4369791	-	10.72	9.06	10.52	21.87	19.42	18.58	17.27	14.97	16.75	16.58	17.28	22.8	26.75	26.54	25.49	16.62	14.69	17.91	21.7	23.94	19.03	18.32	18.33	19.06	17.63	19.46	17.7	16.69	15.22	14.99	24.89	27.96	24.79	16.01	18.66	18.64	21.01	17.76	18.69	15.26	24.1	17.07	13.28	14.13	14.48
100241092	chr13	5101520	5107104	+	87.06	76.53	87.26	179.01	159.06	165.52	193.41	177.75	174.65	87.81	96.59	131.01	144.68	159.91	139.84	156.5	163.51	147.57	128.32	124.1	117.37	138.8	144.07	118.27	182.39	181.7	182	106.77	95.42	86.24	155.12	176.85	170.63	171.16	166.45	163	111.92	99.14	97.55	179.43	201.12	197.73	172.29	171.23	181.66
100241093	chr2	2339706	2341067	+	0.94	0.46	1.27	0.05	0.05	0.1	0	0	0	0.69	0.48	0.2	0	0.05	0.05	0.11	0.05	0	0.74	1.75	0.63	0	0	0	0.1	0.05	0.09	1.12	1.7	1	0.25	0.24	0.2	0.11	0	0	1.11	0.87	0.82	0.05	0.14	0	0	0	0.06
100241094	chr13	5891030	5895541	+	49.43	37.02	51.76	179.53	169.23	173.81	125.78	128.6	130.21	49.54	57.66	66.24	227.28	197.78	171.95	135.65	140.38	131.77	107.73	104.53	94.11	148.62	150.1	150.21	155.81	163.42	163.85	100.23	90.44	75.04	154.97	180.11	169.31	109.17	104.71	103.34	92.03	80.57	86.35	116.28	213.86	122	119.33	121.15	126.97
100241096	chr1	15213670	15216290	+	0.58	0.31	0.36	0.1	0.1	0.1	0	0	0	0.33	0.5	0.24	0.05	0.14	0.05	0.1	0.05	0	0.15	0.15	0.2	0.05	0	0	0.05	0	0.05	0.05	0.23	0.14	0.14	0.09	0.05	0.05	0.06	0	0.3	1.99	0.25	0.05	0.13	0	0	0	0.05
100241097	chr2	2652630	2654588	-	0	0	0	0	0	0	0	0	0	0	0	0	0.05	0.05	0	0	0	0	0	0	0	0	0	0	0	0	0	0	0	0	0	0	0	0	0	0	0	0.05	0	0	0	0	0	0	0
100241098	chr13	7289643	7300197	+	30.73	30.6	34.42	31.01	29.87	31.49	35.37	36.14	34.52	27.91	26.27	26.56	24.72	26.25	29.65	30.27	26.97	31.75	40.78	39.82	39.63	22.41	25.07	25.29	27.33	23.02	26.66	39.3	36.58	38.51	19.3	17	19.03	44.35	47.52	49.07	43.72	38.86	40.96	27.75	16.43	31.04	38.21	37.47	38.28
100241100	NW_003724209.1	19145	28707	-	0.13	0.13	0.19	0.28	0.42	0.57	0.92	0.48	0.66	0.02	0.11	0.14	0.09	0.11	0.3	0.29	0.31	0.37	0.15	0.17	0.24	0.22	0.24	0.17	0.42	0.44	0.07	0.35	0.2	0.16	0.21	0.07	0.33	0.83	0.98	0.83	0.37	0.16	0.23	0.25	0.08	0.12	0.41	0.55	0.46
100241102	chr9	21166877	21167659	+	11.67	14.12	13.42	45.28	39.87	42.04	38.55	37.19	33.56	16.95	17.29	22.26	21.88	15.8	24.01	31.55	34.76	31.07	9.18	13.41	10.1	35.82	39.2	40.06	26.13	28.08	30.22	19.65	17.45	14.53	18.4	27.2	18.29	57.63	50.14	50.55	21.21	17.64	19.23	28.2	31.85	25.38	18.87	28.1	23.18
100241103	chr2	2100685	2102744	-	7.12	6.3	8.85	4.52	4.12	3.48	3.54	4.3	5.01	10.48	10.67	11.56	7.12	8.49	6.97	4.74	4.81	4.15	10.58	12.83	11.13	4.46	5.51	3.68	5.33	3.76	3.82	8.42	9.88	9.15	10.4	13.67	9.48	1.73	2.58	2.1	10.5	12.68	12.77	4.4	6.55	3.35	5.6	3.59	2.89
100241104	chr6	11421484	11425898	-	1.71	1.2	1.02	10.03	9.61	9.7	7.9	8.12	8.47	4.46	4.44	5.98	9.09	7.97	7.49	9.71	10.01	8.97	4.63	4.17	3.78	7.12	6.86	7.38	10.17	8.96	8.19	5.57	4.35	2.59	6.68	8.09	8.36	4.69	6.49	6.87	4.02	4.64	3.9	7.44	9.13	8.71	7.47	8.51	8.4
100241105	NW_003724174.1	6646	98078	+	6.32	5.76	5.92	2.09	2.47	2.09	2.46	2.75	2.12	6.15	6.25	5.83	2.22	1.55	2.83	2.61	2.3	2.1	4.46	4.67	5.2	1.85	1.91	2.21	2.72	2.26	2.16	7.51	7.35	7.7	4.23	2.79	3.71	1.87	1.6	2.08	6.96	6.49	7.22	1.94	2.89	1.97	3.12	2.18	2.23
100241107	chr2	2485410	2489893	+	3.82	5.01	3.91	8.36	8.23	8.77	16.94	15.16	14.72	7.59	5.31	6.08	4.74	5.94	6.15	11.47	11.82	12.69	7.21	7.47	6.66	4.05	3.42	4.31	6.8	6.36	6.88	7.76	7.22	8.24	5.74	5.49	4.66	22.73	22.23	21.9	11.93	12.53	10.46	12.92	5.41	13.34	13.6	16.75	14.91
100241108	chr4	8264470	8269091	+	0.04	0	0.04	0	0	0.04	0.02	0.01	0.02	0.06	0.02	0.02	0	0.06	0.02	0.04	0.04	0.02	0.02	0.02	0.06	0.05	0	0	0	0.06	0.06	0.02	0.02	0.06	0.04	0.04	0.02	0.05	0.09	0.07	0.16	0.04	0.02	0	0	0.09	0.03	0.02	0.02
100241109	chr6	13866667	13870916	-	3.03	2.53	2.98	5.2	6.61	7.69	8.09	8.57	9.44	6.49	5.98	7.48	4.61	5.11	5.6	13.17	15.61	14.9	4.5	4.82	4.05	5.51	6.83	6.56	8.64	9.27	9.27	3.46	3.1	3.27	9.5	11.8	7.53	14.94	12.62	13.31	5.48	5.38	4.96	10.25	9.09	14.1	9.16	7.84	8.31
100241111	chr2	3276393	3293215	-	10.86	9.45	10.48	13.41	13.09	13.49	18.15	17.76	16.67	11.43	11.22	11.26	12.26	10.86	9.83	14.24	15.37	14.25	19.93	17.86	17.62	7.69	8.93	10	12.47	11.61	11.19	14.21	13.09	12.31	14.02	17.06	16.65	16.53	16.52	17.32	20.92	18.22	16.87	14.81	12.06	15.15	15.78	15.67	13.56
100241114	chr2	1682418	1688436	+	1.36	2	3.49	3.12	3.07	2.73	5.6	4.07	4.58	2.46	1.89	5.06	1.98	1.44	2.49	2.83	2.68	3.11	3.8	4.53	5.11	1.79	2.58	2.07	4.37	3.99	4.64	3.19	3.19	6.07	3.17	1.95	2.93	2.54	3.2	2.38	6.35	3.07	4.36	3.88	1.51	4.14	4.19	3.77	4.01
100241117	chr13	2865819	2866857	+	2.26	2.24	2.21	3.26	3.46	3.55	1.43	1.57	1.46	1.74	1.91	1.99	3.89	8.28	5.71	1.67	1.69	1.83	2.9	3.31	2.45	7.71	5.81	5.41	3.22	4.73	2.36	1.3	1.17	1.2	6.21	7.92	6.46	1.52	2.06	1.36	2.32	2.1	1.53	2.07	6.93	0.74	0.55	0.7	0.71
100241119	chr11	18957715	18958971	-	1.42	2.81	1.36	2.94	3.35	2.6	19.49	16.31	18.82	1.48	2.31	1.24	0.56	1.46	3.97	2.5	1.99	3.91	2.24	1.17	1.08	1.12	1.1	1.04	3.18	3.39	4.9	0.35	0.33	0.82	3.58	1.65	2.5	2.72	3.52	3.17	1.59	3.71	1.7	4.08	1.51	10	4.91	4.66	4.49
100241120	chr13	3181688	3184975	+	3.35	3.6	3.75	5.75	6.05	5.42	9.41	7.6	8.08	1.16	1.81	1.91	3.56	5.89	4.55	6.51	5.29	6.16	3.4	4.2	3.54	4.51	3.89	3.92	6.09	5.48	6.11	3.5	3.59	2.62	4.08	3.87	4.28	8.73	10.04	9.42	3.05	4.16	3.38	5.48	3.11	6.87	6.5	7.86	6.43
100241121	chr19	22205817	22206929	+	0	0	0	0	0	0	0	0.07	0	0	0	0.22	0	0	0.07	0	0.09	0	0	0	0.14	0	0.06	0	0	0	0.06	0	0	0.09	0	0	0	0.09	0.07	0.15	0.08	0	0	0	0.11	0	0.09	0	0
100241122	chr2	1857880	1860385	-	77.33	67.26	120.47	7.63	24.88	16.97	8.12	15.87	8.7	31.7	18.96	18.51	0.15	3.12	37.67	31.93	41.8	26.19	39.45	34.94	38.27	13.47	7.92	13.96	7.13	3.67	3.74	39.09	72.2	47.52	28.88	29.9	23.87	17.28	7.79	32.45	30.85	38.21	38.29	28.94	35.42	3.22	20.04	9.7	9.1
100241124	chr13	3642762	3654318	+	2.84	3.17	2.94	4.91	5.48	5.84	4.4	6.07	5.7	3.16	2.92	3.81	5.35	4.54	4.31	4.82	5.13	4.38	8.49	8.64	8.57	2.53	4.05	3.38	3.59	3.25	3.49	6.24	5.02	4.12	7.26	9.23	6.53	6.71	4.78	6.43	7.86	8.33	7.26	5.81	5.73	5.86	6.13	5.46	5.97
100241125	chr19	22678939	22719311	+	4.61	4.6	5.11	3.46	3.72	3.78	5.95	6.27	6.29	3.9	3.61	4.1	1.96	2.38	2.72	4.85	4.66	4.79	8.99	9.15	8.33	1.89	2.14	2.57	3.87	2.98	3.41	8.76	6.95	6.51	3.78	3.77	3.89	8.57	8.29	9.43	10.23	9.55	9	5.16	2.12	6.44	7.74	7.83	6.86
100241127	chr4	16390997	16402412	+	4.09	3.59	5.09	9.85	9.26	9.94	13.13	11.58	12.07	4.44	3.75	5.45	9.46	8.86	8.7	11.35	10.63	11.62	7.4	7.33	6.33	10.54	9.04	10.05	11.06	9.27	10.08	5.12	3.71	4.38	7.77	7.24	8.01	10.83	11.48	11.32	8.04	5.49	5.55	8.84	6.04	10.25	12.32	12.18	11.16
100241128	chr15	12377827	12390027	+	8.15	7.73	8.03	9.26	11.38	9.68	10.15	10.34	10.75	9.19	9.42	8.26	9.12	9.51	7.22	10.44	9.58	10.25	12.8	14.77	12.45	6.53	7.07	7.37	8.26	7.04	7.98	14.64	14.13	12.62	16.18	16.42	15.47	9.06	8.48	9.55	14.39	13.87	11.92	11.56	12.37	11.13	12.82	11.58	11.79
100241130	chr13	19595805	19640911	+	4.96	4.8	5.63	4.15	5.39	5.37	7	7.89	7.48	4.46	4.38	4.18	1.9	2.49	2.66	5.61	5.44	6.79	7.78	8.61	6.76	2.96	3.45	3.7	4.44	3.72	3.47	6.82	5.94	5.77	6.79	6.03	5.45	10.17	9.53	11.07	7.94	6.98	8.26	5.63	3.99	5.45	7.96	7.56	7.1
100241131	chr9	5848577	5862545	+	9.35	8.14	9.88	6.49	6.67	7.2	11.71	13	12.24	8.86	8.21	7.53	2.7	3.88	3.78	10.13	9.84	11.2	10.37	11.26	10.58	4.63	4.2	4.99	6.62	6.36	7.29	12.53	11.03	11.4	5.58	5.56	5.02	15.53	15.6	16.88	14.91	12.73	12.55	9.99	4.02	10.46	13.55	13.24	12.63
100241136	chr9	4726382	4727887	-	35.74	30.05	37.66	76.48	67.23	70.15	52.27	47.48	50.35	23.65	23.14	23.89	36.89	77.61	48.45	91.88	66.75	101.69	45.3	44.33	38.81	64.68	57.61	43.94	57.93	52.86	56.29	64.59	56.15	45.53	96.88	73.02	97.56	18.8	22.72	21.75	62.92	45.59	47.42	41.46	59.83	34.94	48.87	44.69	43.1
100241137	chr12	17258025	17260475	+	0.25	0.31	0.44	2.64	2.15	2.43	1.23	1.51	0.79	1.34	0.74	1.51	0.66	0.62	0.9	1.34	1.19	1.8	1.41	0.79	0.68	0.98	1.56	1.42	2.57	2.25	2.36	0.34	0.72	1.08	2.85	3.51	2.6	2.55	3	3.26	1.21	2.11	2.44	1.1	2.3	2.62	1.72	1.67	1.33
100241138	chr19	10530818	10532060	-	0.26	0.21	0.74	0.11	0.28	0.34	0.44	0.43	0.06	0.66	0.65	0.51	0.17	0.11	0.23	0.36	0.52	0.3	0.35	0.42	0.35	0	0.16	0.21	0	0.16	0.16	0.52	0.27	0.39	0.22	0.32	0.23	0.19	0.13	0	0.77	0.57	0.58	0.23	0.41	0.23	0.25	0.25	0.06
100241139	chr9	3709686	3711432	+	0.44	0.6	0.44	1.32	1.13	2.46	0.41	0.61	0.3	1.09	0.98	1.58	1.6	0.95	0.77	1.19	1.15	0.7	2.23	2.17	2.43	0.45	0.7	0.7	0.18	0.36	0.62	0.76	1.17	1.11	1.27	2.23	0.94	1.47	0.32	0.32	1.86	1.32	1.34	0.75	1.95	0.49	0.1	0.1	1.02
100241141	chr14	24986266	24988426	+	0	0	0	0	0	0	0	0	0	0	0	0	0	0	0	0	0	0	0	0.04	0	0	0	0	0	0	0	0	0	0	0	0	0	0	0	0	0	0	0	0	0	0	0	0	0
100241142	chr9	2402704	2403751	+	78.17	62.87	70.3	30.14	23.44	21.02	25.78	25.27	29.1	76.7	82.69	115.63	65.56	54.78	57.12	26.64	34.54	34.85	105.68	104.59	98.58	35.93	29.28	33.12	32.06	38.29	28.59	77.72	78.4	73.62	39.27	35.15	31.31	30.16	30.58	30.01	84.85	82.47	89.71	27.63	56.71	28.75	21.42	28.67	26.13
100241143	chr12	15807684	15819712	+	0	0	0	0	0	0.11	0	0	0	0	0	0	0	0	0	0	0	0	0	0	0	0	0	0	0	0	0	0	0	0	0	0	0	0.13	0.13	0	0	0	0	0	0	0	0.12	0	0
100241146	chr9	6273234	6282715	-	9.72	9.3	8.79	16	16.9	17.96	16.39	14.82	14.48	7.18	11.08	12.55	12.97	14.56	11.6	14.08	15.28	16.02	14.17	14.65	14.61	13.11	11.75	9.41	12.41	17.56	13.4	11.37	9.89	10.37	15.83	15.28	13.59	14.6	12.5	13.16	12.93	10.46	10.04	16.67	18.03	14.73	16.24	13.94	16.36
100241147	chr9	1638152	1641706	+	19.25	17.53	20.83	36.96	36.51	36.82	34.02	35.49	33.7	20.75	20.75	22.11	25.29	24.98	30.88	29.6	30.04	31.81	33.12	34.21	29.43	29.69	30.84	31.61	33.39	32.92	28.84	25.65	20.95	21.83	43.64	47.41	40.65	36.96	31.58	41.45	32.59	27.81	27.23	30.35	39.7	29.83	34.62	33.77	35.76
100241149	chr14	25693033	25696612	-	0.08	0.31	0.12	0.26	0.17	0.26	0.19	0.09	0.42	0.25	0.2	0.17	0.3	0.21	0.39	0.32	0.39	0.18	0.13	0.22	0.4	0.08	0.32	0.36	0.21	0.16	0.28	0.39	0.33	0.21	0.46	0.12	0.34	0.34	0.3	0.33	0.27	0.26	0.22	0.21	0.31	0.31	0.33	0.37	0.38
100241150	chr9	811653	816676	+	2.34	3.01	2.81	23.36	24.23	25.08	60.37	56.79	56.95	19.06	17.94	21.49	9.74	9.21	9.48	52.69	46.37	57.35	4.46	4.55	4.04	13.06	11.16	12.24	35.46	33.76	38.09	7.83	5.8	5.91	18.23	15.61	17.72	94.95	90.29	88.26	6.63	4.89	4.93	30.53	11.89	44.07	38.61	39.83	40.15
100241153	chr5	19988225	20024465	+	8.8	7.75	8.77	21.8	21.37	20.68	21.66	21.64	20.31	9.86	9.42	10.77	15.85	15.08	15.22	17.31	19.39	18.01	11.76	11.75	10.94	15.94	17.37	16.4	22.15	19.77	20.93	11.84	10.69	11.52	19.96	21.96	20.24	18.29	20.17	20.24	11.54	12.32	10.46	20.68	22.45	19.44	20.88	19.03	20.89
100241155	chr9	5642255	5645011	+	0.06	0	0.08	0.25	0.2	0.22	0.17	0.29	0.36	0.24	0.23	0.46	0.6	0.51	0.36	0.26	0.3	0.36	0.86	0.72	0.53	0.17	0.06	0.1	0.07	0.15	0.04	0.27	0.19	0.11	0.22	0.19	0.2	0.15	0.16	0.2	0.58	0.76	0.45	0.15	0.28	0.21	0.2	0.12	0.3
100241156	chr9	249195	256094	+	168.3	200.37	168.19	223.93	205.19	203.97	267.89	250.81	257.79	130.97	100.34	154.87	136.75	132.18	122.72	208.53	200.64	208.09	135.59	142.84	143.75	192.57	181.66	192.19	272.01	254.47	267.31	155.36	153.69	167.96	171.56	157.05	178.11	178.96	188.26	171.61	116.6	124.86	106.34	254.26	152.42	272.89	280.43	284.86	298.83
100241158	NW_003724252.1	119603	120357	+	179.51	156.36	179.52	91.04	76.9	89.77	77.26	91.34	81.12	218.88	292.88	360.46	169.42	194.22	170.61	88.79	103.15	85.12	397.14	375.86	345.05	111.75	118.34	107.64	93.54	93.4	92.45	209.58	208.95	181.61	105.87	123.21	95.73	68.18	64.93	66.11	266.37	227.25	248.71	100.6	167.27	92.06	81.21	85.87	93.72
100241160	chr14	22166802	22173012	+	211.53	200.89	225.34	323.88	290.13	326.74	341.56	326.78	323.02	202.81	258.48	336.3	265.71	260.3	211.04	259.93	290.52	250.84	300.98	300.59	269	262.96	278.53	246.77	319.17	352.47	334.22	267.29	252.76	248.31	210.74	240.12	223.69	319.35	307.06	298.86	298.78	268.96	299.08	400.77	291.34	442.67	345.92	370.27	390.88
100241161	chr9	5316198	5323560	-	0.84	0.51	0.88	16.1	19.22	21.99	18.65	24.02	24.69	2.65	1.95	2.61	11.14	15.13	12.98	26.9	27.97	36.41	0.47	0.89	0.69	26.7	25.3	19.61	33.79	39.51	32.21	0.84	0.43	0.66	7.06	12.06	7.45	51.82	50.88	47.22	2.43	2.75	2.28	18.78	12.53	34.12	21.83	26.2	23.25
100241162	chr19	9229368	9243778	-	0.14	0.1	0.09	0.11	0.11	0.09	0.11	0.12	0.21	0.07	0.22	0.3	0.29	0.24	0.23	0.1	0.2	0.21	0.68	0.68	0.56	0.1	0.23	0.12	0.16	0.26	0.13	0.31	0.17	0.08	0.07	0.12	0.2	0.36	0.44	0.18	0.38	0.24	0.32	0.11	0.14	0.06	0.24	0.21	0.2
100241163	chr14	23573189	23576068	-	12.86	8.31	11.63	21.18	20.44	19.9	19.55	19.08	18.51	14.59	20.54	28.85	17.27	17.11	19.82	18.31	23.78	19.98	33.16	29.5	25.6	19.06	18.94	18.11	19.45	18.74	16.87	18.67	19.88	16.02	20.88	21.79	19.37	17.19	15.43	17.55	26.77	24.29	24.22	17.92	22.94	19.07	18.06	21.56	19.65
100241164	chr16	16606932	16608804	-	5.11	62.23	17.89	1.03	0.85	1.24	2.73	5.04	3.86	2.53	0.56	2.32	4.02	7.48	4.51	6.89	10.53	11.69	0.1	0.05	0.05	5.01	3.78	2.01	5.7	6.32	8.37	0	0	0.13	1.39	1.34	0.61	10.79	9	8.83	1.38	91.67	2.62	4.34	4.72	6.37	5.27	5.48	5.32
100241166	chr5	19594823	19604580	-	79.02	73.88	87.22	90.04	84.52	84.87	100.63	95.28	94.88	74.39	70.72	88.62	68.73	66.93	69	81.35	91.53	87.93	123.82	134.67	124.29	75.12	73.4	75.28	97.42	96.48	92.81	92.18	84.08	93.55	71.26	77.94	71.87	97.08	93.52	93.55	98.8	97	96.46	128.19	94.22	134.75	128.69	137.27	138.13
100241167	chr9	4486359	4508723	+	0.28	0.23	0.37	1.03	0.75	0.78	1.18	0.9	0.94	0.63	0.52	0.7	1.37	1.15	0.95	0.9	0.71	1.01	1.23	0.99	1.4	0.7	0.45	0.42	0.65	0.65	0.52	0.66	0.59	0.39	0.57	0.87	0.84	1	0.86	0.68	1.25	0.81	0.75	0.69	0.37	1.07	1.39	1.46	1.6
100241169	chr10	6739752	6748098	+	4.21	4.33	4.4	4.76	4.81	3.96	5.93	6.69	7.16	3.23	3.61	4.98	6.08	5.44	4.62	7.97	7.48	8.14	9.82	9.63	7.35	2.31	2.38	2.05	2.87	1.88	2.24	6.16	5.84	5.2	4.76	4.77	5.16	6.34	7.45	7.55	6.94	6.87	7.02	5.11	4.47	8.18	7.97	8.18	6.52
100241170	chr9	11806705	11807946	+	0.05	0	0	0	0	0	0	0	0	0	0	0	0	0	0	0	0	0	0	0	0.06	0	0	0	0	0	0	0.06	0	0	0	0	0	0	0	0	0	0.06	0.17	0	0	0	0	0	0
100241171	chr14	25509875	25536246	+	2.93	1.36	2.42	34.85	31.13	33.88	71.91	71.34	65.08	5.34	4.82	4.64	16.14	15.25	15.56	34.24	34.38	32.58	4.24	4.86	3.72	31.08	34.65	30.56	29.22	27.81	32.36	9.89	6.46	5.25	32.79	31.28	35.25	43.43	45.26	44.1	6.39	6.1	6.52	46.95	22.5	49.35	48.27	48.43	50.66
100241173	chr9	4162760	4167944	+	29.55	25.04	27.98	54.81	56.06	56.89	97.22	93.4	93.96	17.84	17.05	16.56	40.02	39.93	39.12	69.41	62.85	68.8	37.23	38.92	38.12	36.92	32.33	38.1	56.91	53.87	55.12	39.02	35.11	33.2	49.72	47.35	53.36	92.66	100.42	92.03	36.31	33.26	32.34	76.11	28.13	88.55	94.91	97.51	95.56
100241174	NW_003724306.1	37832	41212	+	1.5	1.49	1.73	4.98	4.46	5.67	5.86	6.19	5.51	1.79	2.41	2.39	2.41	2.56	2.74	6.58	6.85	7.16	4.46	4.31	3.79	4.15	3.56	3.35	4.03	3.73	4.13	4.2	3.4	2.22	3.67	5.1	5.28	10.15	11.43	11.06	5.04	4.79	4.53	5.27	3.49	6.81	5.84	7.3	6.56
100241175	chr7	6853647	6854879	+	0.74	0.74	0.7	0.29	0.35	0.64	0.96	0.5	0.49	0.44	0.49	0.8	0.58	0.57	0.35	0.79	0.88	0.3	1.79	2.05	1.36	0.33	0.43	0.32	0.5	0.49	0.38	1.27	1.71	0.96	1.01	0.76	0.98	0.96	0.46	0.83	1.79	2.02	1.63	0.97	0.98	0.59	1.52	0.93	0.63
100241176	chr9	3805099	3809249	+	2.63	1.42	2.03	5.64	6.31	6.05	3.43	3.33	3.85	3	2.89	4.18	13.97	12.72	13.04	4.76	5.34	5.59	9.43	7.38	7.22	5.63	5.3	5.5	3.22	3.93	3.43	6.23	4.75	3.58	6.88	9.41	6.81	3.16	2.21	2.76	5.29	5.3	4.41	4.34	10.53	5.29	4.1	3.07	2.98
100241177	chr19	8704683	8707293	+	0.42	0.46	0.53	0.12	0.21	0.31	0.05	0.21	0.13	0.64	0.81	0.66	0.26	0.21	0.17	0.03	0.07	0.1	0.25	0.5	0.22	0.07	0.09	0.24	0.16	0.11	0.15	0.59	0.61	0.49	0.02	0.02	0.05	0.24	0.22	0.08	0.79	0.71	0.53	0.16	0.11	0.05	0.11	0.13	0.08
100241180	chr10	6682969	6694054	+	22.19	17.99	23.07	23.01	20.6	23.68	27.62	24.13	26.42	18.39	17.02	20.71	19.97	16.83	16.77	21.32	23.29	22.83	28.11	25.95	25.85	14.55	14.87	14.95	22.23	19.81	24.1	26.65	24.77	24.73	23.71	25.51	24	28.36	26.88	31.14	26.36	22.58	24.91	23.85	23.93	27.6	25.81	22.25	26.09
100241181	chr10	12747124	12750564	-	2.88	1.66	1.63	2.61	1.63	1.63	1.79	1.9	2.5	2.19	3.19	3.08	2.47	2.29	1.19	1.64	1.66	1.38	3.62	2.3	3.34	1.04	0.73	0.72	1.89	1.93	2.3	2.22	2.23	1.72	2.33	1.55	2.27	1.82	1.86	1.8	2.29	2.47	3.16	2.7	2.51	2.27	2.93	2.03	2.62
100241183	chr9	3038472	3042192	-	8.47	7.08	10.22	8.89	11.59	11.72	5.95	6.71	6.8	3.85	3.99	4.27	14.74	16.32	21.98	7.74	8.97	6.63	6.85	7.01	7.08	8.53	9.6	8.89	6.5	5.7	6.8	5.05	5.4	5.06	9.14	10.77	7.04	3.92	3.39	5.98	6.28	6.83	6.41	7.71	8.87	5.82	6.08	4.91	5.32
100241184	chr10	2488878	2493647	-	8.71	9.05	9.3	4.58	4.06	5.21	4.85	6.25	5.43	5.64	9.85	7.06	3.68	3.79	4.93	6.13	7.23	6.61	6.78	11.04	8.1	5.64	5.3	3.91	4.99	3.36	4.77	7.88	5.36	7.59	4.98	5.41	5.21	7.19	5.74	7.53	10.64	10.32	9.17	5.82	4.5	4.09	5.68	6.88	5.18
100241185	chr3	8342812	8347880	+	1.04	0.8	1.3	0.45	0.34	0.31	0.37	0.77	0.7	0.27	0.58	0.75	0.39	0.5	0.51	0.41	0.29	0.42	2.19	1.5	1.91	0.35	0.71	0.21	0.46	0.4	0.29	1.13	0.86	0.94	0.9	0.9	0.93	0.5	0.29	0.4	1.89	1.18	1.74	0.45	0.96	0.49	0.53	0.58	0.52
100241186	NW_003724956.1	2316	2839	+	50.65	43.28	49.22	41.83	33.48	37.37	38.02	38.07	43.05	39.87	43.52	57.66	41.41	39.81	28.23	33.1	36.66	28.38	54.56	59.82	57.76	27.98	34.67	29.31	31.55	28.66	30.92	45.8	49.26	45.59	32.54	35.97	29.26	34.64	35.59	34.91	55.1	57.86	54.54	31.91	38.68	36.6	27.72	30.92	31.05
100241187	chr7	7997347	8009265	+	6.99	5.17	5.55	9.05	9.57	10.77	9.42	10.02	8.17	8.08	8.75	9.04	8.4	8.53	7.97	9	10.12	8.94	9.33	9.04	8.57	7.15	7.57	7.95	8.93	8.68	10.11	8.69	6.9	6.48	10.78	10.19	9.68	7.05	8.65	7.33	8.08	8.03	8.98	8.66	9.63	9.99	9.1	9.87	9.67
100241189	chr10	3053912	3064711	-	6	4.58	5.75	12.07	10.8	11.48	12.25	11.68	11.61	5.45	5.7	7.96	11.16	10.71	10.29	11.63	12.31	12.05	20.48	20.32	17.89	9.63	10.17	9.45	11.02	8.37	9.53	12.02	9.51	7.96	11.75	16.84	14.12	7.27	6.7	8	13.49	11.13	10.29	13.59	14.11	13.7	12.36	11.33	13.87
100241190	NW_003724381.1	3690	25944	+	6.82	5.48	7.24	12.74	13.9	14.1	16.52	16.01	15.48	5.53	5.39	6.26	15.41	13.94	14.48	17.28	12.8	15.91	15.16	15.23	14.86	9.36	9.3	9.79	9.56	8.89	9.32	16.81	13.28	12.09	12.98	12.11	13.77	15.03	15.95	15.11	19.7	15.51	15.69	11.43	8.02	12.42	18.33	18.59	16.82
100241191	chr14	20520276	20527145	+	1.18	0.92	1.5	1.3	1.22	1.34	0.44	0.46	0.63	1.05	0.7	0.91	1.86	4.2	2.47	0.84	1.14	0.98	1.77	2.19	1.62	2.69	2.76	1.52	1.21	1.04	1.27	1.12	1.04	0.94	1.06	1.2	1.19	1.01	0.71	0.94	2.42	2.66	2.21	0.82	3.09	1.04	0.68	1.1	1.13
100241193	chr10	3527351	3551132	+	0.35	0.41	0.54	0.87	1.1	0.91	0.8	0.99	0.89	1.61	2.31	3.4	1.07	1.28	1.38	2.04	2.64	2.01	1.82	2.15	1.52	1.04	0.82	1.17	1.24	0.72	1.06	1.33	1.47	0.95	1.01	1.18	1.16	1.1	1.06	1.27	1.46	1.82	1.77	1.18	1.48	1.71	1.1	1.41	1.22
100241197	chr7	7204608	7209295	-	0.53	1.55	0.6	0.02	0.02	0.02	0.06	0.06	0.09	1.05	0.85	0.62	0.03	0.02	0.05	0.04	0.02	0.04	0.73	1.7	1.52	0.03	0.02	0.05	0.03	0.05	0.02	0.54	1.75	3.49	0	0	0	0.23	0.16	0.11	3.73	1.39	2.05	0.1	0.02	0.09	0.06	0.06	0.02
100241199	chr3	8315169	8316020	-	13.68	9.49	9.07	10.98	8.69	15.56	10.3	12.09	11.49	27.92	27.52	48.25	47.51	50.18	45.09	17.86	19.33	20.49	87.45	70.33	69.12	65.61	68.4	47.08	11.78	9.8	12.79	22.21	22.6	14.41	5.85	7.91	5.67	6.73	7.03	10.79	29.41	38.15	38.52	16.76	17	19.82	9.5	12.5	14.51
100241200	chr14	9423442	9425201	-	11.59	7.94	12.62	82.91	78.72	82.79	70.45	77.47	73.14	10.42	17.88	19.24	62.63	60.15	43.22	60.94	61.68	57.58	19.42	20.1	18.67	50.57	53.19	47.9	61.34	55.12	61.12	24.73	25.38	23.01	60	74.85	70.51	58.15	62.21	53.71	25.82	22.71	22.27	66.94	57.24	72.82	62.93	58.76	64.55
100241201	chr10	16635559	16641041	-	0.21	0.12	0.17	0.98	1	0.95	2.35	2.13	1.56	0.46	0.16	0.4	1.19	1.21	0.9	1.31	1.13	1.82	0.95	0.56	0.52	0.67	0.57	0.67	1.14	1.14	1.23	0.85	0.47	0.34	0.43	0.49	0.81	1.74	1.55	2.27	0.73	0.88	0.52	1.53	0.69	1.66	2.18	2.36	2.37
100241202	chr14	21321358	21341080	-	8.49	8.16	8.65	10.08	9.74	9.7	14.07	14.46	13.04	8.51	8.26	8.28	16.57	15.54	12.28	13.82	11.16	11.92	16.7	17.05	17.16	7.15	7.03	8.41	9.86	10.3	10.22	11.36	10.57	8.59	13.28	15.03	13.68	13.95	15.38	14.28	13.64	11.25	12.18	10.22	9.06	12.11	13.05	11.98	12.15
100241203	chr7	6024005	6025132	+	0.06	0	0	0	0	0	0.07	0	0	0.19	0.24	0.26	0.06	0	0.07	0	0.07	0.14	0.07	0.07	0	0.06	0	0	0.06	0	0.06	0	0.06	0	0.06	0.06	0	0.07	0.15	0.14	0.13	0.06	0	0	0	0	0.07	0.14	0.07
100241204	chr3	9553249	9614299	-	16.36	16.16	18.06	19.83	18.84	18.74	21.82	22.15	19.11	13.12	15.2	12.92	19.9	20.53	17.09	20.99	20.17	19.76	23.09	21.39	23.98	14.54	14.88	15.78	17.35	17.07	17.21	20.58	18.44	17.34	20.17	22.31	22	16.37	17.56	16.32	22.01	19.16	20.96	15.57	16.9	17.24	17.13	18.77	19.51
100241205	NW_003724228.1	30498	44251	+	10.72	6.98	9.03	53.56	54.28	57.75	24.04	25.88	25.84	6.57	8.73	11	70.42	63.3	65.56	29.51	31.84	30.17	23.59	22.04	20.02	35.97	38.34	38.43	35.75	35.05	33.88	15.16	13.16	10.51	74.47	99.61	85.42	21.53	18.13	21.35	16.58	12.24	13.06	27.93	95.38	31.91	23.78	22.88	23.34
100241207	chr9	1238710	1247707	-	6.52	6.29	8.09	9.86	10.18	9.9	9.14	10.1	8.22	7.27	6.76	8.2	8.92	6.91	9.9	11.27	11.72	10.75	11.37	11.89	11.59	7.09	6.74	6.25	7.53	7.38	8.22	11.4	8.52	9.49	15.32	16.38	14.15	8.3	8.78	9.54	11.99	14.24	12.83	9.35	11.18	10.65	9.85	8.94	9.85
100241208	chr7	14964354	14981932	+	9.18	6.7	9.48	12.42	12.85	12.92	15.38	15.62	14.89	9.21	8.06	9.22	11	13.37	11.66	14.98	14.55	15.85	14.67	15.04	13.45	11.67	13.15	11.6	16.45	13.58	13.06	10.2	9.07	9.12	13.73	12.27	14.89	12.88	13.69	15.52	12.54	10.91	11.63	14.44	15.45	14.42	14.33	14.23	13.28
100241210	chr14	22490453	22491780	-	0	0	0	0	0	0	0	0	0	0.08	0	0	0	0	0	0	0	0	0	0	0	0	0	0	0	0	0	0	0	0	0	0	0	0	0	0	0	0	0	0	0	0	0	0	0
100241211	chr12	17798388	17801042	+	0.04	0.04	0.06	0.16	0.02	0.09	0.15	0.15	0.1	0.04	0.05	0.13	0.03	0.02	0.21	0	0.06	0.2	0.3	0.15	0.12	0.09	0.06	0.07	0.02	0.1	0.05	0.05	0.07	0.06	0.16	0.14	0.12	0.12	0.11	0.08	0.15	0.12	0.01	0.15	0.08	0.02	0.15	0.17	0.18
100241212	chr9	8568892	8570257	+	0.37	0.51	0.38	0	0	0	0	0.06	0.05	1.17	0.86	0.6	0	0	0	0	0.05	0	0.21	0.79	0.52	0	0	0.05	0	0	0	0.91	0.63	0.75	0.05	0	0	0.06	0	0.06	0.47	0.41	0.41	0	0	0	0	0	0
100241213	chr9	510696	514472	+	1.78	1.89	2.22	2.03	1.98	1.73	2.78	2.43	2.2	1.21	1.52	1.73	1.69	1.87	1.64	1.5	1.58	1.18	2.93	2.84	2.01	1.35	1.51	0.83	2.28	1.61	2.18	2.45	1.86	2.34	1.8	2.1	1.41	1.4	2.18	1.85	2.54	2.52	2.23	2.07	1.66	1.46	1.2	2.27	1.56
100241214	chr3	7704354	7705953	+	0.05	0.05	0	0.16	0.11	0.22	0	0	0.06	0	0.1	0.05	0.05	0	0.06	0.23	0.17	0.17	0	0	0	0.21	0.1	0	0.21	0.16	0	0	0.05	0	0.16	0.46	0.38	0.12	0.06	0.12	0	0	0.11	0.27	0.2	0.45	0.3	0.06	0.12
100241216	chr14	23456218	23458973	-	0.05	0.05	0.14	0	0	0	0	0.11	0	0.24	0.1	0.15	0	0	0	0	0	0	0.05	0.11	0	0	0	0	0	0	0	0.1	0.14	0.1	0	0	0	0	0.06	0.06	0.31	0.3	0.8	0.2	0	0	0.06	0	0
100241217	chr9	184714	192407	-	8.2	7.95	8.39	3.6	3.83	3.82	3.36	4.24	3.09	6.07	5.78	7.34	3.34	3.5	3.92	3.37	4.07	4.05	12.54	11.83	10.61	2.58	3.36	3.74	3.5	2.93	2.87	10.65	9.8	8.83	4.61	5.71	4.93	3.08	2.99	3.82	11.56	10.83	11.58	3.96	3.92	4.22	3.35	5.1	4.15
100241219	chr14	23813390	23825943	+	2.76	2.2	1.88	9.15	7.59	8.7	7.69	7.94	8.73	7.81	6.74	7.67	6.81	4.61	5.77	10.82	7.82	10.44	3.27	2.89	2.55	5.13	4.54	6.36	6.89	5.41	6.54	5.23	3.84	3.32	12.04	10.02	13.07	4.84	4.98	4.21	7.22	8.17	6.3	5.18	7.41	5.92	8.14	6.92	7.01
100241220	NW_003724180.1	94175	156135	-	13.56	11.98	13.24	14.82	13.27	13.97	21.95	20.54	20.54	12.52	11.81	13.36	19.94	17.2	17.34	20.43	16.52	19.38	24.62	24.88	23.03	10.38	10.07	10.32	14.39	11.73	13.37	20.93	18.03	16.55	18.24	17.66	18.53	11.37	11.9	12.53	25.4	21.53	21.15	15.68	13.58	18.48	22.74	22.6	23.05
100241221	chr9	5411698	5413555	-	8.77	7.99	9.58	20.75	25.8	22.99	17.69	17.4	20.14	6.03	6.61	6.22	22.58	19.38	24.26	24.21	19.74	22.41	19.8	17.55	16.57	14.42	13.25	16.26	13.83	12.65	13.52	19.25	16.67	15.27	16.45	12.65	18.7	12.38	10.13	9.44	20.23	14.33	15.99	11.64	10.96	11.08	17.82	16.49	17.13
100241222	chr12	19030890	19031796	+	0	0	0	0	0	0	0	0	0	0	0	0	0	0	0	0	0	0	0	0	0	0	0	0	0	0	0	0	0	0	0	0	0	0	0	0	0	0	0	0	0	0	0	0	0
100241224	chr9	3956721	3958742	-	54.61	36.99	51.78	54.02	53.53	63.35	35.46	42.38	42.21	63.1	86.47	108.73	64.21	75.64	61.73	39.17	43.54	45.28	159.49	156.89	147.98	51.73	59.67	55.04	37.47	35.78	42.6	99.56	96.55	74.86	47.12	50.8	50.97	39.6	34.28	40.12	106.87	105.98	101.97	40.67	93.46	50.37	40.13	37.36	41.17
100241225	chr12	18843119	18856164	-	16.52	15.77	18.43	26.25	27.72	27.03	32.31	32.42	32.76	18.09	19.71	17.69	24.84	26.12	25.41	28.85	24.68	29.29	20.98	22.37	19.83	20.02	20.76	22.75	24.72	21.99	23.11	24.72	21.17	19.58	18.81	18.2	20.59	35.36	37.16	35.91	29.31	25.95	26.84	28.51	18.38	31.29	29.39	30.01	31.44
100241226	chr14	24755232	24775600	-	15.22	10.94	16.6	29.77	29.37	28.49	30.81	29.25	26.67	14.09	15.22	13.48	14.51	14.84	19.85	22.46	22.42	19.68	29.15	31.86	27.63	13.82	14.76	17.83	23.64	20.14	21.18	35.23	29.65	26.45	24.49	26.44	25.35	22.94	23.98	27.34	31.59	28.83	29.76	24.67	17.54	22.72	28.58	27.93	28.58
100241227	chr9	3279671	3283977	-	59.59	60.45	72.06	77.89	95.64	93.05	87.47	94.97	82.71	61.76	72.04	69.81	89.86	103.42	142.67	86.93	84.43	82.81	113.59	115.18	120.01	92.85	98.69	99.67	95.2	87.69	103.77	101.5	92.87	81.9	100.78	80.49	69.79	117.97	115.08	121.51	122.04	117.48	116.48	103.09	85.79	70.4	89.21	76.85	75.84
100241228	chr12	15659190	15717091	+	11.62	10.3	10.21	23.41	22.49	22.1	33.62	32.08	33.89	12.39	13.41	13.36	25.26	24.59	27.47	30.31	30.2	32.61	21.41	21.37	19.34	21.11	18.76	20.63	25.24	23.59	23.06	21.11	17.69	15.49	20.8	20.84	23.23	27.76	29.21	29.08	23.77	20.03	20.4	26.14	14.11	28.84	31.74	34.98	33.33
100241231	chr9	2143396	2148556	-	8.22	6.72	9.61	7.72	9.55	8.86	11.39	13.98	13.31	7.5	8.05	9	9.66	7.37	7.68	9.13	11.54	10.36	13.45	12.06	11.63	6.09	7.14	7.78	10.14	9.96	9.51	10.01	10.8	8.97	8.93	10.9	10.17	12.34	11.56	12.28	10.19	9.25	10	13.64	8.95	14.22	13.62	15.09	14.96
100241232	chr2	4882120	4886407	-	7.96	16.48	7.89	4.99	5.28	5.08	5.88	5.93	6.56	10.32	10.52	15.08	13.57	13.04	13.38	6.48	3.9	6.82	31.21	29.74	30.57	7.01	7.26	7.41	5.31	4.07	4.08	17.16	12.01	10.32	7.25	7.93	8.8	5.17	5.1	4.91	40.88	41.51	35.74	2.88	9.91	2.82	3.61	3.83	3.31
100241234	chr14	25485840	25490248	+	0.05	0.03	0.05	0.06	0	0.06	0.26	0.06	0.09	0.03	0.08	0.14	0.06	0.03	0	0	0.12	0.03	0.09	0.06	0	0.14	0.05	0.16	0.06	0.11	0.19	0.03	0	0.03	0.06	0.08	0.09	0.07	0.1	0.16	0.15	0.12	0.06	0.15	0.05	0.12	0.19	0.1	0.16
100241235	chr9	6090872	6093954	+	0.02	0	0	0.02	0.02	0.04	0	0.04	0.02	0.06	0.02	0.08	0.1	0.06	0.04	0.02	0	0.02	0	0.07	0.02	0	0.02	0	0	0.06	0	0.04	0.02	0	0.1	0.02	0.04	0	0	0	0	0.06	0.1	0	0.02	0	0.02	0.09	0.02
100241236	chr9	1271466	1282018	+	12.69	13.67	14.13	29.32	30.14	29.02	35.05	33.76	32.66	14.54	13.36	13.97	19.73	15.79	18.05	28.41	27.28	26.38	24.77	27.06	22.77	13.84	15.29	17.23	21.46	20.89	19.63	23.92	19.45	19.48	21.6	24.06	21.81	31.33	30.92	31.25	25.88	24.63	23.85	29.45	18.44	30.01	35.77	34.84	34.91
100241240	chr9	476576	478388	+	8.96	9.64	9.86	23.85	24.14	24.23	22.07	24.42	26.49	15.19	14.96	15.96	14.63	13.97	13.29	28.17	27.4	30.34	14.57	13.4	13.31	16.65	16.01	16.43	19.55	19.25	16.47	14.65	12.65	11.92	28.99	27.29	29.6	23.86	21.89	21.27	18.55	16.33	17.95	21.54	31.39	25.21	22.43	22.54	22.8
100241243	chr14	21006186	21009251	-	170.33	128.59	145.42	124.6	129.88	141.68	130.87	136.2	143.25	202.35	253.58	303.64	188.93	198.72	168.53	138.25	150.84	140.78	401.91	383.51	362.27	137.07	148.69	146.6	141.98	146.93	137.82	288.57	249.83	221.3	101.14	121.24	100.58	107.46	100.95	99.58	324.85	292.92	314.97	141.29	197.92	143.83	136.94	124.03	142.69
100241245	chr14	23056549	23058579	-	0.75	0.93	0.84	0.16	0.37	0.21	0.18	0.09	0	1.89	1.85	2.34	0	0.08	0.04	0	0.25	0.09	1.49	1.8	1.01	0	0.04	0.11	0.04	0.12	0	0.37	0.27	0.08	0.08	0.15	0.08	0.14	0	0.09	1.69	1.47	1.82	0.04	0.18	0.04	0.05	0.13	0.18
100241246	chr16	16732446	16737174	-	5.07	3.52	4.63	1.43	1.28	2.51	1.73	1.55	1.37	5.29	4.51	4.71	2.49	2.78	2.17	1.5	2.47	0.98	6.18	4.91	4.69	1.48	2.51	2.05	1.66	1.76	1.73	4.01	5.45	5.52	1.66	1.89	1.63	1.74	0.9	1.82	6.58	5.64	5.85	1.34	2.43	2.06	1.17	1.84	2.48
100241251	chr14	24473493	24478055	+	39.89	36.66	40.06	52.83	50.77	59.64	59.17	56.1	60.99	41.2	37.53	38.9	43.67	52.06	41.87	54.48	47.97	57.49	65.26	70.6	58.98	47.89	41.6	44.29	49.42	40.48	44.3	71.6	64.91	68.92	52.35	52.52	63.26	71.48	71.76	68.23	85.24	83.16	88.03	55.15	39.37	62.29	61.83	58.99	64.85
100241253	chr9	4636522	4637439	-	0	0.08	0	0.17	0	0.09	0.19	0	0	0	0	0	0.09	0	0.09	0.18	0.26	0	0	0	0.1	0.08	0.16	0	0	0.08	0.08	0.09	0.25	0.08	0.09	0	0.09	0	0	0	0	0.09	0	0	0.08	0	0.19	0.09	0
100241254	chr19	8691800	8704293	+	1.03	1.02	1.29	1.1	1.13	1.09	1.24	0.88	0.88	1.37	1.42	1.36	0.77	0.41	0.6	0.74	0.5	0.57	1.09	1.27	0.84	0.45	0.37	0.46	0.76	0.47	0.58	1.23	0.95	1.13	0.39	0.47	0.58	0.91	1.13	1	1.72	1.62	1.65	0.72	0.3	0.67	1.23	0.93	1.06
100241255	NW_003724277.1	18822	43600	+	5.52	5.74	6.27	6.47	6.93	7	8	7.72	8.56	5.5	4.98	5.41	5.54	5.16	5.18	7.09	7.97	7.81	8.49	9.88	9.75	5.15	4.66	5.39	7.05	5.23	5.93	8.42	7.52	7.77	7.11	7.02	7.26	7.12	7.56	8.34	9.33	9.16	8.93	6.91	5.84	7.53	9.19	8.52	7.61
100241256	chr9	11710725	11712371	+	0	0.04	0.04	0	0	0	0	0	0	0	0	0.04	0	0	0	0.05	0.04	0.05	0	0.09	0	0	0	0.04	0	0	0	0.04	0.08	0	0	0	0	0.05	0	0	0.11	0.04	0	0	0	0	0	0	0
100241257	chr14	25075079	25079018	-	108.1	90.94	102.4	158.23	154.08	157.28	160.21	156.03	159.38	106.27	105.89	128.39	122.17	132.26	118.49	149.56	164.44	154.08	166.49	174.09	161.71	135.59	131.85	129.63	169.52	170.22	174.89	158.37	139.03	139.77	132.02	159.83	140.41	159.51	163.52	170.32	169.08	170.58	174.1	171.42	155.6	193.63	163.49	159.45	167.77
100241259	chr9	11997234	11998768	+	0	0	0.09	0	0	0	0	0	0	0.05	0	0	0	0	0	0	0	0	0	0	0	0	0	0	0	0	0	0	0.04	0	0	0	0	0	0	0	0.12	0	0	0	0	0	0	0	0
100241260	chr14	25762105	25764188	+	36.33	39.04	41.09	23.97	22.4	22.92	22.11	18.68	21.21	44.66	32.09	41.24	45.81	43.76	45.63	22.9	25.9	20.63	56.77	60.22	54.9	26.76	30.51	25.96	22.41	23.7	23.76	61.69	58.2	51.87	35.12	31.78	34.86	13.54	13.33	13.15	67.56	58.11	60.11	21.62	37.86	19.86	20.53	17.67	20.72
100241261	chr9	4002127	4004904	+	0.14	0.12	0.14	0.29	0.24	0.24	0.62	0.85	0.74	0.06	0.1	0.11	0.11	0.22	0.11	0.58	0.45	0.45	0.07	0.12	0.21	0.15	0.19	0.12	0.17	0.3	0.12	0.24	0.11	0.15	0.32	0.4	0.27	0.84	1.03	0.93	0.3	0.16	0.09	0.48	0.2	0.34	0.49	0.26	0.54
100241262	chr19	9387400	9392151	+	11.1	8.93	8.88	15.17	15.99	15.26	18.67	18.06	15.94	12.34	11.71	11.43	12.14	11.13	11.7	13.51	15.75	15.03	19.77	20.51	14.89	9.2	11.02	10.75	13.67	12.65	13.5	15.66	13.61	12.26	17.37	19	18.48	19.22	19.83	19.91	16.06	16.46	15.77	17.31	17.56	17.44	18.72	18.19	17.24
100241265	chr19	8197924	8202554	+	11.09	11.13	12.21	26.88	24.88	25.33	30.84	32.09	30.09	13.42	14.82	16.38	28	25.24	23.61	29.76	27.4	29.01	22.88	22.28	20.98	20.26	21.02	23.72	26.99	26.83	28.7	17.8	14.91	14.34	25.74	27.15	26.59	23.51	26.64	22.68	25.69	23.25	21.52	27.76	25.04	30.74	30.51	29.15	32.88
100241266	chr10	7849866	7856012	+	8.61	8.31	8.99	2.13	2.45	2.35	1.85	1.86	1.73	9.28	7.03	6.56	9.82	8.24	7.1	2.98	2.48	2.76	17.19	15.74	15.04	2.09	1.81	2.28	1.32	0.92	1.18	10.39	10.1	9.42	2.99	2.59	2.64	1.08	1	1.18	13.12	12.59	12.2	1.68	2.97	1.96	1.8	1.98	1.62
100241268	NW_003724259.1	33581	40276	-	9.89	9.92	11.16	13.71	12.61	13.57	18.14	16.08	16.98	13.13	12.07	13.74	12.73	12.64	11.93	14.69	13.69	14.8	11.33	12.27	12.12	10.7	10.52	10.3	10.88	11.74	13.28	12.14	11.14	11.79	11.68	11.26	15.2	12.22	13.33	13.24	17.3	15.13	18.55	12.97	8.24	16.25	16.71	16.79	16.71
100241269	chr19	11667743	11698547	-	0.03	0	0	0	0	0.03	0	0	0	0.03	0.03	0.06	0.03	0.03	0	0.01	0	0.06	0.09	0.07	0.09	0	0	0	0.03	0	0.03	0.03	0.11	0.03	0	0	0	0	0	0	0	0.03	0.06	0	0.03	0	0.03	0	0
100241270	chr14	13359568	13363385	+	0.3	0.27	0.48	1.76	1.68	1.69	2.47	2.59	3.1	0.83	0.86	1.06	3.47	2.99	2.61	2.37	2.46	2.01	1.52	1.37	1.12	2.21	1.78	1.73	2.08	1.74	1.6	0.7	0.68	0.94	0.9	1.12	1.04	2.32	2.91	2.37	1.36	1.02	1.1	1.52	1.08	2.05	2.19	2.35	2.34
100241271	chr7	7818087	7818927	+	2.77	2.22	1.39	3.23	4.14	3.7	3.53	3.11	4.16	2.89	3.69	4.55	3.45	5.9	3.65	4.11	7.17	4.86	2.6	3.25	2.01	2.83	4.35	2.02	4.47	5.23	4.12	3.25	1.88	3.04	2.11	2.51	1.48	10.98	5.62	7.73	2.64	3.93	3.15	3.99	3.41	3.33	2.64	2.72	3.48
100241273	chr3	8660663	8679518	+	3.01	2.24	3.28	2.47	2.54	3.61	4.92	4.69	4.33	3.59	2.96	3.17	1.59	1.85	2.26	3.76	3.11	4.03	4.64	5.19	4.56	1.92	2.06	1.78	2.81	2.51	2.19	3.84	4.46	3.96	2.99	2.43	3	4.34	5.71	6	5.3	4.22	4.49	4.28	2.5	3.05	4.72	5.03	6.23
100241274	NW_003724611.1	9516	14100	+	23.14	19.74	25.06	22.43	22.88	22.03	22.26	21.26	22.8	16.94	16.92	20.07	23.16	25.77	20.07	23.39	22.44	24.94	31.43	31.63	29.5	21.26	20.93	20.62	20.23	18.62	22.98	26.95	24.12	22.31	21.26	23.38	21.17	27.4	26.03	26.56	35.78	30.79	32.74	25.15	18.74	22.24	23.55	22.7	24.55
100241275	chr14	20089729	20100135	-	8.6	7.23	8.91	2.61	5.47	6.94	3.98	5.32	5.26	7.33	6.5	4.78	0.82	1.67	9.21	5.6	6.33	5.91	5.06	7.29	5.91	4.57	3.53	9.87	6.69	4.2	4.16	5.49	6.37	6.08	17.67	11.44	8.73	6.67	4.92	12.61	6.45	6.53	6.6	5.51	9.41	3.93	4.48	4.99	3.47
100241276	chr14	13886985	13935671	+	10.98	9.78	10.57	9.49	9.76	9.05	10.87	11.3	10.85	8.82	10.85	10.89	11.52	12.52	11.6	12.53	11.11	12.84	15.11	16.16	15.29	8.51	7.99	8.31	9.93	8.46	9.51	12.37	11.23	10.35	9.82	11.2	10.71	9.98	9.01	9.66	15.12	14.11	15.02	12.4	9.2	12.58	13.38	11.89	12.19
100241277	chr7	8179835	8186315	+	22.27	20.31	24.11	34.99	34.79	35.1	43.25	42.34	45.9	24.46	21.51	20.46	17.6	17.88	20.81	40.3	36.56	38.79	27.58	29.96	28.33	19.84	18.26	20.67	26.85	25.01	26.93	34.32	31.43	28.98	24.71	25.4	25.83	41.59	42.78	42.78	36.98	32.49	36.77	37.4	15.1	36.09	47.64	45.69	43.81
100241278	chr9	2582812	2653757	+	3.57	3.25	4.4	2.05	2.92	3.34	2.8	3.15	3.69	2.72	3.33	3.21	2.56	3.02	3.88	3.85	4.08	4.78	5.73	5.98	5.33	2.69	2.67	2.59	2.96	2.31	2.31	4.67	5.17	4.05	6.68	6.51	5.51	3.49	3.61	3.76	5.72	4.96	5	2.16	3.89	2.79	4.81	4.34	4.16
100241279	chr10	3278203	3281412	-	1.98	2.2	2.36	2.36	1.91	2.36	4.2	3.18	3.21	2.42	1.8	2.41	1.07	1.5	1.22	4.37	3.85	3.94	3.07	2.73	3.59	1.46	1.22	1.37	2.21	2.27	1.96	2.65	3.29	3.06	4.17	3.71	4.08	3.96	3.13	3.84	4.12	2.82	4.62	3.35	2.41	2.93	3.33	3.01	3.57
100241281	chr7	6276312	6278318	-	41823	46659.9	35404.7	5.83	11.25	9.97	8.02	8.54	10.66	63672.2	53733.6	53136.9	1.38	11.22	50.41	6.9	12.88	8.74	20633.3	19652.1	25357.5	7.89	10.63	7.19	12.85	11.56	78.95	32044	31168.2	40379.1	21.82	15.8	12.91	2.91	2.66	7.96	22110.2	26498.5	24040.1	20.08	43.85	8.59	5.43	2.03	1.43
100241282	chr9	2228015	2234045	+	0.94	0.91	1.25	3.48	3.09	3.31	3.72	3.44	3.69	0.97	1.34	1.32	3.22	3.41	2.92	3.11	2.3	2.86	0.65	0.78	0.73	2.54	2.44	2.91	2.85	2.03	2.59	0.72	0.61	0.54	3.44	3.15	5.15	1.99	2.46	2.39	0.55	0.35	0.44	1.82	1.19	2.05	3.66	3.65	3.74
100241283	chr10	2474004	2488622	-	1.1	0.91	1.24	1.32	1.52	1.47	1.54	1.56	1.58	1.47	2	2.19	0.69	0.63	0.92	1.35	1.47	1	1.93	2.34	1.68	0.67	0.79	0.61	1.34	0.92	1.01	1.98	1.72	1.77	1.62	2.02	1.46	1.95	2.3	2.81	1.83	1.82	1.79	1.2	0.79	1.44	1.72	1.72	1.66
100241286	chr14	21048686	21061145	+	6.79	6.39	7.04	6.91	6.55	7.45	6.61	7.42	7.55	4.93	4.97	4.78	3.6	4.2	4.27	6.23	6.79	7.9	9.76	9.34	7.5	4.89	3.69	4.73	6.05	4.95	5.08	7.84	7.72	6.92	7.8	8.56	7.54	8.05	7.66	7.9	9.85	8.33	9.16	7.02	5.3	6.68	8.41	8.5	7.87
100241287	chr7	7990594	7996494	+	69.56	57.57	71.18	124.72	113.89	110.67	126.1	117.14	121.83	73.4	75.7	105.32	124.27	121.7	93.43	111.42	123.85	104.71	108	110.12	95.56	95.44	95.38	89.78	112.7	115.06	114.99	86.72	82.48	81.55	122.88	125.81	128.6	103.02	101.56	89.75	92.96	84.46	86.79	124.91	128.07	142.95	119.87	126.39	125.5
100241288	chr16	14823020	14827169	+	0	0	0	0	0	0	0	0	0	0.02	0	0	0	0	0	0	0	0	0.02	0.02	0	0	0	0	0	0	0	0	0.02	0	0	0	0	0	0	0	0.02	0	0	0	0	0	0	0	0
100241291	chr10	3253423	3259619	-	5.24	5.47	5.8	8.42	7.95	8.36	10.14	8.12	9.7	4.63	3.95	4.36	8.47	6.55	8.28	8.78	8.59	8.67	6.52	7.79	7.25	5.27	4.87	4.77	7.2	7.02	6.86	7.54	6.67	5.79	9.79	8.84	10.7	10.84	11.98	12.65	8.18	7.33	7.17	7.18	6.07	9.6	8.39	8.57	8.53
100241293	NW_003724312.1	29398	33887	-	0.17	0.26	0.24	0.11	0.11	0.02	0.04	0.04	0.07	0.3	0.19	0.27	0.02	0.02	0.06	0.15	0.07	0.11	0.27	0.36	0.4	0.02	0.04	0.05	0.04	0.06	0.05	0.37	0.38	0.29	0.14	0.17	0.2	0.05	0.09	0.19	0.78	0.44	0.29	0.14	0.11	0.02	0.14	0	0.11
100241294	chr14	21742396	21743678	-	0	0	0.15	0.06	0	0	0	0	0	0.16	0.1	0.16	0	0	0	0.06	0.06	0	4.43	2.18	2.14	0	0	0.05	0.05	0	0.1	0.22	0.1	0.27	0	0	0	0.06	0.13	0.12	2.44	3.68	0.67	0.11	0	0.06	0	0.06	0.06
100241297	chr13	20375446	20376600	+	0	0	0	0	0.06	0	0	0	0	0	0	0	0	0	0	0	0	0	0	0	0	0	0	0	0	0	0	0	0	0	0.06	0	0	0	0	0.01	0	0	0	0.06	0	0	0	0	0
100241298	chr9	1517179	1519995	-	0.04	0.14	0.14	0.16	0.04	0.16	0.26	0.25	0.17	0.26	0.26	0.19	0.19	0.15	0	0.24	0.24	0.12	0.4	0.36	0.24	0.07	0.07	0.11	0.04	0.15	0.11	0.27	0.37	0.19	0.19	0.18	0.15	0.09	0.04	0.3	0.28	0.23	0.43	0.15	0.17	0.28	0.09	0.04	0.13
100241300	chr10	16611527	16615029	+	11.37	12.18	15.84	8.4	9.89	9.79	13.66	13.82	13.21	11.5	11.61	10.61	12.83	15.56	15.08	12.41	12.05	13.17	18.86	18.32	16.46	11.79	10.61	11.74	9.54	10.35	10.12	17.45	17.18	18.47	17.25	17.9	17.66	17.83	14.7	17.28	22.76	19.01	20.41	12.32	11.58	14.38	12.89	12.41	12.63
100241301	chr14	22368043	22370482	-	1.99	1.9	3.04	12.68	10.39	11.29	19.94	19.7	22.98	2.93	3.02	3.86	1.8	1.87	1.86	12.9	13.99	12.12	11	14.32	11.87	5.66	8.83	5.49	16.62	14.33	16.07	4.21	3.89	4.55	8.14	13.01	11.43	11.44	10.3	11.67	14.18	7.2	11.12	32.45	11.29	34.32	35.46	37.35	32.88
100241302	chr7	6057023	6058330	+	0.36	0.16	0.11	0.16	0.05	0.21	1.02	0.54	0.52	1.65	2.16	3.66	0.24	0.14	0.22	0.7	0.18	0	1.29	1.43	0.94	0.2	0.22	0.18	0.21	0.43	0.26	0.58	0.2	0.46	0	0	0	0.79	1.02	0.78	0.7	0.9	0.51	1.08	0	1.74	1.13	1.22	1.15
100241305	chr16	13726002	13728931	-	2.31	1.8	1.99	0.84	0.78	1.05	0.56	0.46	0.6	1.5	2.23	2.63	7.43	6.48	5.86	1.29	0.76	1.05	3.71	4.25	3.39	1.02	1.31	1.3	0.38	0.46	0.52	2.67	2.62	2.06	1.08	1.02	0.96	0.41	0.52	0.4	6.12	2.87	5.35	0.62	2.5	0.55	0.82	0.65	0.85
100241306	chr3	7035419	7039138	+	8.15	7.96	7.28	45.27	49.09	46.17	48	51.78	45.28	12.22	15.15	14.8	23.45	25.44	27.51	42.05	41.26	41.89	11.2	12.22	10.75	44.82	48.17	43.6	50.39	50.31	52.02	16.73	12.48	9.27	18.01	24.79	17.97	94.57	106.67	100.24	17.34	15.39	14.49	44.17	50.04	50.45	40.72	43.1	42.95
100241307	NW_003724437.1	5503	8562	-	254.8	238.05	247.8	358.24	365.21	357.91	414.39	411.93	423.39	246.52	236.78	304.5	499.91	531.58	488.85	461.53	479.06	477.28	392.84	396.43	367.72	339.21	331.93	359.71	485.06	493.13	478.42	350.1	295.5	274.6	315.72	317.75	341.91	433.25	429.95	371.13	407.78	343.36	352.79	436.59	419.05	449.49	437.79	448.06	415.56
100241309	chr16	14444648	14477571	-	6.93	7.34	7.99	7.54	7.44	7.76	9.58	9.31	8.14	7.85	7.91	7.03	7.11	6.49	5.81	7.92	6.38	7.02	12.04	11.39	9.96	4.32	4.43	4.06	5.96	5.02	5.42	9.24	7.44	8.12	5.93	5	5.82	7.6	9.14	7.95	11.49	10.6	11.23	6.92	4.22	7.24	8.3	8.44	9.34
100241310	chr13	20151078	20156577	-	0	0	0	0	0.03	0	0	0.28	0	0.02	0	0	0	0	0	0.05	0	0.11	0.14	0.02	0.05	0	0.02	0.05	0.02	0	0	0.02	0.02	0	0	0.05	0	0.04	0.02	0.02	0.04	0.02	0.05	0	0	0	0.08	0.06	0.04
100241311	chr3	7067002	7073321	+	96.29	72.01	83.05	71.33	67.94	63.32	79.01	66.16	71.05	105.18	134.23	200.75	133.11	113.65	95.11	63.55	82.19	69.72	182.87	157.95	140.76	99.23	111.27	85.66	73.12	84.75	68.85	106.1	90.38	88.6	53.66	63.54	54.93	80.26	76.12	83.26	133.96	127.53	118.26	75.73	109.48	82.7	66.71	55.34	70.2
100241312	chr12	18524236	18526585	-	0	0	0.04	0	0.08	0	0	0	0	0.04	0	0.04	0.08	0	0	0	0	0	0	0	0	0.04	0	0	0	0	0.07	0.04	0.04	0	0	0	0	0	0	0	0	0	0	0	0	0.04	0.04	0	0
100241313	chr14	23631463	23634718	-	0.27	0.22	0.17	0.07	0.04	0.06	0.12	0.06	0.16	0.79	0.76	0.85	0.11	0.07	0.09	0.04	0.08	0.04	0.39	0.55	0.44	0.02	0.02	0.09	0	0.02	0.07	0.45	0.21	0.33	0.04	0	0.02	0.04	0.09	0.08	1.37	2.12	1.26	0.02	0.07	0.04	0.12	0.02	0.06
100241314	chr18	28630166	28633035	-	0.86	0.25	0.86	0.53	0.56	1.33	1.58	1.44	0.98	0.14	0.13	0.28	0.27	0.27	0.27	1.95	1.08	0.98	0.68	1.39	0.58	0	0.49	0	1.34	0.68	0.64	0.56	0.92	0.91	0.32	0	0.13	2.35	2.28	1.94	0.42	0.8	0.67	1.22	0.36	1.65	0.43	1.62	1
100241316	chr4	23766070	23769967	-	58.24	56.79	63.99	66.73	58.44	60.55	64.37	63.49	67.31	64.01	58.21	68.46	63.52	65.4	61.88	61.94	66.94	67.72	79.86	76.79	73.55	64.84	62.79	56.93	61.02	65.33	61.58	72.06	68.73	70.6	47.4	51.5	48.35	60.76	56.57	60.42	80.4	76.79	82.52	67.36	55.75	70.77	61.61	62.32	67.09
100241317	chr6	17745789	17756059	+	3.65	3.64	4.76	0.75	0.63	0.77	0.42	0.64	1.01	3.35	2.83	3.61	0.94	0.66	0.69	0.78	0.88	0.81	7.03	6.92	5.75	0.34	0.31	0.57	1.13	0.7	0.8	4.57	3.63	4.09	1.53	2.16	1.09	0.14	0.44	0.42	6.11	7.03	4.99	0.7	1.42	0.97	0.76	0.69	0.53
100241318	chr18	28927196	28931148	+	0.04	0.15	0.12	0	0	0	0	0	0	0	0	0.04	0	0	0	0	0.04	0.09	0	0	0	0	0	0	0	0	0	0	0.04	0	0.04	0	0.08	0.09	0	0.05	0.52	0.04	0.26	0.08	0.04	0.04	0.14	0	0.05
100241320	chr5	22952373	22954347	-	0	0	0	0	0	0	0	0	0	0	0	0	0	0	0	0	0	0	0	0	0	0	0	0	0	0	0	0	0	0	0	0	0	0	0	0	0	0	0	0	0	0	0	0	0
100241322	chr15	18082126	18099374	-	4.02	3.58	4.17	1.33	1.29	1.52	1.96	2.34	1.98	3.67	3.26	3.44	1.02	1.19	1	2.19	1.63	1.79	3.25	3.6	3.18	0.87	0.86	0.92	0.97	0.88	0.85	4.67	4.37	5.23	1.32	1.18	1.27	2.78	2.44	2.94	5.01	4.41	4.36	1.53	1	2.21	2.25	2.84	2.74
100241325	chr13	22054552	22055660	+	0	0	0	0	0	0	0	0	0	0	0	0	0	0	0	0	0	0	0.13	0	0	0	0	0	0	0	0.12	0	0	0	0	0	0	0	0	0	0	0	0	0	0	0	0	0	0
100241327	chr18	28763382	28768609	-	12.6	9.42	11.5	65.4	62.42	63.27	97.54	85.61	87.87	18.95	20.59	28.78	142.41	117.39	119.06	83.66	67.32	72.44	47.63	44.54	40.13	66.18	57.16	66.49	73.73	70.13	71.06	40.36	32.07	23.72	74.62	68.96	84.7	39.45	47.27	38.35	31.73	27.84	28.76	54.21	44.69	59.71	88.32	84.05	84.23
100241329	NW_003724181.1	109764	114267	+	4.84	4.49	4.52	6.63	7.16	7.1	7.57	7.38	7.25	3.8	3.41	4.47	8.7	10.26	8.22	7.17	6.75	6.81	5.54	6.28	5.72	6.21	5.35	5.08	5.32	5.33	5.65	4.77	3.99	3.63	6.57	6.64	6.85	9.83	9.94	9.09	6.6	5.48	5.38	6.7	5.9	6.81	8.14	7.74	8.29
100241331	chr8	11548200	11560160	-	24.55	24.06	26.86	40.86	44.44	42.75	58.79	55.51	58.08	19.94	16.55	17.27	22.34	23.86	26.47	50.17	41.26	48.53	23.92	24.99	25.83	23.02	20.43	23.86	30.79	25.14	26.41	29.79	26.18	26.92	35.89	32.49	39.96	75.29	86.3	86.01	32.47	28.86	30.88	33.89	16.25	40.13	53.66	56.01	53.58
100241332	chr1	11304988	11307261	-	7.58	4.41	6.17	1.79	2.92	2.55	2.16	2.68	2.05	19.67	25.97	35.51	16.53	13.2	10.89	3.03	2.68	1.84	37.13	34.09	31	2.09	2.48	2.68	2.18	1.5	1.62	9.94	8.78	5.78	3.78	3.77	3.43	1.8	0.88	0.98	12.23	10.31	11.93	1.85	6.71	1.83	2.06	2.38	2.32
100241338	chr1	12601012	12602340	-	1.77	1.11	2.18	5.41	4	5.07	5.64	3.86	5.01	1.68	2.71	3.35	0.96	1.65	1.42	3.56	3.72	3.77	17.02	17.63	14.14	3.05	2.41	2.49	4.81	3.14	5.3	9.01	7.9	5.53	2.52	4.37	3.98	4.93	6.75	5.41	12.1	13.51	13.75	5.6	4.37	5.29	4.2	4.3	4.25
100241339	chr11	15125333	15126298	+	6.32	5.53	5.07	15.11	15.7	14.54	18.46	15.58	18.64	6.93	7.71	13.89	22.18	18.57	19.6	15.44	12.79	14.82	18.53	17.72	17.4	14.38	11.43	12.28	17.73	18.24	15.85	7.5	8.28	6.25	16.51	14.68	16.91	19.1	19.5	18.74	15.8	12.97	11.03	12.22	16.69	14.96	12.69	16.86	16.87
100241340	chr6	17713461	17715556	+	0	0	0	0	0	0.04	0	0	0.04	0.07	0.13	0.07	0	0.04	0.07	0.04	0.11	0	0	0	0	0	0	0	0.03	0	0.03	0	0	0	0	0	0	0.08	0.04	0	0.04	0	0.04	0	0	0.11	0.04	0	0.04
100241344	chr6	18876733	18913556	+	9.13	8.74	10.03	23.66	21.47	23.9	30.82	32.3	30.59	10.24	9.96	10.36	17.87	19.39	19.49	31.91	27.67	32.22	16.45	17.96	15.74	14.09	14.08	14.58	22.1	18.08	20.05	17.45	14.46	13.46	23	22.22	24.95	34.18	36.05	35.57	18.7	17.49	17.62	25.92	13.51	27.21	33.28	33.52	32.22
100241345	chr8	12787341	12789504	-	0.16	0.27	0.35	0.47	0.59	0.38	2.44	2.63	2.09	0.9	0.33	0.78	2.08	1.84	2.02	1.73	2.12	2.18	0.55	0.71	0.82	1.33	1.53	1.2	1.31	1.32	1.45	0.56	0.22	0.38	0.14	0.11	0.12	5.37	4.03	3.58	0.52	0.38	0.59	1.57	0.55	2.53	1.49	2.06	1.39
100241346	chr18	26310580	26312970	-	0.44	0.15	0.51	0	0	0	0	0	0	0.22	0	0.22	0	0	0	0	0	0	0	0	0	0	0	0	0	0	0	0.17	0.04	0.08	0	0	0	0	0	0	7	4.29	4.67	0	0	0	0	0	0
100241347	chr1	8170477	8175411	+	0	0	0	0	0	0	0	0	0	0	0	0	0	0	0	0	0	0	0	0.04	0	0	0	0	0	0	0	0	0	0	0	0	0	0	0	0	0	0	0	0	0	0	0	0	0
100241349	chr12	7377518	7379824	-	0.3	0.32	0.43	0.38	0.49	0.3	0.24	0.27	0.38	0.13	0.21	0.32	0.16	0.14	0.3	0.32	0.19	0.4	0.71	0.71	0.48	0.26	0.13	0.2	0.27	0.16	0.28	0.79	0.7	0.46	0.4	0.31	0.3	0.52	0.35	0.72	0.59	0.82	0.69	0.38	0.34	0.48	0.24	0.44	0.36
100241353	chr1	7736651	7740718	+	0	0.03	0.03	0	0	0	0	0	0	0.1	0.03	0	0	0	0	0	0	0	0.04	0.18	0	0	0	0	0	0	0	0	0.03	0	0	0	0	0	0	0.04	0.07	0.21	0.07	0	0	0	0	0	0
100241354	chr2	15083036	15084202	-	0	0	0	0	0	0	0	0	0	0	0	0	0	0	0	0	0	0	0	0	0	0	0	0	0	0	0	0	0	0	0	0	0	0	0	0	0	0	0.1	0	0	0	0	0	0
100241356	chr15	18205754	18207552	-	0.05	0	0	0	0	0	0	0	0	0.48	1.23	2.18	0.15	0.2	0.05	0	0	0	0.26	0.26	0.36	0.05	0	0	0	0	0	0.05	0.1	0	0	0	0	0	0	0	0.52	0.2	0.36	0	0.18	0	0	0	0
100241357	chr7	12160384	12170633	-	2.1	2.19	2.75	5.67	6.43	5.62	5.36	6.41	5.59	1.58	2	2.84	3.56	3.66	3.32	6.36	5.99	6.65	4.45	5.02	4.86	4.13	4.28	4.53	5.63	5.08	5.18	4.41	3.51	3.89	10.44	10.45	11.34	6.16	6.41	6.26	6.13	5.25	4.62	8.71	6.37	5.84	6.09	7.22	6.45
100241359	chr2	15250094	15252091	-	2.43	3	1.07	0	0	0	0	0.14	0	0	0	0	0	0	0	0	0	0	0	0	0	0.1	0.1	0	0.11	0.13	0	0	0	0	0	0	0	0.13	0.12	0.1	0	0	0	0	0.3	0.13	0	0.14	0
100241360	chr12	6863201	6864265	-	0	0	0	0	0	0	0	0	0	0	0	0	0	0	0	0	0	0	0	0	0	0	0	0	0	0	0	0	0	0	0	0	0	0.08	0	0	0	0	0	0	0	0	0	0	0
100241361	chr7	15155488	15164950	+	13.3	12.04	14.35	25.85	26.37	27.24	44.49	45.98	43.55	13.71	13.76	14.06	19.15	20.31	21.15	38.32	34.03	37.46	22.64	24.09	21.8	20.04	18.62	18.95	31.85	30.25	30.85	19.58	18.3	18.28	29.36	32.49	31.72	51.07	50.09	51.39	28.32	23.85	23.66	39.48	22.8	42.44	49.51	46.93	46.43
100241363	chr15	18604358	18607627	-	248.47	225.24	256.83	482.92	480.5	502.93	542.72	548.01	555.09	266.21	270.76	302.92	501.63	480.34	448.36	518.4	493.95	515.08	429.91	458.09	406.6	395.28	385.3	428.96	443.28	436.56	444.91	474.64	415.44	400	470.29	486.8	509.3	501.38	488.58	484.48	517.02	427.39	482.73	490.3	377.67	551.87	541.65	551.14	508.37
100241364	chr8	13948877	13954178	+	20.79	19.68	23.72	13.46	13.33	13.6	15.96	16.14	14.91	17.88	19.82	17.08	11.42	12.46	10.46	14.3	13.86	13.19	28.47	34.57	28.06	9.44	11.63	10.71	14.48	12.07	15.68	25.52	22.21	23.81	18.67	21.76	19.66	15.28	14.38	17.85	27.66	29.84	28.43	16.87	16.14	15.5	16.92	13.09	16.48
100241366	chr12	6488161	6489109	-	0.45	1.19	0.76	3.27	4.4	3.69	7.01	6.28	7.75	6.29	5.16	6.21	5.79	5.06	7.97	9.34	11.31	15.18	0.76	0.85	0.34	6.41	7.55	6.04	7.52	6.44	6.73	0.98	0.86	0.4	2.6	3.25	2.92	17.23	10.35	12.69	0.85	1.8	1.57	4.93	5.79	5.72	3.76	4.83	4.7
100241369	chr12	5994839	6008278	-	5.72	4.25	4.65	7.72	6.96	6.59	4.17	5.69	4.88	6.33	5.42	4.99	4.45	4.74	4.27	5.74	5.14	5.39	6.93	7.07	5.28	4.49	4.72	5.47	6.85	5.18	5.6	9.5	8.55	8.78	9.6	10.55	10.6	5.46	4.6	5.5	7.69	6.29	6.39	3.09	4.76	2.41	3.74	3.06	3.11
100241370	NW_003724185.1	60039	61887	+	0.05	0.05	0.05	0	0.15	0	0.06	0.06	0	0.01	0.05	0.3	0	0	0.1	0.18	0.26	0.06	0.11	0.05	0.1	0.05	0.09	0	0.05	0.05	0.05	0.15	0.29	0.05	0.2	0.05	0.1	0.14	0.12	0.23	0.16	0.08	0.05	0	0	0	0.09	0.22	0.26
100241371	chr15	20165395	20179330	-	9.26	8.64	9.15	12.04	12.21	13.28	12.3	13.6	12.72	10.54	10.08	11.53	19.22	18.76	16.93	14.04	14.62	15.69	19.3	18.86	18.69	11.19	11.33	11.69	11.92	10.79	11.17	17.23	15.8	14.95	12.88	15.48	15.28	14.34	14.09	14.9	19.38	17.41	15.84	12.26	14.87	14.72	12.85	11.73	11.65
100241372	chr8	11754196	11756616	-	9.38	10	13.66	4.9	6.4	5.07	6.29	5.13	7.61	5.23	4.88	8.2	34.7	25.78	27.07	14.82	12.22	14.22	76.7	61.77	51.41	39.76	51.12	45.36	4.94	4.94	5.41	42.2	36.07	30.31	3.74	3.37	5.16	1.28	1.81	2.01	51.96	34.51	44.2	15.58	8.24	18.7	21.9	19.24	17.65
100241377	chr8	12827663	12830534	-	12.46	43.2	19.2	29.64	37.01	37.31	43.99	54.37	57.46	16.84	10.81	16.35	23	25.48	31.18	100.36	116.68	138.44	16.88	16.8	13.82	59.48	68.73	53.12	68.16	74.59	83.8	6.55	7.82	10.62	15.03	22.01	14.35	196.06	186.07	182.92	21.92	65.77	31.22	55.74	27.73	97.13	73.52	73.19	74.43
100241379	chr5	647985	653210	-	9	7.68	8.33	20.94	18.75	19.24	20.34	20.35	20.15	11.24	14.75	16.81	11.68	10.65	11.08	24.47	23.52	24.26	16.27	17.06	14.39	11.76	13.17	12.3	18.57	16.45	18.01	13.37	12.33	9.45	9.89	12.19	10.99	25.97	28.24	28.18	19.38	15.31	18.51	20.8	13.25	21.08	20.81	20.52	21.26
100241380	chr8	13581914	13595817	+	18	15.42	17.36	19.7	23.14	21.14	21.75	21.93	19.86	13.48	11.82	15.58	15.01	19.29	17.43	19.78	22.62	23.08	22.53	26.56	21.27	20.71	18.13	17.36	18.06	16.2	17.62	26.68	24.64	25.27	22.93	22.65	22.68	24.05	20.91	22.61	27.36	23.24	23.08	19.66	21.48	20.86	20.3	21.17	20.26
100241381	NW_003724191.1	727851	730211	-	0	0	0	0	0	0	0	0.04	0	0	0	0	0	0	0	0	0	0	0	0.04	0.04	0	0	0	0	0	0	0	0	0	0	0	0	0	0	0.04	0	0.11	0.04	0.02	0	0.04	0	0	0
100241383	chr5	1083803	1085051	+	12.45	20.65	42.07	0	0.09	0.09	0	0.1	0	9.8	10.01	20.35	0.18	0.71	0.18	0.09	0.09	0.38	24.7	25.72	27.44	0	0.08	0.08	0.09	0.17	0	12.2	12.88	38.47	0.17	0.34	0.09	0.1	0	0	46.43	30.76	24.4	0	0.8	0.18	0	0	0
100241384	NW_003725806.1	172	2161	-	1.34	2.03	2.27	6.84	10.25	10.76	23.19	23.73	18.74	5.85	3.54	5.46	4.64	6.5	6.31	21.45	22.55	24.54	1.01	2.29	1.14	8.25	7.79	4.45	11.42	12.4	13.71	2.24	1.27	1.63	5.21	6.7	4.06	39.51	38.71	42.77	2.99	6.1	4.73	16.83	3.31	27.18	19.85	24.4	24
100241385	chr8	14353553	14354567	+	1.03	0.54	0.48	1.64	1.26	2.02	1.07	1.05	0.64	1.58	1.83	1.69	0.97	1.56	2.04	1.02	1.52	1.18	1.15	1.01	0.69	1.69	3.1	3.24	1.23	0.85	1.04	1.12	1.21	1.17	0.94	1.34	0.74	1.41	1.19	0.91	2.16	1.19	2.04	0.88	3.14	0.61	0.74	0.56	0.81
100241387	chr12	7024867	7027833	+	0	0	0	0	0	0	0	0	0	0	0	0	0	0	0	0	0	0	0	0	0	0	0	0	0	0	0	0	0	0	0	0	0	0	0	0	0	0	0	0	0	0	0	0	0
100241388	chr5	1531098	1537112	+	0.09	0.2	0.23	0.15	0.17	0.15	0.38	0.11	0.08	0.16	0.23	0.19	0.15	0.12	0.07	0.03	0.07	0.08	0.1	0.1	0.08	0.18	0.16	0.29	0.21	0.28	0.16	0.19	0.33	0.17	0	0.07	0.15	0.16	0.25	0.16	0.48	0.44	0.35	0.07	0.04	0.15	0.08	0.05	0.11
100241389	chr8	10508207	10510249	-	0.38	0.33	0.43	19.19	19.5	15.98	12.85	11.02	12.02	0.55	0.78	0.61	17.87	16.31	15.28	6.79	5.58	5.19	0.27	0.49	0.53	11.39	10.69	12.32	10.38	9.9	10.6	2.69	2.02	1.57	7.81	7.53	8.34	13.58	14.6	10.33	1.02	1.24	1.36	5.27	6.18	5.15	4.78	4.9	6.04
100241390	chr18	26814715	26824084	+	11.11	11.27	12.54	17.91	16.45	15.75	18.14	18.54	17.9	11.33	12.12	13.23	27.81	24.13	22.3	17.38	18.58	18.41	18.75	19.52	20.4	14.96	15.35	15.7	16.51	16.39	15.47	16.5	16.13	13.62	17.79	18.58	17.59	16.14	16.77	15.24	20.43	17.62	20	16.09	13.82	17.69	17.28	15.45	15.92
100241392	chr12	6403284	6404450	+	65.94	62.76	69.65	162.89	149.9	155.44	137.27	143.27	141.18	107.72	110.93	127.57	232.14	243.55	242.91	124.27	125.16	127.33	94.71	101.53	103.43	224.01	207.85	205.78	175.12	181.38	187.68	79.27	69.62	71.25	179.17	167.61	175.62	105.47	100.76	110.01	103.03	96.29	104.21	139.11	173.98	119.45	109.59	104.52	108.85
100241393	chr11	6552694	6554099	-	27.85	20.06	27.14	17.59	16.39	17.68	27.75	24.77	24.35	43.96	60.03	92.68	17.38	17.54	14.84	13.84	16.57	16	190.68	171.89	153.91	10.03	10.77	10.02	16.29	18.08	16.15	31.5	28.72	25.76	54.62	70.52	59.97	14.29	15.51	13.35	60.45	38.13	53.47	28.31	25.14	30.53	26.19	28.88	27.84
100241394	chr13	22658665	22670966	+	1.04	0.73	0.97	1.91	1.97	2.05	2.05	2.18	1.97	2.72	3.04	3.69	2.31	2.43	2.09	1.98	2.31	2.38	2.44	2.86	2.46	1.26	1.49	1.17	1.37	1.23	1.1	2.23	1.68	1.29	2.98	3.31	2.89	2.8	2.73	2.83	3.54	3.24	2.8	1.81	1.64	2.42	2.92	2.63	2.5
100241395	chr12	5446728	5447896	+	0.22	0.33	0.11	0.24	0.12	0.12	0	0.39	0.13	0.47	0.34	0.12	0.85	0.49	0.12	0.13	0.12	0.13	0.99	1.01	0.62	0.23	0.33	0.56	0.47	0.57	0.46	0	0.35	0.47	0.7	1.49	0.6	0.27	0	0.41	0.76	0.61	0.49	0	0.76	0.12	0.13	0	0.26
100241396	chr5	662131	663653	-	10.67	8.95	11.85	27.03	23.47	22.62	35.63	31.91	32.75	13.45	15.32	18.55	10.64	11.34	12.11	20.43	19.19	17.12	16.33	19.18	16.65	17.76	16.6	19.59	26.12	25.65	29.09	17.15	14.73	18.67	9.38	11.45	11.15	27.72	29.29	25.58	21.34	20.77	25.01	39.11	14.11	46.49	42.39	41.31	43.84
100241398	chr8	9528255	9547019	-	0.85	0.8	0.75	0.43	0.5	0.37	0.36	0.32	0.25	0.41	0.37	0.3	0.15	0.22	0.16	0.25	0.36	0.31	1.05	1.16	0.96	0.17	0.2	0.26	0.18	0.22	0.23	1.34	1.06	0.76	0.16	0.35	0.4	0.26	0.37	0.32	1.07	1.12	0.99	0.28	0.33	0.25	0.32	0.52	0.48
100241399	NW_003724582.1	6275	8952	+	1.21	0.91	1.41	1.02	0.95	1.06	1.44	1.36	1.22	0.87	0.79	1.23	0.81	0.78	1.19	1.02	1.22	1.13	2	1.91	1.71	0.83	0.67	0.84	1.19	1.26	1.16	2.01	1.37	1.61	0.83	0.92	1.13	1.5	1.71	1.45	2.2	1.43	1.89	1.67	1.1	1.45	1.48	1.62	1.68
100241400	chr5	1198323	1202957	+	47.97	47.11	51.61	123.57	115.43	113.02	139.41	128.51	137.03	76.55	74.39	84.49	70.26	70.73	75.22	118.54	118.25	110.77	92.96	90.94	85.66	91.58	88.13	91.84	128.09	124.45	124.51	85.71	73.54	65.33	109.63	117.27	103.27	138.5	123.24	134.3	89.78	84.69	82.5	135.01	100.68	127.02	129.78	134.08	144.41
100241403	chr8	10305104	10307033	+	0	0.07	0	0	0.07	0	0	0	0	0	0.07	0.22	0	0	0.15	0.08	0.07	0	0	0	0.15	0	0	0	0	0	0	0	0	0	0.14	0	0	0	0	0	0.23	0.29	0.07	0	0	0	0	0	0
100241404	chr18	27994254	28028568	+	0.08	0.14	0.05	0.31	0.22	0.26	0.24	0.3	0.3	0.3	0.34	0.36	0.22	0.15	0.22	0.18	0.14	0.12	0.54	0.32	0.45	0.18	0.13	0.22	0.32	0.27	0.3	0.23	0.13	0.19	0.14	0.15	0.21	0.19	0.21	0.27	0.48	0.73	0.44	0.07	0.16	0.18	0.23	0.26	0.26
100241405	chr5	1558524	1560384	+	0.42	0.45	0.46	0.78	0.9	1.11	0.32	0.49	0.26	0.91	0.97	0.73	1.85	1.26	1.62	0.65	1.09	0.65	1.41	1.29	1.98	0.85	1.11	0.72	0.48	0.31	0.57	0.62	0.51	0.64	0.96	0.66	0.41	0.59	0.61	0.59	0.93	1.44	1.16	0.61	1.29	0.46	0.32	0.35	0.27
100241406	chr13	21571780	21581876	+	0.03	0.1	0.04	0.02	0.03	0.01	0.02	0.01	0.02	0.05	0.08	0.07	0.04	0.01	0.05	0.05	0.02	0.06	0.06	0.04	0.03	0.06	0.05	0.01	0.01	0.01	0.06	0.13	0.09	0.13	0.05	0.09	0.06	0.04	0.05	0.07	0.09	0.01	0.01	0.04	0.05	0.02	0.02	0.01	0.01
100241409	chr13	21155985	21164596	+	0.53	0.48	0.67	1.41	1.42	1.36	1.87	1.91	1.72	0.85	0.98	1.35	1.57	1.51	1.55	2.3	1.94	2.05	1.99	1.67	1.5	0.94	0.91	1.05	1.23	1.03	0.97	0.74	0.79	0.57	1.76	1.91	1.9	1.1	0.98	1.3	1.56	1.42	1.32	1.22	1.11	1.6	1.97	1.84	1.85
100241410	NW_003724160.1	158963	160696	+	14.59	9.88	14.96	16.42	15.55	13.73	15.3	13.47	13.79	11.35	11.75	16.15	41.94	42.07	33.13	16.94	18.53	15.94	54.32	51.15	46.61	13.29	12.57	12.57	12.44	14.48	12.95	22.11	20.3	15.02	17.8	20.98	22.5	13.25	12.47	11.75	21.51	18.59	21.34	15.11	26.23	16.78	15.79	14.93	14.92
100241413	chr4	23755523	23756493	-	0	0	0.12	0	0	0	0	0	0	0	0	0	0	0	0	0	0	0	0	0	0	0	0	0	0	0	0	0	0	0	0	0	0	0	0	0	0	0	0.13	0	0	0	0	0	0
100241419	chr6	17980873	17983056	+	2.27	1.48	3.3	2.89	4.02	3.15	3.76	4.21	3.48	3.68	2.91	4.03	2.04	2.61	1.54	4.13	3.94	4.26	4.83	5.19	4.95	2.18	2.72	2.04	3.15	3.14	3.08	3.31	2.65	3.03	5.73	5.65	4.44	3.73	4.39	5.38	3.9	4.14	3.5	4.51	4.85	4.09	3.86	3.67	4.06
100241420	chr15	17987928	17990133	+	0.04	0.04	0	0.19	0.19	0.1	0.47	0.67	0.61	0	0	0.14	0.09	0.38	0.24	0.2	0.14	0.25	0	0.3	0	0.18	0.26	0.18	0.09	0.09	0.22	0.14	0.09	0	0	0	0	1.16	0.65	0.89	0.2	0.09	0	0.47	0	0.39	0.26	0.41	0.57
100241421	chr18	29047119	29050024	-	0.03	0	0	0.66	0.71	0.8	0.55	0.15	0.24	0.05	0	0.03	0.11	0.19	0.11	0.55	0.39	0.55	0.48	0.29	0.31	0.23	0.31	0.41	0.4	0.24	0.56	0.16	0.1	0.08	0.11	0.03	0.11	0.61	0.85	0.81	0.06	0.27	0.14	0.14	0.02	0.28	0.39	0.27	0.18
100241422	chr13	22844947	22854714	-	86.52	81.19	91.38	122.94	110.17	115.84	115.41	116.34	104.61	73.18	70.46	78.24	106.03	107.2	101.11	104.08	114.52	107.11	95.61	109.14	100.07	82.4	80.33	73.64	104.52	102.4	107.95	93.49	88.5	86.71	88.38	93.58	94.64	95.24	94.07	94.8	96.83	89.82	89.64	116.75	102.19	129.4	109.71	114.64	109.88
100241423	chr6	18435685	18504832	-	10.14	9.58	10.81	14.57	13.28	14.67	15.62	15.49	13.82	9.07	9.35	9.21	12.55	11.2	11.08	12.4	11.59	12.21	12.72	14.56	14.4	7.39	7.59	8.14	11	9.07	9.86	13.04	11.65	11.51	12.03	13.29	14.1	15.69	16.86	16.66	13	12.15	11.71	11.93	8.23	13.13	15.7	15.37	15.11
100241424	NW_003724191.1	5636	8714	-	23.23	20.98	23.23	62.56	57.32	60.28	78.28	68.95	73.71	22.7	24.41	28.2	66.18	58.71	50.52	58.44	54.26	59.78	53.4	55.46	45.8	43.84	44.06	48.2	62.1	57.46	60.02	38.69	33.13	32.05	86.47	78.91	97.01	55.06	59.28	58.7	48.78	38.28	38.29	52.52	62.76	60.37	63.24	59.62	62.54
100241425	chr1	12006524	12011865	+	3.44	3.17	3.09	3.9	4.06	4.01	6.19	5.9	5.96	3.38	3.38	4	5.65	5.78	5.04	5.56	6.15	5.2	5.84	6.32	6.02	4.04	4.16	4.61	3.53	3.52	3.93	5.51	4.82	4.88	5.14	5	4.79	6.44	5.45	5.04	6.85	6.13	6.28	4.74	4.35	5.8	6.3	6	5.38
100241426	chr13	21196891	21207361	+	9.74	7.19	9.17	31.05	30.17	29.98	50.11	46.76	45.37	17.2	15.51	15.98	7.94	12.48	11.65	40.41	36.16	38.22	9.32	9.32	10.55	15.96	13.21	12.11	33.43	32.06	33.65	16.27	14.01	14.9	23.87	24.08	24.27	48.07	49.22	47.31	11.48	11.5	13.11	31.5	21.47	34.52	34.21	38.62	36.22
100241428	chr15	18683513	18685304	-	17.57	22.93	16.81	9.2	9.61	10.29	8.58	9.74	8.77	40.51	31.21	34.94	10.19	10.16	9.85	7.62	8.75	7.06	16.68	17.73	16.61	11.56	13.84	13.92	10.8	9.77	9.75	22	21.6	23.3	7.12	7.39	6.45	10.38	10.23	8.63	30.01	31.35	30.3	7.43	8.98	8.41	10.26	9.49	7.24
100241431	NW_003724194.1	119958	134044	+	0	0	0	0	0	0	0	0	0	0	0	0	0	0	0	0	0	0	0	0	0	0	0	0	0	0	0	0	0	0	0	0	0	0	0	0	0	0	0	0	0	0	0	0	0
100241432	chr6	19550460	19637263	+	0.93	0.87	1.01	0.63	0.69	0.75	0.67	0.82	0.72	0.78	0.7	0.55	0.33	0.41	0.4	0.69	0.69	0.72	0.9	1.11	0.9	0.36	0.4	0.38	0.39	0.37	0.32	1.06	0.96	0.89	0.61	0.63	0.57	1.01	1.04	1.27	1.28	1.19	1.01	0.7	0.43	0.72	1.01	0.78	0.89
100241433	chr1	11978860	11983280	-	181.46	144.6	157.39	136.24	134.47	138.86	131.44	128.47	122.17	167.16	202.55	255.23	138.46	145.6	123.36	124.45	145.56	132.54	264.08	275.14	221.48	123.9	127.76	115.43	135.66	138.07	135.96	212.48	205.12	206.88	118.96	141.95	122.06	131.8	123.85	146.37	247.68	238.05	222.37	137.03	160.96	142.54	123.73	116.7	123.79
100241434	chr13	20711124	20715388	-	0.07	0	0.06	0.2	0.08	0.06	0	0	0	0.14	0	0	0.25	0.13	0.36	0.12	0.08	0.13	0.32	0	0	0	0.06	0	0	0	0	0	0	0	0.06	0.07	0.08	0	0	0	0.16	0.12	0	0	0	0	0	0	0
100241435	chr2	142377	176185	+	2.44	1.85	2.45	1.7	1.93	2.24	2.72	3.49	3.21	3.76	4.05	2.86	0.77	0.82	1.98	2.33	3.04	1.97	3.35	3.84	3.2	1.82	1.95	1.85	2.33	2.36	2.1	2.84	4.22	3.54	4.52	3.8	3.08	5.33	4.46	5.42	2.99	3.5	2.87	3.49	3.38	2.62	3.46	2.54	3.44
100241437	chr9	13293456	13294613	-	0	0	0	0	0	0	0	0	0	0	0	0	0	0	0	0	0.06	0	0	0	0	0.12	0.12	0	0	0.06	0.06	0.13	0	0	0	0	0.06	0	0	0	0	0	0	0.07	0	0	0	0	0.14
100241438	chr8	12127814	12130370	+	0.68	2.17	0.84	3.08	3.07	2.73	1.03	1.94	1.27	0.1	0.1	0.2	2.69	3.09	4.1	1.71	1.43	1.38	0.11	0.16	0.24	2.56	2.43	4.03	1.98	2.24	2.24	0.44	0.33	0.29	3.27	2.06	2.32	0.97	1.93	0.91	0.09	1.2	0.16	0.79	4.36	1.09	1.16	1.14	0.52
100241439	chr1	7490109	7493892	+	0.25	0.1	0.17	0.55	0.68	0.41	0.2	0.42	0.32	0.22	0.17	0.36	0.25	0.29	0.44	0.43	0.37	0.36	0.17	0.14	0.07	0.15	0.08	0.32	0.2	0.13	0.19	0.57	0.65	0.38	0.35	0.34	0.34	0.38	0.26	0.65	0.21	0.39	0.32	0.18	0.47	0.35	0.2	0.3	0.3
100241442	chr15	19693507	19695897	-	1.19	0.47	0.51	0	0	0.04	0.09	0	0.09	0.75	0.99	0.2	0	0	0	0	0	0	0.29	0.41	0.53	0	0	0	0.05	0	0.12	0.98	0.25	0.69	0	0.07	0	0	0.18	0	0.89	0.57	0.93	0.04	0	0.04	0	0	0
100241445	chr6	19536942	19538668	-	265.13	235.29	230.36	393.15	391.41	372.99	404.15	413.45	430.01	253.63	292	377.61	310.32	335.15	285.96	376.17	459.04	401.45	391.52	386.54	352.85	327.63	350.47	321.64	404.93	432.81	433.49	389.07	378.01	339.89	303.33	345.91	298.05	453.81	420.73	464.43	411.65	399.27	388.4	469.24	416.84	483.3	401	422.11	428.57
100241448	chr18	26462717	26558278	+	0.18	0.36	0.21	0.15	0.21	0.17	0.27	0.31	0.42	0.31	0.22	0.2	0.11	0.08	0.1	0.36	0.33	0.29	0.36	0.31	0.39	0.11	0.15	0.16	0.17	0.2	0.17	0.32	0.24	0.24	0.23	0.3	0.28	0.31	0.22	0.3	0.43	0.39	0.35	0.37	0.17	0.36	0.49	0.48	0.58
100241449	chr1	8384396	8385325	+	0	0	0	0	0	0	0	0	0	0	0	0	0	0	0	0	0	0	0	0	0	0	0	0	0	0	0	0	0	0	0	0	0	0	0	0	0	0	0	0	0	0	0	0	0
100241450	chr12	7308159	7311649	+	0.78	0.79	0.61	0.97	0.85	0.99	2.29	3	2.9	1.71	1.46	1.46	0.4	0.55	0.72	1.92	1.81	1.91	0.56	0.81	0.65	0.88	1.44	1.07	1.56	1.14	1.58	1.33	0.98	1.17	0.77	0.62	0.59	3.98	3.29	3.95	1.59	1.72	1.1	2.09	0.52	2.9	3.06	2.74	2.83
100241452	NW_003724264.1	122284	123930	-	14.33	17.07	30.71	152.24	134.7	139.11	84.16	112.82	117.39	9.79	13.63	11.95	177.99	174.29	152.71	162.5	188.4	190.51	11.67	12.54	11.9	154.95	143.74	128.72	159.41	166.38	182.55	18.25	15.83	14.03	144.92	192.56	149.99	72.18	80.84	80.35	28.82	51.17	30.78	132.82	180.07	188.5	121.26	132.21	136.65
100241454	chr15	3854729	3856669	-	0	0	0	0	0	0	0	0	0	0	0	0	0	0	0.05	0	0	0	0	0	0.05	0	0	0	0	0	0	0.04	0	0	0	0	0	0	0	0	0.14	0.13	0.05	0.05	0	0	0	0.05	0
100241455	chr15	18449154	18454218	-	21.02	23.29	23.77	124.03	120.59	122.16	143.03	143.34	137.53	31.17	30.54	29.91	96.73	107.53	105.38	114.97	104.43	109.57	51.54	50.71	46.82	119.17	96	113.39	144.62	138.56	135.51	40.87	31.74	33.86	157.02	148.61	172.57	121.81	137.16	129.66	54.46	47.94	48.34	122.78	98.28	125.37	120.91	127.14	128.3
100241456	chr18	27308684	27314785	+	9.53	9.1	10.49	8.33	7.05	6.11	11.02	10.55	10.45	19.67	20.15	21.98	9.33	8.44	9.29	7.87	8.09	8.23	30.66	27.8	24.29	8.14	8.88	9.04	10.67	8.6	7.5	11.76	10.59	10.49	10.07	10.04	9.37	8.52	7.65	7.97	21.66	18.18	18.76	10.52	10.64	11.03	11.14	10.14	10.8
100241457	chr12	6698488	6699079	+	3.97	1.26	3.18	0.17	0.86	0	1.3	0.73	0.72	0.66	2.42	2.03	0.17	0.52	0.35	0.54	0.35	0.54	0.35	0.89	0.53	0.16	0.47	0.16	0.66	0.8	0.16	1.73	2.63	1.66	0	0	0	0.38	1.15	0.19	5.19	3.44	2.78	0.68	0	0.89	0	0.36	0
100241458	chr15	18902731	18903901	-	44.52	19.85	30.68	412.58	391.72	394.45	306.46	337.98	313.12	134.24	187.68	204.71	290.36	293.13	232.32	372.3	405.21	420.83	25.7	33.23	33.83	161.21	157.36	183.35	276.25	306.41	270.94	392.83	331.8	255.87	379.74	384.29	466.32	385.54	428.82	364.11	163.76	125.06	170.8	179.58	366.1	195.84	143.07	189.99	165.45
100241460	chr15	19770793	19775233	+	232.9	151.28	194.79	1240.99	1166.6	1190.86	988.93	962.42	899.85	204.12	270.16	344.78	825.26	788.95	720.67	1140.61	1306	1058.47	283.81	292.08	273.36	631.35	609.19	630.62	1023.54	1104.37	1053.55	729.8	605.16	496.98	865.32	912.9	908.67	905.76	922.03	950.5	448.93	379.24	405.74	844.51	971.79	958.54	896.69	928.19	987.38
100241461	chr8	11320899	11323200	+	14.61	8.76	12.66	23.66	20.29	23.05	29.8	28.58	34.2	31.11	34.08	42.03	21.45	17.54	15.75	23.77	23.75	22.07	72.17	67.19	53.73	13.79	14.8	17.5	20.86	16.86	20.51	35.59	29.76	21.41	24.44	30.79	25.27	25.64	24	27.75	57.02	39.11	46.28	30.55	36.28	36.09	32.71	29.81	34.17
100241462	NW_003724191.1	1644294	1646068	-	1.09	1.47	1.63	0.74	1.07	0.62	0.61	0.85	0.61	1.26	1.22	3.09	3.58	2.29	2.16	1.66	1.95	2.79	1.04	1.41	1.49	0.67	0.79	1	0.79	1.08	1.19	0.77	1.06	0.63	1.9	1.52	1.03	0.4	0.77	1.18	0.54	0.51	0.76	1.22	2.81	0.72	0.82	0.76	0.74
100241465	chr7	10873639	10875036	-	7.9	1.84	3.52	2.52	3.39	4	0.93	1.07	1.11	2.61	2.04	2.24	0.15	0.1	0.1	1.29	2.46	1.98	0.66	0.31	0.41	0.19	0.37	0.14	1.05	1.22	1.38	0.54	0.33	0.39	0.14	0.75	0.1	5.54	5.15	4.19	2.09	2.66	1.2	1.07	0.84	3.29	0.76	1.27	1.56
100241466	chr8	12276167	12277873	+	0.8	1.26	1.01	0.87	0.57	0.87	1.33	1.37	0.92	1.11	0.87	2.04	0.8	0.57	1.11	1.33	0.64	0.67	2.97	4.38	3.78	0.54	0.8	0.48	0.84	0.6	1.34	2.31	1.81	1.75	0.89	0.38	0.52	1.86	3.3	1.84	4.11	3.74	3.55	1.14	0.46	1.18	0.95	0.56	1.44
100241468	chr2	13595087	13673674	+	5.04	3.84	5.81	4.6	4.92	5	6.58	6.85	5.95	4.45	4.68	4.14	6.91	7.68	6.6	5.37	5.65	6.6	8.83	10.11	10.29	4.21	4.05	4.62	4.84	4.4	4.81	7.64	7.19	7.67	7.18	7.11	7.14	4.14	5.03	5.03	8.47	6.9	7.65	4.59	5.74	5.75	7.36	7.05	6.27
100241470	chr8	13323783	13326549	+	66.52	62.79	67.59	89.42	94.48	93.49	123.88	111.61	121.08	78.26	88.72	112.21	98.43	85.31	84.17	88.22	102.8	75.11	91.01	88.04	81.88	73.75	88.58	89.19	108.43	109.88	110.85	73.27	62.66	71.29	102.96	122.09	103.93	143.06	143.72	162.82	88.48	81.47	78.61	122.87	116.4	116.35	102.55	106.18	108.58
100241471	chr12	5149726	5152561	-	1.52	1.3	1.7	7.02	6.53	6.75	6	4.81	4.66	1.22	1.09	1.92	10.73	7.95	8.42	4.96	4.38	4.07	6.18	5.62	4.77	5.7	5.7	5.69	4.57	3.14	3.52	3.48	2.96	2.68	4.39	3.68	5.34	3.96	4.18	3.25	3.02	2.17	2.99	4.66	3.8	4.53	6.6	5.98	5.86
100241473	NW_003724204.1	114367	115573	-	0.22	0.27	0.29	0	0	0.06	0.2	0.13	0.13	1.24	1.37	2.29	0.06	0.06	0	0.13	0.18	0.19	0.38	0.62	0.38	0	0	0.11	0.06	0	0	0.18	0.28	0.35	0.23	0.11	0.06	0.61	0.15	0.39	1.02	0.44	0.8	0	0.2	0.3	0	0	0.06
100241474	chr8	13976702	13980001	+	3.59	4.24	4.12	0.35	0.37	0.49	1.02	0.47	1.03	4.83	4.31	4.56	0.55	0.66	0.61	0.82	0.5	0.27	2.73	3.5	2.79	0.68	0.73	0.83	0.67	0.58	0.54	3.9	2.67	3.77	0.25	0.22	0.17	1.22	1.37	1.17	2.98	3.87	3.36	0.66	0.36	0.98	0.83	1.09	1.11
100241475	chr12	7522819	7526410	+	0.04	0.11	0.07	0	0	0.02	0	0.05	0.03	0.35	0.18	0.02	0	0	0	0	0	0	0.18	0.23	0.35	0	0	0.02	0	0	0	0.19	0.12	0.07	0	0.02	0.02	0	0.03	0	0.3	0.32	0.25	0	0	0	0	0	0
100241478	chr15	7078989	7090254	+	51.99	39.82	48.25	212.19	195.36	195.49	210.67	201.35	189.68	56.83	69.55	90.07	227.16	220.52	180.26	183.04	189.87	172.33	97.56	90.85	91.36	144.33	137.43	139.92	180.76	173.6	170.84	125.25	103.09	88.6	182.75	200.26	193.21	144.51	157.89	155.21	115.97	93.96	96.94	174.26	187.39	189.83	170.86	175.75	183.35
100241479	chr8	10770463	10775402	+	5.18	4.67	4.89	9.53	9.87	11.27	10.6	12.97	12.25	5.6	6.71	7.06	7.25	7.22	8.15	7.68	9.26	9.14	12.36	10.43	10.07	6.54	7.06	6.13	10.56	9	10.05	10.01	9.25	8.63	11.13	14.34	13.33	13.06	12.96	14.59	11.06	9.8	8.35	9.79	10.58	12.72	11.88	11.68	10.81
100241480	NW_003724191.1	338743	341114	-	1.09	10.67	0.61	0.22	0.79	0.33	1.4	2.75	1.25	0.17	0.1	0.39	2.98	7	1.87	4.01	5.54	4.17	1.13	0.72	0.78	2	1.01	0.27	1.62	0.83	0.85	0	0	0.04	0.32	0.14	0.15	1.62	1.3	1.61	0.68	9.6	1.13	0.9	3.25	6.03	2.12	4.46	3.33
100241481	chr12	6652545	6656199	-	36.35	33.01	37.49	93.66	86.43	90.86	69.3	69.42	66.75	26.17	23.28	25.6	72.83	73.64	67.76	67.05	58.37	65.55	38.19	38.18	38.21	61.75	54.96	56.36	70.93	66.28	64.17	34.6	29.56	28.91	61.3	60.45	67.38	53.06	57.22	52.16	35.85	30.66	30.97	60.67	46.63	61.73	69.71	69.97	73.79
100241482	chr5	1707047	1710563	-	0.06	0.02	0.17	0.27	0.14	0.21	0.25	0.35	0.29	0.26	0.15	0.07	0.05	0.02	0.02	0.38	0.35	0.24	0.47	0.26	0.42	0.04	0.06	0.13	0.22	0.13	0.32	0.34	0.26	0.38	0.24	0.21	0.18	0.66	0.45	0.65	0.35	0.57	0.37	0.31	0.2	0.3	0.43	0.37	0.25
100241484	NW_003724316.1	41811	54624	+	10.43	10.6	13.08	33.24	33.65	35.09	42.39	40.66	42.7	13.77	12.44	14.85	23.54	23.82	29.49	35.07	35.36	33.87	34.04	31.47	29.66	32.45	28.59	35.01	39.98	34.12	36.64	19.45	16.94	15.86	47.46	41.6	43.66	43.52	47.2	50.64	24.37	21.85	22.23	39.48	26.14	37.27	42.3	40.76	41.86
100241486	chr12	6086644	6092140	-	2.32	1.87	1.98	2.8	3.64	3.72	2.54	2.88	3.29	1.91	2.24	2.4	1.55	1.71	1.56	2.34	3.72	2.42	3.92	3.45	3.85	1.55	1.52	1.88	1.62	1.42	1.99	3.27	3.82	3.3	3.43	4.74	3.09	4.93	4.32	5.32	3.37	2.85	3.13	3.44	2.49	2.99	4.14	3.3	3.42
100241487	chr5	365476	371352	+	37.1	36.19	39.72	69.25	71.49	70.29	74.03	74.74	73.05	26.22	26.91	28.4	46.64	46.39	44.2	70.82	61.44	70.67	44.22	46.43	45.45	48.28	48.07	48.51	61.03	55	58.33	44.84	44.02	39.22	71.29	74.55	75.31	71	76.21	73.47	57.57	50.77	47.92	61.57	42.69	64.16	62.22	66.55	65.36
100241488	NW_003724610.1	1821	5372	+	67.23	65.8	71.31	71.66	75.5	76.3	78.92	84.67	88.08	53.44	50.81	53.22	54.36	53.66	61.42	74	74.61	75.53	93.58	98.54	84.57	53.08	53.07	54.88	58.96	54.82	61.11	78.83	76.92	73.17	58.01	59.84	58.76	101.8	95.12	102.63	102.47	94.88	91.7	79.39	48.15	84.02	93.21	93.27	90.74
100241489	NW_003724191.1	15084	25699	-	12.75	13.06	13.2	17.51	17.99	18.88	22.58	22.25	23.82	10.88	9.7	9.62	10.45	10.37	9.9	19.5	17.12	19.64	15.02	15.03	14.63	7.84	8.81	9.37	15.21	12.47	12.88	20.4	17.8	18.76	18.48	17.11	19.33	20.91	23.27	20.58	21.48	20.88	21.28	18.51	9.61	18.8	23.28	24.03	23.85
100241491	chr12	5132813	5136205	-	1.41	0.7	1.66	0.81	1.06	0.9	0.38	0.65	0.55	2.54	2.29	3.02	2	2.54	2.84	0.98	1.17	0.72	5.69	5.72	5.51	1.05	0.83	1.26	0.49	0.61	0.87	2.3	2.39	1.54	3.3	2.85	2.8	0.57	1.08	0.84	2.29	1.79	2.41	1.72	4.32	0.7	0.89	0.78	0.6
100241492	chr5	940421	957398	-	19.86	20.53	21.18	25.31	27.13	25.95	30.21	31.16	29.21	23.73	22.41	21.2	22.2	22.75	26.64	25.96	24.2	26.32	24.72	24.3	25.47	21.52	21.36	23.04	25.37	22.77	21.7	23.24	19.58	21.51	25.22	25.05	24.95	35.77	36.2	39.95	27.85	27.85	24.91	24.97	16.76	25.62	30.11	28.14	28.3
100241493	chr13	22103966	22108704	+	0	0	0	0.41	0.51	0.48	0.04	0.08	0.16	0	0	0	0	0	0.04	0.15	0.22	0.19	0.15	0.04	0	0.07	0	0.03	0.07	0.07	0.03	0	0	0	0.04	0.03	0.15	0.08	0.04	0.24	0.08	0.18	0	0.18	0	0	0.24	0.36	0.32
100241495	chr8	10829021	10834067	-	42.1	38.33	42.52	41.15	37.73	39.63	46.99	48.29	46.75	34.85	38.31	39.44	49.39	44.43	40.34	34.8	41.27	39.96	62.55	65.33	59.74	35	27.78	31.7	35.69	33.72	32.51	46.2	45.11	44.34	41.24	43.94	41.38	41.62	43.34	45.32	55.48	51.64	52.67	44.18	36.91	48.24	51.17	50.43	48.99
100241496	chr5	1384525	1389121	-	7.79	6.56	8.02	6.3	5.92	6.57	11.59	10.42	9.35	7.38	8.89	10.19	10.08	9.67	10.72	7.64	6.12	7.44	8.98	11.84	10.17	5.66	5.07	5.25	8	7.86	7.77	9.69	8.81	8.97	4.62	5.63	4.47	6.55	7.25	6.36	10	8.71	7.51	7.12	5.32	7.21	8.56	8.66	7.59
100241498	chr8	9745088	9747657	+	59.82	60.44	85.66	53.11	144.9	172.89	50.74	109.9	40.77	26.88	27.67	23.93	1.29	17.85	211.17	83.68	154.94	97.89	51.37	67.32	80.96	62.23	120.61	299.63	135.7	66.05	177.42	73.96	100.76	88.82	437.07	352.4	180.97	106.21	44.29	124.61	38.19	59.9	44.49	91.59	263.34	20.67	91.19	69.17	54.02
100241499	chr13	20930398	20936478	+	0	0	0.02	0	0	0	0	0.02	0	0	0.02	0	0	0	0	0	0.04	0	0	0	0	0	0.02	0	0	0.02	0.02	0	0	0	0	0.02	0	0.04	0.02	0.06	0.02	0	0	0	0	0	0	0	0
100241501	chr18	28413480	28429620	-	5.02	4.2	3.44	11.44	10.46	9.31	13.07	13.19	12.55	6.09	7.5	10.65	11.37	9.96	10.86	17.59	16.52	16.64	8.47	9.55	7.51	6.68	6.63	5.62	8.47	7.51	7.25	6.92	5.02	5.73	14.51	15.15	14.74	11.03	11.63	11.42	8.81	6.5	5.99	13.04	7.1	13.9	15.12	14.5	14.81
100241504	chr6	7141171	7143074	+	8.65	6.46	5.18	17.81	21.85	20.6	8.94	9.98	11.82	4.88	4.75	6.55	8.71	8.62	8.32	19.16	19.95	20.92	40.82	37.32	36.09	14.69	16.77	19.53	11.76	11.16	10.64	29.54	22.43	16.14	9.28	12.65	10.53	11.23	8.75	8.95	50.23	54.43	47.27	10.24	6.4	16.85	11.05	11.29	11.35
100241506	chr6	21308285	21328581	+	11.07	9.89	12.57	23.49	24.17	22.03	25.99	25.43	23.28	10.08	11.86	12.47	18.46	16.24	18.72	19.2	19.2	19.15	24.39	21.22	22.1	19.07	16.03	16.11	19.63	19.23	20.7	18.18	15.92	15.41	22.87	22.49	22.18	23.49	24.5	24.94	22.14	18.65	19.66	23.83	19.08	25.19	26.56	25.54	26.09
100241507	chr17	9907377	9915578	+	7.25	5.39	7.56	14.15	14.15	15.52	20.32	21.59	20.54	7.81	8.01	8.22	5.96	6.96	8.26	15.41	18.27	18.61	14.23	14.55	12.24	9.17	8.84	9.71	16.02	13.08	13.84	14.34	10.2	9.76	12.9	12.62	12.19	29.01	29.12	28.51	18.68	15.84	14.23	16.86	9.62	18.75	20.88	21.2	21.6
100241508	chr1	8992789	9018023	-	17.29	16.1	18.16	39.64	39.03	37.17	49.07	45.47	44.14	13.26	14.66	14.9	35.4	32.64	31.13	37.08	33.08	36.25	25.86	27.83	26.46	24.7	23.62	25.6	32.29	28.97	29.41	25.3	20.78	18.76	34.66	35.93	37.46	37.17	39.25	39.3	26.76	20.29	21.16	35.98	21.83	39.14	46.8	48.08	44.07
100241510	chr6	5018865	5019950	+	0	0	0	0	0	0	0	0	0	0	0	0	0.07	0	0	0	0	0	0	0	0	0	0	0	0.07	0	0	0	0	0	0	0	0	0	0	0.08	0.07	0	0	0	0	0	0	0.07	0.07
100241511	chr6	7975585	7977229	+	0.05	0.21	0.05	0	0	0	0	0	0	0	0	0.17	0	0	0	0	0	0	0.36	0.48	0.65	0	0	0	0	0	0	0	0.05	0.06	0	0	0	0	0	0	0.3	0.12	0.29	0.06	0	0	0	0	0
100241512	chr17	10309400	10311255	-	0.81	0.72	0.54	0.34	0.67	0.59	0.6	0.5	0.76	1.37	1.02	2.06	0.54	0.37	0.55	0.48	0.55	0.79	1.69	2.14	1.8	0.28	0.16	0.08	0.41	0.44	0.7	1.21	0.96	1.11	1.26	1.03	1.46	0.19	0.62	0.46	3.71	2.38	2.88	0.74	0.68	1.12	0.46	0.72	0.59
100241513	chr11	9538520	9561689	+	0.09	0	0.05	0	0.05	0	0.11	0.05	0.11	0.13	0.14	0	0	0	0	0	0	0.1	0.11	0.05	0.07	0	0	0	0	0.05	0.05	0.1	0	0.1	0.05	0	0	0.04	0.06	0.05	0.15	0.2	0.28	0.03	0.04	0	0	0	0
100241514	chr6	8975550	8978138	-	163.81	138.31	167.9	205.67	198.07	201.93	157.52	169.54	148.36	157.88	157.31	181.29	471.45	480.68	485.13	171.42	176.33	200.27	216.78	206.7	198.86	439.51	387.43	321.19	222.24	223.84	267.58	149.79	145.62	133.85	255.76	232.18	206.64	105.64	116.48	129.73	178.98	167.34	167.65	185.73	363.79	148.39	147.93	120.15	129.47
100241515	chr3	18407070	18409769	+	0	0.05	0	0	0	0	0	0	0	0.05	0	0	0	0	0	0	0	0	0	0	0.05	0	0	0.05	0.05	0	0	0	0	0	0	0.1	0	0.06	0.06	0	0	0	0	0	0.05	0	0	0	0
100241516	chr17	10745376	10748545	+	0.42	0.23	0.07	0.1	0.1	0.21	0.03	0.08	0.08	0.17	0.05	0.05	0.1	0.05	0.05	0.13	0.05	0.08	0.19	0.29	0.13	0.15	0.17	0.05	0.07	0.15	0.09	0.05	0.12	0.15	0.07	0.05	0.05	0.14	0.15	0.2	0.63	0.54	0.16	0.13	0.14	0.21	0.08	0.11	0.2
100241517	chr19	23412509	23414089	+	0	0	0	0	0	0	0	0	0	0	0	0	0	0	0	0	0	0	0	0	0	0	0	0	0	0	0	0	0	0	0	0	0	0	0	0	0	0	0	0	0	0	0	0	0
100241518	chr6	5873043	5875552	+	0.02	0	0	0	0	0	0.03	0.03	0	0	0	0	0	0.02	0	0	0	0	0	0	0	0	0	0	0	0	0	0	0	0.02	0	0	0.02	0	0.03	0.03	0	0	0	0	0	0	0.03	0	0
100241519	chr14	17664230	17669089	+	14.13	11.57	16.46	74.13	71.33	70.15	59.95	57.11	59.92	19.21	17.37	25.76	59.9	56.43	59.46	71.02	57.63	76.57	35.66	35.57	33.27	66.17	62.44	66.82	65.99	63.94	66.65	24.88	22.52	19.99	95.75	89.31	102.69	52.14	60.69	50.24	36.12	28.17	31.08	54.1	55.04	60.05	75.33	64.24	62.93
100241522	chr19	23626359	23627751	-	67.06	50.54	57.24	422.83	421.92	423.45	259.29	249.09	244.34	77.38	82.99	89.56	273.53	227.2	258.06	372.01	350.24	353	103.9	116.62	109.13	186.53	186.42	209.76	259.86	247.59	250.22	360.03	264.85	229.36	305.98	287.41	351.88	229.08	231.61	189.84	199.3	164.51	193.05	196.24	173.52	199.89	242.52	251.79	253.28
100241523	chr16	19516004	19518278	-	0.54	0.43	0.59	0.11	0.25	0.36	0.4	0.42	0.36	0.35	0.31	0.47	0.36	0.41	0.34	0.18	0.45	0.15	1.07	1.04	0.6	0.34	0.46	0.21	0.43	0.21	0.15	0.97	0.77	0.49	0.11	0.29	0.22	0.43	0.35	0.31	0.89	1.03	1.18	0.3	0.22	0.14	0.37	0.42	0.34
100241525	chr8	2399373	2406011	+	35.22	30.88	37.83	30.44	28.13	29.3	34.89	33.19	36.51	32.09	33.9	34.4	25.8	31.18	29.45	30.69	33.26	30.89	41.87	39.65	36.52	27.49	30.48	25.5	29.66	28.86	28.79	49.87	49.77	40.96	31.74	29.86	23.94	30.96	31.48	32.56	43.9	44	49.29	38.7	29.47	36.2	30.54	27.44	32.2
100241526	chr17	11775989	11781291	+	3.37	3.36	3.76	3.83	3.74	3.72	5.72	5.13	6.16	3.47	3.95	4.07	3.92	4.2	3.17	4.22	3.97	4.26	6.68	7.19	5.88	3.8	4.08	3.49	3.37	2.89	3.4	4.81	4.23	4.1	2.52	2.63	2.74	5.33	6.03	6.28	8.04	6.22	5.59	5.01	3.16	5.92	6.42	6.67	7.07
100241527	chr16	19158252	19164139	-	9.02	9.42	10.42	7.92	8.43	9.41	10.73	10.26	10.7	8.44	7.76	8.35	5.79	6.41	6.53	11.2	10.1	11.96	11.86	11.4	10.88	5.35	4.51	5.65	9.02	8.32	8.52	12.24	12.38	11.27	11.62	12.1	12.6	8.95	8.69	8.87	16.69	14.58	14.56	10.4	8	10.06	11.38	11.48	11.34
100241529	chr14	7617521	7629353	+	2.51	1.82	2.79	10.41	11.56	12.64	7.55	6.77	6.93	4.55	5.32	5.61	7.51	6.62	6.6	5.6	5.15	6.02	6.18	5.61	6.57	7.53	7.67	6.67	4.66	4.74	4.59	6.31	5.1	4.43	3.33	5.08	4	5.68	6.1	5.98	8.4	7.88	6.56	5.17	5.6	6.64	5.37	5.25	5.78
100241530	chr8	1937113	1940114	-	16.03	15.36	16.92	25.22	25.74	24.52	22.41	22.33	24.04	11.74	8.25	9.16	46.48	46.72	45.86	19.27	15.87	16.22	15.95	18.72	18.04	24.01	22.15	21.88	17.58	15.52	18.69	19.53	18.45	19.16	10.55	11.29	12.7	23.85	28.47	25.77	18.42	18.74	19.36	21.71	14.72	22.46	25.4	24.89	23.36
100241531	chr16	19214696	19219036	+	2.54	1.56	3.79	5.29	5.19	4.03	4.58	4.35	4.04	2.72	1.4	2.05	3.34	4.52	4.68	3.04	3.33	3.53	4.29	4.96	4.28	1.97	2.41	2.48	3.1	2.82	3.4	4.25	3.62	2.76	6.53	6.26	6.2	4.29	3.06	3.46	3.31	2.9	3.38	4.04	4.74	5.28	3.34	3.75	5.09
100241532	chr6	7409630	7414819	+	12.93	11.68	13.82	60.21	58.45	60.64	70.44	67.26	65.55	12.3	12.59	14.33	49.58	43.19	42.57	53.53	46.49	52.45	26.44	26.54	25.94	47.24	42.37	46.83	43.81	41.31	44.98	18.8	17.05	16.56	53.07	47.83	57.27	64.76	69.12	66.41	24.03	23.15	23.02	57.24	34.84	66.68	77.34	72.03	69.77
100241533	chr14	8077178	8078641	+	0	0	0.09	0.05	0	0.06	0	0.18	0	0	0	0	0	0	0	0	0	0	0	0	0	0	0.09	0.04	0.05	0	0.07	0	0	0	0	0	0	0.05	0.05	0.06	0	0	0.05	0.04	0	0.05	0	0.05	0.05
100241535	chr8	1572022	1581025	+	0	0	0	0.2	0.33	0.23	0.14	0	0.11	0.16	0.13	0.3	0.13	0.07	0.14	0.14	0.17	0	0.52	0.46	0.48	0.06	0.22	0.19	0.13	0.1	0.03	0.29	0.06	0.16	0.16	0.29	0.13	0.15	0.14	0.15	0.38	0.4	0.2	0.17	0.21	0.16	0.05	0.14	0.07
100241537	chr13	1978133	1986092	-	2.24	2.05	2.5	0.66	0.91	0.72	0.85	1.06	0.81	1.27	1.09	1.41	0.68	0.59	0.75	0.86	0.88	0.79	2.1	2.37	2.52	0.51	0.48	0.6	0.56	0.45	0.55	2.46	2.23	2.67	0.91	0.92	0.92	0.97	0.68	1.06	2.77	2.35	1.96	0.81	0.52	1.01	1.02	1.06	0.78
100241539	chr17	8111073	8115891	+	84.41	88.8	74.88	39.67	45.69	41.67	61.65	56.6	54.35	86.3	77.45	66.46	13.91	13.14	19.24	48.22	40.13	40.73	54.98	64.8	62.23	22	19	28.56	42.99	36.35	49.09	93.32	95.97	100.93	69.46	59.65	63.09	69.5	69.4	62.94	72.37	83.88	82.95	47.26	26.44	44.74	68.37	61.23	55.52
100241540	chr11	7927759	7932342	+	77.96	72.08	78.19	116.84	112.27	113.2	153.05	142.11	144.4	67.35	63.83	68.04	101.44	127.4	111.74	125.45	112.35	128.85	111.11	111.09	100.96	105.56	94.5	94.93	112.12	107.23	109.45	92.88	79.5	74.47	94.37	96.5	99.18	149.99	162.14	169.38	115.9	106.8	109.84	125.99	88.82	126.49	135.2	130.8	132.43
100241541	chr13	1519976	1521799	-	0	0	0	0	0	0	0	0	0	0	0	0	0	0	0	0	0	0	0	0	0	0	0	0	0	0	0	0	0	0	0	0	0	0	0	0	0	0	0	0	0	0	0	0	0
100241542	NW_003724164.1	92917	104822	+	41.37	37.31	40.45	32.07	29.99	29.58	24.59	24.38	24.37	40.6	39.4	39.88	30.83	33.31	38.65	29.65	29.95	31.67	48.76	50.56	49.39	26.09	28.93	28.9	23.91	20.07	21.98	45.1	41.06	38.75	30.55	30.17	26.53	28.35	25.01	31.56	46.16	46.81	44.73	27.54	32.56	27.42	30.1	24.12	25.58
100241544	chr17	8922706	8924921	+	3.16	1.22	2.67	10.1	12.92	14.21	10.61	12.95	10.74	6.03	6.21	11.39	19.58	14.93	17.92	19.76	32.2	18.32	26.03	21.4	17.82	7.5	11.98	15.45	14.19	10.5	12.58	7.03	6.01	4.94	21.97	30.99	15.28	14.72	10.54	15.91	5.73	4.14	5.03	17.1	23.7	13.69	13.88	15.64	14.88
100241546	chr11	13087578	13093942	-	0.04	0.02	0.11	0.05	0.07	0.05	0.46	0.21	0.16	1.42	1.09	0.48	0.02	0.02	0	0.13	0.25	0.1	2.16	2.04	2.43	0.02	0	0.02	0.07	0.07	0.2	0.27	0.16	0.26	0.12	0.07	0.1	0.08	0.14	0.21	7.63	12.46	10.17	0.29	0.09	0.32	0.24	0.24	0.24
100241547	chr4	14621927	14683057	+	0.95	1.15	1.32	1.48	1.49	1.5	1.28	1.31	1.31	0.61	0.73	0.85	0.92	1.4	0.91	1.55	1.2	1	1.8	2.28	1.62	1.01	1.04	1.54	1.06	1.13	1.11	1.95	1.86	1.92	3.27	3.44	2.98	1.36	1.6	1.66	2	1.47	1.38	1.35	2.42	1.6	1.23	1.36	1.34
100241548	chr12	22660348	22669568	-	12.65	14.31	14.58	54.37	56.99	54.45	62.69	62.56	64.52	20.59	22.69	26.46	36.54	40.87	37.91	64.28	64.57	63.91	19.16	19.59	16.92	48.43	44.17	37.68	59.85	61.31	58.41	29.22	23.74	21.56	48.13	50.36	50.97	71.17	74.28	80.43	26.02	25.37	21.57	54.23	46.87	52.56	51.31	53.27	54.08
100241550	chr17	10423658	10448154	-	20.64	16.93	18.02	13.32	13.24	13.29	16.54	14.53	15.14	12.58	15.52	15.66	12.79	12.12	11.97	14.56	14.23	15.14	27.28	28.3	24.81	10.96	11.53	10.75	14.13	13.5	12.24	23.02	21.8	19.58	15.36	15.56	13.58	17.76	16.84	17.99	26.38	25.95	23.07	14.69	13.86	16.5	15.88	13.57	16.8
100241552	chr13	824557	834735	-	2.1	1.56	1.77	0.94	1.17	1.25	1.19	1.44	1.58	1.56	1.6	1.81	1.93	1.76	2.51	1.33	1.7	1.67	1.71	2.91	2.77	1.3	1.32	1.1	1.17	0.84	1.03	1.93	1.54	1.57	2.1	2.21	2.15	1.69	1.68	2.37	2.33	1.97	1.48	1.42	1.98	1.7	1.91	1.73	1.3
100241554	chr17	12001531	12004890	-	47.78	43.05	51.9	54.79	53.94	56.14	45.11	48.06	42.55	30.48	35.05	36.95	61.87	62.94	66.84	56.45	63.41	48.46	43.51	44.77	37.87	49.18	55.2	47.22	56.33	57.66	54.06	55.94	53.3	51.64	72.61	81.29	67.56	51.14	52.78	57.59	43.52	37.07	40.31	53.48	69.17	41.83	44.86	41.33	44.03
100241555	chr9	19674578	19676912	+	0.05	0	0.05	0	0	0	0	0	0	0	0	0	0	0	0	0	0	0	0	0	0.08	0	0	0	0	0	0	0	0.03	0.05	0	0	0	0.03	0	0	0.06	0.03	0	0	0	0	0	0	0
100241557	NW_003725068.1	537	3192	+	244.23	244.16	275.58	402.08	386.38	389.62	451.64	453.21	432.57	226.27	231.78	284.19	325.35	379.39	375.53	376.53	384.24	381.96	272.06	288.81	289.14	403.09	385.55	359.01	391.67	397.6	421.72	271.06	266.22	250.13	317.15	317.41	315.8	406.48	421.56	456.3	317.68	303.2	302.02	492.6	334.44	527.03	456.97	492.16	495.3
100241559	chr13	5425	10848	+	2.32	2.43	3.22	2.89	2.65	2.52	3.25	3.36	4.33	3.98	3.76	4	2.65	3.98	2.92	3.02	2.71	3.35	5.56	4.16	3.79	3.42	3.28	2.94	3.15	3.44	3.45	2.3	3.74	3.18	3.85	4.96	4.55	3.69	3.38	4.25	5.05	5.69	5	3.29	4.04	3.8	2.92	3.33	2.89
100241560	chr6	780383	783543	-	1.33	0.89	1.12	1.05	1.21	2.02	1.04	0.84	1.34	2.68	3.08	3.91	3.39	2.74	2.99	1.98	3.18	2.63	4.93	5.02	3.21	0.8	0.97	0.9	0.52	0.55	0.56	2.89	2.21	1.49	2.41	3.46	2.35	0.26	0.12	0.3	1.81	1.41	2.38	0.86	3.84	1.14	0.78	0.62	0.77
100241561	NW_003724215.1	235988	237618	-	5.85	6.26	5.4	9.09	7	8.93	5.55	5.28	4.92	5.44	7.58	8.27	29.4	26.69	26.63	6.64	4.88	5.51	8.54	11.26	10.73	11.41	8.07	8.94	4.15	3.09	4.33	8.34	7.52	6.36	14.62	14.74	13.09	3.42	3.12	3.8	10.39	6.6	7.19	2.71	16.67	3.79	4.03	3.58	5.01
100241562	chr6	387210	390229	+	1.29	1.72	1.92	5.52	5.58	5.47	5.59	5.87	6.46	2.74	3.36	3.66	2.55	2.49	2.54	5.07	5	5.3	8.34	6.09	6.2	2.74	3.27	3.17	4.21	3.68	4.45	3.86	2.85	3.31	3.46	5.56	3.36	5.21	5.76	5.32	7.53	6.65	7.32	5.87	7.93	6.79	4.94	5.46	5.48
100241564	chr9	18744445	18788563	+	7.27	7.75	7.59	13.02	13.24	12.63	20.98	20.57	19.29	9.56	7.19	8.57	20.21	16.63	18.14	18.53	16.16	15.55	11.37	12.73	10.73	10.68	9.87	11.45	15.27	12.49	13.71	10.39	9.14	9.1	18.64	18.11	21.26	13.31	13.52	12.85	12.04	11.5	10.91	15.13	11.65	17.99	20.99	19.44	19.02
100241566	chr13	1679170	1684759	-	40.88	39.59	42.04	65.06	65.79	65.75	71.74	73.3	71.57	46.52	39.34	38.71	60.23	63.1	56.65	74.61	70.61	74.55	39.85	41.66	44.98	63.16	57.6	61.09	75.58	68.44	66.46	41.72	42.39	38.86	76.32	76.44	80.18	49.06	51.64	50.23	45.83	45.86	44.6	64.7	55.42	67.78	69.14	70.13	69.78
100241567	chr6	1018056	1023410	+	2.35	2.56	3.68	7.2	7.85	8.75	7.06	8.52	7.54	3.42	2.29	2.94	2.17	1.31	1.33	6.39	9.09	8.56	2.55	2.73	2.3	5.68	5.92	5.65	5.51	5.12	4.67	4.12	3.51	3.59	5.74	8.08	6.23	7.43	7.25	7.89	5.14	3.63	3.85	6.87	2.92	9.33	8.24	7.29	8.69
100241568	chr6	1142285	1143079	+	1.46	7.91	1.73	3.28	3.68	3.17	35.5	64.79	60.42	2.64	3.38	6.76	32.57	45.35	31.37	78.15	103.69	98.73	0.32	0.22	0.33	49.39	22.11	10.82	39.5	42.78	37.12	0.32	0	0.62	10.58	7.42	2.61	68.6	87.01	110.08	0.55	1.9	0.32	49.97	8.97	89.61	41.89	53.45	51.83
100241569	chr13	1146450	1147702	-	45.22	43.71	45.96	101.77	118.05	108.26	95.14	100.71	112.96	53.29	53.03	59.37	62.34	65.24	72.92	110.44	91.63	108.08	59.7	71.91	63.45	59.82	59.79	66.62	88.32	84.46	90.84	90.97	82.31	73.15	84.42	78.52	99.16	111.03	112.5	96.08	98.51	72.89	83.57	88.79	56.55	87.96	96.38	108.13	94.97
100241570	chr6	1578532	1582319	-	2.56	2.74	2.89	2.32	2.24	2	2.66	2.53	2.46	2.87	3.15	2.76	1.14	1.44	1.56	2.59	3.22	3.33	2.6	2.66	2.94	1.51	1.13	1.54	2.17	2.85	1.99	3.38	3.11	3.51	2.59	2.82	2.84	2.78	3.51	2.73	4.52	4.34	4.41	2.94	1.82	2.77	3.42	2.98	3.67
100241571	chr6	2147871	2149288	+	10.98	8.22	12.26	38.29	45.61	51.74	33.61	48.45	54.91	16.02	16.53	20.39	32.22	28.66	26.15	22.14	30.05	29.06	18.01	15.26	11.25	43.79	44.89	49.12	59.34	47.87	54.1	14.5	12.89	9.92	8.91	11.58	9.89	29.91	26.04	26.06	24.64	21.17	24.6	71.56	41.71	51.09	32.37	33.31	34.83
100241572	chr17	7322429	7323769	+	2.44	3.44	3	0.47	0.82	0.71	1.11	0.7	0.88	4.7	4.55	9.59	0.06	0.18	0.9	1.42	2.4	2.05	9.87	9.04	8.36	0.17	0.76	1.75	0.57	0.73	0.99	6.61	5.51	5.42	2.11	2.34	0.7	1.05	0.74	1.56	6.83	6.37	7.09	1.92	1.43	1.03	2.01	1.21	0.64
100241573	chr16	11897574	11913092	-	11.48	11.04	11.93	15.51	16.39	14.96	17.83	16.84	16.3	9.9	8.99	9.63	16.89	16.32	14.61	16.39	17.03	17.2	16.4	16.34	14.95	10.19	9.97	8.97	12.51	11.57	12.92	16.24	12.97	11.83	18.11	18.88	19.42	16.04	17.24	15.68	19.15	15.83	15.03	13.28	9.01	18.37	15.71	16.6	17.89
100241574	chr13	507011	514145	+	14.49	12.24	14.78	69.54	70.67	70.73	89.88	84.64	86.35	13.57	12.44	16.4	67.86	60.09	54.34	80.23	62.93	69.14	53.35	50.82	43.87	42.3	35.66	41.43	58.32	52.49	56.44	33.16	28.01	24.44	65.86	63.24	76.84	54.45	63.18	57.04	36.72	26.28	28.87	76.32	36.42	81.5	99.26	95.74	95.81
100241575	chr6	3233450	3236967	-	14.96	21.29	17.81	5.71	6.84	7.26	2.46	2.92	3.34	4.48	8.58	6.08	2.11	2.27	1.77	3.89	5.21	6.28	25.26	26.65	27.14	11.33	14.74	14.17	10.6	6.11	11.03	11.13	16.12	19.59	1.53	2.46	1.53	12.47	9.23	9.68	18.96	25.34	16.73	2.82	3.39	4.08	3.24	3.03	3.25
100241576	chr17	6042714	6050222	+	33.79	32.68	36.95	43.83	39.94	44.78	62.53	54.56	58.17	35.5	31.44	28.17	22.65	19.76	20.07	57.23	40.37	50.58	47.78	50.14	44.57	11.11	13.18	14.86	26.29	23.98	27.32	47.21	40.96	47.08	27.39	25.05	29.57	35.34	38.53	36.07	53.44	46.82	49.89	47.61	16.99	59.66	82.2	76.51	78.26
100241577	chr1	10605116	10607778	-	8.56	5.76	7.21	10.65	11.17	10.59	16.05	16.48	17.45	12.13	17.94	25.5	6.59	6.27	7.52	18.6	23.68	18.29	36.01	36.74	33.12	7.86	10.98	10.29	18.63	17.8	18.86	21.25	17.96	14.52	46.42	72.98	52.32	26.01	21.96	31.87	29.94	27.68	31.37	23.36	32.28	22.35	15.83	14.34	15.39
100241580	chr1	10108796	10118169	+	0.29	0.26	0.33	2.81	2.76	2.83	4.63	3.79	3.94	0.44	0.51	0.57	1.28	0.99	0.96	3.33	2.43	2.68	0.7	0.94	0.65	1.11	1.05	1.09	1.92	1.69	2.07	0.58	0.5	0.51	1.51	1.77	1.79	3.46	4.41	3.93	0.77	0.51	0.72	3.15	0.98	4.2	5.4	5.05	5.37
100241581	chr9	19020026	19038701	+	31.85	30.91	29.01	35.91	38.97	37.37	47.62	42.88	48.28	27.68	25.34	28.63	36.44	31.04	36.85	40.58	42.43	47.79	47.56	50.04	42.68	29.39	31.6	30.56	38.55	37.54	36.2	45.29	40.34	42.16	36.18	35.43	36.07	61.21	67.82	65.08	55.21	49.55	52.89	46.86	29.45	44.31	45.5	46.08	46.97
100241583	chr6	2777045	2778189	-	0.1	0	0	0	0	0	0	0	0	0	0	0	0	0	0	0	0	0	0	0	0	0.1	0	0	0	0	0	0	0	0	0	0	0	0	0	0	0	0	0	0	0	0	0	0	0
100241584	chr6	4978500	4980354	-	1.62	2.05	2.47	6.48	7.53	6.87	4.7	4.43	4.41	1.45	0.99	2.67	3.65	2.44	3.3	6.61	8.07	7.83	2.77	2.67	1.84	16.97	21.5	18.83	8.65	7.78	8	2.95	2.58	3.03	2.79	4.08	2.63	5.2	4.93	4.71	4.97	3.4	4.37	7.99	5.43	7.35	4.45	3.9	5.39
100241586	chr1	9655488	9657774	+	0.61	0.82	0.89	8.37	7.71	7.17	6.35	6.66	6.1	1.25	1.17	1.94	4.31	3.96	3.44	7.31	7.06	7.93	1.63	1.66	1.55	2.88	3.1	2.71	2.39	2.68	2.42	1.45	1.24	1.02	4.05	4.87	5.11	6.42	7.21	5.76	1.49	1.71	1.67	2.89	3.54	4.13	3.9	3.41	3.4
100241591	chr6	3297052	3301845	+	0.51	0.35	0.73	2.45	2.05	2.62	6.06	6.35	5.62	1.45	1.36	1.37	4.64	4.92	4.85	4.71	4.77	5.24	2.47	2.25	2.36	3.63	4.17	3.09	3.44	4.21	3.38	1.27	1.14	0.96	0.86	1.13	0.86	8.65	8.16	8.18	2.08	3.57	2.62	4.81	1.27	5.26	5.03	4.71	5.03
100241592	chr6	5526085	5528738	-	0.11	0.21	0	0.12	0	0	0	0	0.06	0.17	0.17	0.35	0.06	0	0	0	0.12	0	0.36	0.24	0.42	0	0	0.05	0.06	0.06	0	0.23	0.11	0.11	0.06	0	0	0	0.13	0.06	0.36	0.35	0.18	0	0.1	0	0	0	0
100241594	chr17	8910335	8910851	-	0	0	0	0	0	0	0	0	0	0	0	0	0	0	0.23	0	0	0	0	0	0	0	0	0.2	0	0	0	0	0	0	0	0	0	0	0	0	0	0	0	0	0	0	0	0	0
100241596	chr9	16161213	16164594	-	0.13	0.03	0.07	0.8	0.91	1.13	0.4	0.56	0.63	0.56	0.79	0.75	0.62	0.54	0.55	0.57	0.52	0.35	1.66	0.76	1.5	0.65	0.54	0.37	0.49	0.24	0.31	0.98	0.63	0.25	0.53	0.76	0.62	1.34	0.5	0.84	0.79	0.66	0.81	0.36	1.05	1.12	0.4	0.47	0.6
100241597	chr2	1221864	1223810	+	6.11	4.33	5.38	1.04	1.1	1.86	0.23	0.42	1.07	10.25	9.91	16.32	4.95	4.69	4.14	0.68	1	0.63	42.76	36.44	31.53	3.06	3.04	3.28	0.91	0.99	0.64	13.09	9.8	7.57	1	1.22	1.12	0.52	0.1	0.28	18.46	13.39	15.9	0.5	6.45	0.61	0.19	0.6	0.57
100241598	chr6	6116850	6125626	-	73.94	68.11	80.6	101.12	111.08	107.84	128.31	134.36	130.45	57.04	56.69	53.07	69.22	68.21	85.02	118.31	115.62	113.52	96.89	105.02	99.35	84.02	79.16	87.19	106.03	94.3	101.59	90.47	85.07	77.78	96.2	89.73	93.51	143.8	144.69	151.67	105.22	94.78	89.72	118.81	76.8	122.71	132.9	129.38	135.6
100241599	chr17	9257848	9260120	+	0.74	0.56	0.91	1.67	1.41	1.23	0.95	0.73	0.79	1.42	0.99	1.76	2.27	1.35	1.81	0.71	0.63	0.84	3.69	3.34	2.34	0.93	1.03	1.2	0.95	0.82	0.52	2.22	1.76	1.14	1.73	1.51	2.88	0.75	0.56	0.54	3.18	2.65	2.55	0.61	2.1	0.51	0.81	0.66	0.87
100241600	chr1	8711989	8766218	-	9.2	7.86	9.58	7.27	7.09	7.21	7.23	7.43	6.7	8.22	7.76	8.2	9.04	8.91	9.03	6.91	7.5	6.49	12.86	13.64	12.97	7.72	8.33	7.28	6.17	5.59	5.55	9.9	8.48	8.12	5.61	5.72	5.01	6.17	5.7	5.65	11.81	11.43	10.11	5.91	7.83	7.02	7.77	8.1	7.31
100241601	chr2	488930	493453	-	36.88	39.95	38.18	23.5	30.91	26.74	26.84	27.35	28.22	27.09	29.55	32.2	22.72	21.91	20.64	24.12	23.88	18.48	34.07	34.7	37.78	17.05	20.37	16.2	27.76	25.25	25.14	41.38	44.22	40.81	34.43	35.66	33.72	16.48	17.5	18.78	42.9	44.48	41.84	23.69	22.92	21.46	19.72	23.11	20.13
100241603	chr6	6799988	6806872	+	56.77	55.88	64.11	104.55	115.3	124.37	136.93	139.23	140.99	59.47	57.73	54.81	81.19	92.06	104.86	121.3	111.63	122.57	84.45	93.89	88.62	90.87	87.38	101.23	106.03	99.87	111.3	100.78	97.21	88.57	87.08	88.35	94.42	162.25	165.34	161.04	118.32	103.32	109.44	128.42	73.58	131.61	134.82	134.31	126.11
100241604	chr15	17202768	17208793	+	4.3	4.56	5.23	4.76	4.58	4.99	9.01	8.75	8.82	5.02	4.74	5.34	6.24	5.8	4.54	6.62	6.46	6.74	5.16	5.93	5.35	4.44	4.97	4.9	5.59	5.29	6.32	5.1	4.81	4.72	3.55	3.44	3.21	10.86	11.44	14.4	5.98	5.95	5.63	7.08	3.09	9.23	9.59	9.17	9.67
100241605	chr6	20803094	20813117	+	21.38	20.42	21.76	54.14	57.7	52.88	66.02	68.39	71.03	19.19	22.86	20.16	38.44	38.25	44.51	56.47	57.67	58.24	39.24	40.27	38.25	40.5	40.62	44.72	55.52	49.42	51.36	34.75	37.81	31.07	45.97	47.71	49.86	70.07	78.4	77.32	39.19	36.13	37.71	58.61	37.86	57.39	53.7	58.62	55.55
100241606	chr1	9902458	9904248	-	2.49	3.64	3.87	21.37	23.1	23.81	31.91	30.31	28.56	2.67	3.35	3.53	19.48	15.8	15.88	24.46	23.22	23.9	1.56	1.45	1.47	8.44	9.55	11.27	17.31	19.59	19.16	5.01	3.73	3.95	9.76	8.85	9.93	16.79	19.21	16.02	3.63	2.56	3.77	16.6	13.87	17.91	14.36	16.35	14.91
100241609	chr6	4822505	4826401	-	2.68	1.75	2.5	8.64	9.15	9.99	11.76	11.8	12.67	3.34	3.08	2.81	5.81	7.77	7.26	8.96	8.78	10.91	5.21	5.79	5.33	8.31	7	6.6	9.74	9.08	8.58	3.75	3.4	3.33	9.34	10.26	10.99	12.4	12.52	11.8	4.8	3.6	4.25	11.86	9.54	11.23	14.63	11.63	12.44
100241610	chr6	7527776	7531755	-	277.08	358.94	368.55	26.07	15.25	11.55	8.82	10.76	7.61	67.04	64.1	73.14	10.65	28.71	24.41	10.86	14.43	5.06	339.4	427.13	458.58	21.62	29.89	19.3	13.17	11.38	15.19	136.36	158.28	209.7	21.92	20.12	14.75	5.16	5.22	6.27	133.19	135.5	121.15	13.94	81.07	7.78	15.44	10.83	9.14
100241611	chr15	17462525	17465201	+	0	0	0	0	0	0	0	0	0	0	0	0	0	0	0	0	0	0	0	0	0	0	0	0	0	0	0	0	0	0	0	0	0	0	0	0	0	0	0	0	0	0	0.06	0	0
100241613	chr17	10163818	10167484	-	0.02	0.03	0.02	0.03	0.11	0.08	0.15	0.09	0.11	0.36	0.15	0.1	1.28	1.32	1.4	0.24	0.15	0.1	0.12	0.09	0.07	0.19	0.14	0.09	0.02	0.05	0.12	0.34	0.12	0.15	0.06	0.05	0.08	0.16	0.25	0.29	0.25	0.26	0.17	0.02	0.19	0.05	0.15	0.02	0.05
100241616	chr6	8496567	8498129	+	0.11	0.11	0	0	0	0	0.13	0	0	0.12	0	0	0.12	0	0	0.13	0	0	0.13	0.26	0.13	0	0	0	0	0	0.12	0	0	0	0	0	0	0	0.42	0.14	0.13	0	0.25	0.12	0.11	0	0	0	0
100241618	chr17	10649916	10651858	+	0.72	0.33	0.53	0.35	0.52	0.83	0.06	0.11	0.12	0.43	1.03	0.77	0.98	0.82	0.63	0.17	0.11	0	1.13	1.46	1.07	0.25	0.34	0.24	0.15	0.32	0.53	2.13	1.73	1.27	0.04	0.34	0.04	0.23	0.06	0	1.29	1.35	1.39	0.07	0.13	0.21	0.29	0.34	0.17
100241619	chr19	23828320	23831841	+	0.05	0	0.03	0	0.06	0	0.03	0	0.06	0	0	0	0.06	0	0.03	0	0.03	0.03	0	0.03	0	0.03	0	0	0.03	0	0.03	0.03	0.06	0	0.03	0	0.06	0.03	0.09	0	0.19	0.08	0	0.03	0	0	0.03	0.03	0
100241624	chr14	18900821	18905267	+	70.25	53.74	68.46	101.86	96.66	96.71	90.61	93.95	95.07	50.74	65.26	81.42	107.69	110.54	96.25	94.76	118.37	95.52	124.54	124.24	105.74	82.01	92.24	79	93.85	92.94	98.43	82.82	78.62	69.41	86.92	101.18	96.41	114.11	110.77	104.03	94.33	84.69	86.24	118.9	130.33	121.37	104.55	97.6	101.86
100241625	chr6	6456548	6461042	+	0	0	0	0	0	0	0	0	0	0	0	0	0	0	0	0	0	0	0	0	0	0	0	0	0	0	0	0	0	0	0	0	0	0	0	0	0	0	0	0	0	0	0	0	0
100241626	chr3	19009038	19010989	+	0.17	0.06	0.28	0.92	1.65	0.92	1.35	0.47	0.72	0.35	0.35	0.24	2.27	1.71	2.3	2.38	1.75	2.59	0.76	0.51	0.38	0.35	0.28	0.34	0.18	0.82	0.63	0.06	0.12	0.12	1.6	0.81	1.4	0.2	0	0.14	0.38	0.37	0.12	0.55	0.88	1.01	0.81	0.46	0.4
100241627	chr8	2648117	2649181	+	3.04	1.24	2.2	0	0.08	0	0	0	0	5.86	10.2	1.58	0	0	0	0	0	0	1.83	2.38	1.22	0	0	0	0.08	0.08	0	3.99	1.29	3.31	0	0	0	0	0	0	10.17	5.42	25.33	0	0	0	0	0	0
100241629	chr6	6835571	6840372	-	2.43	1.93	2.66	3.87	4.32	4.22	6.24	5.56	5.36	2.87	2.82	3.26	6.03	5.19	5.19	4.95	4.66	3.99	5.35	6.3	5.41	2.35	2.6	2.74	4.34	3.51	4.34	3.36	2.99	3.18	6.5	7.24	7.37	5.28	7.05	6.09	4.5	3.86	4.07	5.04	4.2	5.59	4.74	5.04	6.22
100241630	chr3	18402479	18403700	+	10.14	20.57	9.18	11.18	18.68	20.05	30.55	34.87	36.21	56.42	54.54	61.35	13.57	15.03	20.7	31.43	36.76	34.09	44.05	32.79	41.26	18.55	21.61	16.14	29.38	35.5	27.66	27.39	22.88	22.25	13.11	15.51	7.77	112.62	97.85	101.92	43.25	66.89	44	40.61	11.47	49.05	39.53	36.9	33.74
100241632	chr17	11978865	11993324	+	8.11	8.57	8.44	2.91	2.94	2.71	5.78	5.36	5.1	10.59	8.51	7.6	3.31	3.8	3.65	4.28	4.24	4.18	8.17	9.25	8.92	2.35	2.06	2.48	3.9	3.01	3.19	10.82	9.6	11.09	4.68	4.43	4.12	5.42	6.27	6.19	11.41	11.91	11.35	4.43	2.33	4.83	6.03	5.66	4.98
100241633	chr11	13546509	13555057	-	7.02	7.12	7.5	8.81	8.4	9.37	10.93	12.53	12.7	9.65	8.57	8.57	5.05	6.09	6.65	9.51	8.9	9.27	6.92	8.76	7.89	6.63	7.43	5.99	9.45	7.77	7.74	9.22	7.66	8.08	5.05	6.47	5.79	13.82	13.9	16.2	10.39	9.71	10.64	10.62	5.38	12.11	13.58	12.4	12.99
100241634	NW_003724254.1	43082	81761	+	0.5	2.45	0.39	0.31	0.31	0.14	0.69	1.3	1.45	0.96	0.79	0.63	0.79	0.79	0.9	2.62	3.18	4.63	0.43	0.17	0.4	1.7	1.21	0.35	1.12	1.46	0.87	0.17	0.08	0.17	0.41	0.34	0.11	2.41	3.31	3.19	0.93	4.11	0.99	1.19	0.82	1.84	0.77	1.34	1.2
100241635	chr6	7166818	7169928	-	0.18	0.16	0.03	0.26	0.14	0.16	0.19	0.14	0.25	0.19	0.06	0.14	0.16	0.03	0.16	0.04	0.2	0.04	0.39	0.37	0.27	0.03	0.03	0.03	0.1	0.06	0.1	0.13	0.06	0.2	0.03	0.03	0.07	0.25	0.34	0.57	0.04	0.16	0.14	0.13	0.18	0.34	0.07	0.11	0.26
100241637	chr8	1954216	1955636	-	24.96	17.53	12.87	860.2	791.95	763.8	1046.29	972.77	971.59	40.9	46.59	60.18	781.42	708.76	669.77	1132.71	1179.2	1033.57	46.68	45.43	37.33	468.15	463.65	486.31	721.8	713.31	716.8	89.35	74.75	70.37	982.07	1153.32	1106.85	722.79	831.37	941.56	102.36	75.36	78.26	1087.86	531.53	1138.03	1181.88	1122.82	1105.59
100241639	NW_003724286.1	77029	79154	+	0	0.14	0	0.39	0.36	0.45	0.33	0.69	0.71	0.43	0.42	0.21	0.09	0.18	0.15	2.02	2.2	2.7	0.03	0	0	0.51	0.39	0.33	0.38	0.23	0.33	0	0.06	0.12	0.41	0.82	0.51	3.08	4.08	3.76	0.19	0.21	0.12	0.8	1.02	1.2	0.7	0.75	0.66
100241640	NW_003724779.1	8306	8806	+	13.47	9.81	13.45	12.29	16.12	16.21	14.54	19.95	17.99	11.68	8.47	7.73	5.68	4.84	6.41	14.31	15.99	15.18	11.64	14.12	9.75	6.94	9.27	7.59	14.2	18.33	14.29	13.24	13.24	12.14	15.1	13.77	13	22.86	20.75	21.91	14.2	15.75	14.66	17.38	9.75	15.05	16.06	22.32	17.47
100241641	chr6	7573636	7575292	+	42.84	37.32	40.26	77	70.62	74.42	45.83	47.71	47.22	11.38	11.39	11.11	66.19	73.48	82.72	25.64	23.95	27.72	81.68	74.88	66.29	87.93	81.98	76.64	55.45	52.66	63.63	89.35	80.45	67.03	32.93	31.76	38.03	38.28	44.03	38.73	113.85	94.31	101.16	47.08	54.51	54.27	45.93	44.7	48.65
100241642	chr17	7424410	7429544	+	23.93	23.22	24.75	23.91	24.97	24	35.88	34.17	34.48	23.25	23.5	22.72	29.81	26.4	28.23	30.11	29.07	27.81	36.57	39.69	37.06	19.51	16.84	20.7	24.34	22.26	23.99	30.33	31.36	25.12	21.04	24.11	24.69	31.86	33.45	37.33	35.78	32.03	33.34	32.67	17.25	35.7	35.22	37.07	36.31
100241644	chr13	1676070	1679196	+	0.68	0.62	0.76	0.37	0.25	0.25	0.48	0.53	0.29	0.22	0.48	0.35	0.25	0.19	0.22	0.31	0.52	0.27	1.18	0.75	1	0.2	0.31	0.24	0.17	0.22	0.14	0.9	1.13	1.15	0.17	0.18	0.08	0.85	0.59	0.49	1.47	1.11	1.2	0.44	0.33	0.42	0.69	0.65	0.51
100241648	chr17	8604358	8609570	-	7.71	6.02	7.38	5.95	5.74	5.26	6.97	5.75	6.25	4.88	6.58	6.14	23.19	18.85	19.1	6.87	7.72	7.27	12.27	12.61	12.8	6.44	6.9	6.95	8.75	7.9	7.03	11.82	10.67	9.52	13.87	16.24	14.67	4.02	3.29	4.01	12.76	8.95	11.26	6.09	15.08	6.08	6.2	6.39	7.13
100241649	chr11	9158768	9171319	+	12.51	12.72	13.94	51.89	44.84	47.49	50.85	50.6	49.34	13.95	14.45	18.24	49.88	44.77	38.85	55.4	48.08	52.07	34.61	33.27	31.25	33.8	32.81	30.21	39.2	39.07	39.9	30.73	22.21	21.13	43.25	42.4	45.83	44.77	45.35	43.85	35.71	33.39	30.47	50.17	41.02	58.6	54.02	55.38	60.59
100241651	chr13	1388783	1390268	-	0.83	0.53	0.12	10	10.59	9.68	13.04	13.04	11.41	2.03	2.77	3.03	7.66	6.12	5.9	9.73	9.24	8.23	4.49	4.4	4.53	11.67	12.67	13.49	9.04	8.69	8.53	2.82	2.32	1.88	3.28	6.41	4.58	14.71	16.47	18.38	3.11	3.07	3.1	14.22	8.38	13.6	12.5	11.01	10.72
100241653	chr6	8281118	8285110	-	0	0.07	0.02	0.15	0.07	0.05	0.11	0.05	0.21	0.09	0.02	0.05	0	0.02	0.05	0.13	0.07	0.2	0	0.05	0.02	0.07	0.04	0.02	0.09	0.05	0.04	0.07	0	0	0.09	0.11	0.12	0.05	0.11	0.26	0.02	0.02	0.02	0.07	0.09	0.07	0.03	0.08	0.08
100241654	chr7	15331772	15344382	-	6.91	6.91	8.1	6.32	7.47	7.63	6.68	7.5	7.91	4.78	4.84	5.33	7.37	6.47	6.2	7.53	7.28	8.06	8.67	9.13	8.14	4.9	4.6	4.74	4.95	5.05	4.35	10.33	9.41	10.71	8.69	10	10.19	7.31	7.14	8.47	10.98	11.12	12.17	6.38	5.06	6.19	7.98	8.42	7.4
100241656	chr17	9713400	9720486	-	14.69	14.42	14.28	22.54	21.25	20.36	22.56	20.52	20.4	18.62	20.09	25.53	19.77	16.52	19.06	16.49	21.99	19.37	33.6	29.16	25.82	17.49	16.59	18.57	21.37	21.61	22.11	23.58	21.26	19.57	21.22	22.5	21.59	20.11	17.69	15.83	26.95	26.54	28.11	21.78	21.04	21.8	16.61	20.9	19.98
100241657	NW_003724176.1	4777	6057	-	195.6	154.65	189.58	704.21	678.59	677.75	557.66	533.34	574.7	169.37	196.64	269.12	2005.03	1689.8	1652.73	598.18	552.21	599.13	890.34	869.1	765.67	992.7	879.46	976.67	411.26	399.19	423.39	434.98	342.88	281.12	565.26	517.32	629.28	295.15	308.17	287.85	555.75	438.85	508.32	387.22	539	435.72	479.14	459.44	445.06
100241658	chr6	8499401	8505502	-	1.72	1.24	1.37	2.12	2.23	2.28	2.55	2.3	2.61	1.76	2.11	1.31	1.04	1.09	0.99	2.29	2.28	2.37	2.07	2.63	1.59	1.43	1.46	1.61	1.71	1.57	1.58	1.45	1.8	1.18	3.7	4.68	3.49	2.46	2.65	2.74	2.32	2.27	2.02	2.06	2.27	2.43	2.33	2.35	2.35
100241659	chr8	699340	704484	-	12.29	11.58	14.86	12.51	13.45	13.28	17.35	16.4	16.36	8.62	6.35	7.2	10.81	11.06	11.03	15.13	12.13	14.59	15.43	15.7	15.46	8.92	8.4	9.96	10.47	8.85	9.76	17.75	15.68	16.02	13.43	11.58	12.96	19.04	20.1	21.48	18.88	17.2	18.01	12.75	8.2	14.59	18.42	18.18	17.46
100241661	chr13	673047	712147	-	3.09	3.46	3.53	0.96	1.41	1.62	1.39	1.48	1.4	3.53	3.19	3.15	0.61	0.65	1.54	1.69	1.46	1.76	2.42	2.82	2.66	0.6	0.83	1.45	0.96	0.73	0.91	3.96	3.45	3.98	2.45	1.92	1.35	1.91	1.49	2.76	3.53	3.46	2.73	1.87	1.29	1.32	2.2	1.6	1.59
100241662	chr6	106070	108434	-	0	0.03	0	0.07	0.03	0.1	0.11	0.04	0.21	0	0	0	0	0	0.03	0.03	0.27	0.21	0	0	0	0.12	0.15	0.06	0.1	0.03	0.03	0	0	0	0.03	0	0	0.22	0.3	0.25	0	0.16	0	0.16	0.09	0.07	0.07	0.07	0.11
100241663	chr6	8980533	8985776	-	5.43	4.18	5.53	1.6	2.06	2.63	2.49	2.33	2.56	8.07	6.56	5.86	3.66	3.45	3.3	3.64	3.17	3.89	7.62	9.53	6.88	1.72	1.98	2.38	1.59	1.82	1.77	9.2	7.76	7.7	3.86	5.17	4.04	1.35	1.5	1.03	10.08	8.9	9.4	2.4	4.32	2.37	2.28	2.31	2.54
100241664	NW_003724280.1	21714	24693	-	1.78	1.58	1.67	0.41	0.41	0.58	0.6	0.52	0.44	1.47	2.56	2.14	0.81	0.71	0.75	0.89	1.31	0.93	3.7	4.46	3.59	0.06	0.16	0.28	0.23	0.29	0.41	3.09	2.85	1.76	0.59	0.8	0.85	0.87	0.63	0.82	3.75	3.19	3.67	0.94	0.67	1.39	1.16	1.17	1.08
100241666	chr9	19476886	19482728	+	1.09	1.36	1.14	3.15	3.92	4.49	4.59	5.44	4.81	2.72	3.76	3.5	7.04	6.88	7.1	4.98	4.16	5.68	4.87	4.78	4.89	1.92	2.1	2.32	2.32	1.97	2.08	4.63	3.94	3.41	6.76	9.28	8.32	3.64	3.35	3.25	4.01	4.01	4.37	2.8	7.95	3.19	2.75	2.5	3.02
100241667	chr13	282961	292812	-	0.59	0.55	0.49	0.66	0.78	0.84	0.93	1	1.53	0.65	0.51	0.54	0.49	0.4	0.39	1.06	0.83	0.97	0.75	0.93	0.66	0.26	0.27	0.23	0.45	0.61	0.45	0.72	0.39	0.46	0.4	0.62	0.58	1.78	2.13	2.22	0.84	0.87	0.92	1.13	0.4	1.51	1.29	1.81	1.8
100241669	chr4	13932076	13938363	+	23.31	18.54	22.11	32.53	29.95	29.86	31.18	33.19	34.09	23.31	25.77	29.78	30.85	31.4	27.01	23.93	30.1	26.83	44.27	39.51	40.32	30.15	28.09	29.35	32.11	30.69	29.7	27.72	28.71	29.02	32.83	33.04	33.58	24.37	26.54	27.74	34.17	30.47	31.89	34.25	34.89	36.05	33.61	32.84	32.98
100241671	NW_003724393.1	11517	13075	-	7.27	5.91	5.64	8.36	9.34	9.26	6.15	7.04	6.39	9.67	8.59	10.04	5.69	8.02	8.72	7.89	9.17	9.53	11.5	11.62	10.02	11.51	11.3	11.12	8.99	8.68	8.8	8.6	7.78	9.44	11.5	14.23	11.36	8.02	6	10.03	12.49	14.67	12.18	8.88	11.98	6.07	6.04	4.14	5.62
100241672	chr7	13583232	13630873	-	2.82	3.41	2.84	1.57	1.18	1.55	1.37	1.6	1.35	2.7	2.6	2.78	1.88	2.08	2.65	1.84	1.53	1.56	3.38	2.87	2.96	1.1	1.37	1.51	2.05	1.01	1.4	3.97	3.85	3.53	1.96	2.05	1.66	1.26	0.9	1.52	4.08	3.98	3.74	1.82	2.27	1.51	1.45	1.46	1.7
100241674	chr17	5826987	5832079	+	7.01	4.91	7.92	3.84	3.56	3.37	3.56	3.36	4.17	5.95	7.48	6.96	6.65	7.57	6.48	3.03	4.24	4.61	13.12	12.91	12.51	4.2	4.48	2.93	3.39	3.64	4.96	9.44	8.6	8.09	6.04	7.69	5.82	1.42	2.31	2.53	11.98	10.09	7.89	5.32	6.46	3.46	4.28	5.06	5.27
100241677	chr4	7704567	7722939	-	21.99	20.87	25.31	15.36	16.52	16.46	16.79	19.44	16.35	19.77	20.45	18.82	18.3	21.43	20.86	16.73	18.42	17.07	25.2	27.12	26.39	17.47	15.53	18.51	19.53	20.82	17.2	22.23	24.3	22.41	22.95	25.6	23.84	16.51	16.55	21.5	25.11	22.33	20.71	20.1	25.94	16.41	14.97	16.23	16.49
100241678	chr13	1344184	1347524	+	54.45	44.25	56.34	74.67	72.31	79.29	103.53	102.49	100.01	73.43	78.3	86.69	94.28	86.64	85.1	85.09	80.94	88.61	159.5	153.87	135.68	94.5	91.84	87.97	72.3	71.38	75.44	109.51	93.16	83.47	43.52	50.32	46.09	88.27	88.85	88.82	128.11	114.08	118.56	95.25	61.22	112.47	104.51	107.43	104.55
100241679	chr6	1200891	1206412	+	4.94	4.58	5.72	9.92	9.56	10.9	8.95	7.6	9.49	6.28	5.96	8.07	7.15	7.47	6.99	5.41	7	6.89	12.41	12.6	10.39	7.61	9.66	7.64	9.41	10.35	8.54	8.41	5.44	4.91	8.52	9.58	8.84	7.42	9.37	7.86	9.32	7.77	8.21	8.11	10.61	8.63	6.88	8.23	8.69
100241680	chr6	1563258	1568868	+	8.06	7.32	9	3.63	3.9	4.19	3.71	5.67	4.63	8.19	6.25	6.7	2.85	2.43	3.71	3.49	4.21	3.36	9.99	9.65	11.04	2.79	3.14	3.14	3.12	3.55	4.07	10.38	10.58	10.38	3.89	4.45	3.41	4.91	4.55	5.1	13.35	10.63	10.29	4.72	4.71	4.52	5.3	4.65	4.4
100241682	chr16	12532897	12534948	-	0.72	0.8	0.72	0.94	0.59	0.47	0.42	1.02	0.71	0.48	0.56	0.59	0.31	0.59	0.47	0.76	0.89	1.16	1.2	1.17	1.12	0.38	0.32	0.29	0.39	0.36	0.44	1.53	1.52	1.35	1.27	0.86	1.22	0.84	0.86	0.82	1.06	1.09	0.95	0.46	0.45	0.71	0.9	0.91	0.79
100241683	chr13	497402	500843	-	15.12	13.31	15.94	46.08	44.34	41.29	36.73	34.2	32.66	12.41	14.63	15.59	38.63	46.67	38.59	37.46	39.6	39.37	18.56	17.26	17	41.12	38.62	35.8	38.33	37.31	33.16	21.63	18.09	19.67	41.53	41.56	41.64	30.42	31.57	26.39	20.01	18.23	19.09	26.66	43.29	32.08	31.58	32.66	30.65
100241684	chr6	1774293	1781115	+	0.04	0.04	0	1.04	1.37	1.31	0.99	0.88	0.96	0.12	0.14	0.16	0.12	0.06	0.08	0.57	0.44	0.46	0.28	0.22	0.21	0.35	0.52	0.48	0.54	0.62	0.79	0.37	0.2	0.02	1.61	2.51	1.91	2.13	1.94	2.16	0.11	0.27	0.42	0.9	0.75	0.83	0.6	0.81	0.89
100241685	chr6	2589310	2596271	+	56.62	48.28	67.15	30.8	28.01	28.66	42.97	40.85	43.14	40.87	51.68	51.22	40.01	36.53	37.96	42.59	41.07	40.99	97.66	99.27	97.41	25.52	22.06	27.1	32.28	31.39	32.76	66.72	68.68	58.03	67.8	60.52	72.33	16.54	18.12	18.35	111.33	66.54	87.77	43.58	24.32	48.83	63.46	50.45	52.2
100241686	chr17	7474762	7477806	+	1.44	1.23	1.73	4.25	4.08	4.37	5.57	4.8	4.93	0.64	1.08	1.31	6.5	5.83	5.28	4.01	3.43	4.05	3.05	4.13	3.43	3.59	4.22	4.03	2.78	2.98	3.43	2.17	2.5	2.07	4.25	4.45	4.85	5.31	6.56	5.84	3.91	2.99	3.98	3.85	3.64	5.8	6.19	5.06	5.3
100241687	chr17	6357689	6361251	-	0.3	0.38	0.34	0.05	0.18	0.09	0	0	0	0.84	0.61	0.14	0.05	0	0.05	0.05	0.05	0.1	0.57	2.11	0.28	0	0.04	0	0	0.04	0	0.78	0.79	0.05	0.04	0.04	0	0.05	0.11	0.1	1.19	2.02	1.25	0.14	0.12	0.05	0	0	0.05
100241690	chr6	2201116	2202682	-	2.21	2.23	2.58	2.5	1.75	2.67	3.7	4.06	5.52	1.94	2.26	3.51	1.59	1.66	1.56	2.52	1.7	2.13	4.67	3.71	4.06	2.27	2.03	2.23	3.37	2.9	3.39	1.93	2.45	2.99	1.54	1.13	1.33	2.77	2.81	2.41	4.7	3.22	3.3	6.32	0.89	8.67	8.03	8.56	7.27
100241691	chr6	3600678	3607374	+	0.21	0.35	0.2	0.08	0.11	0.13	0.03	0.07	0.03	0.54	0.41	0.52	0.16	0.1	0.08	0.1	0.06	0.07	0.46	0.95	0.39	0.06	0.06	0	0.09	0.09	0.12	0.66	0.42	0.52	0.12	0.15	0.16	0.03	0.22	0.17	0.97	0.88	0.44	0.06	0.14	0.16	0.07	0.1	0.09
100241694	chr1	10394041	10396764	-	1.09	0.7	0.57	0.05	0.07	0.05	0.15	0.15	0.15	1.81	1.26	1.52	0.2	0.13	0.37	0.07	0.07	0.14	1.89	2.08	1.45	0.02	0.15	0.11	0.09	0.02	0.02	2.02	1.88	1.74	0.33	0.21	0.45	0.2	0.21	0.07	2.25	1.86	1.88	0.04	0.14	0.09	0.05	0.1	0.1
100241697	chr6	2616084	2630173	+	0.82	0.84	1.03	0.85	0.57	1.15	1.15	1.25	1.4	1.09	1.28	0.87	1.03	1.18	0.97	1.39	1.41	1.01	0.89	0.94	1.38	0.93	1	0.84	1.15	1.11	0.75	0.92	0.94	0.49	1.75	1.55	1.48	1.32	1.29	1.64	1.23	0.87	0.79	1.1	1.07	1.93	1.84	1.43	1.97
100241698	chr6	20025135	20027991	+	7.2	6.27	7.42	5.86	5.26	5.53	6.14	5.79	5.25	5.84	6.57	7.01	6.16	5.29	5.57	5.2	5.22	5.62	15.03	13.66	13.55	5.03	5.11	4.76	5.98	4.4	5.39	10.75	9.07	9.09	5.11	5.34	6.05	4.66	6.17	5.55	12.12	12.29	10.91	6.01	5.88	7.45	6.95	5.89	5.51
100241699	chr2	641056	642014	+	1.26	1.32	0.97	3.23	3.13	3.72	1.95	2.27	3.18	1.24	1.44	0.71	1.93	1.61	1.8	3.04	3.36	3.31	3.4	4.03	2.23	3.5	4.09	4.62	2.57	2.22	3.39	3.72	3.08	2.2	0.23	0.23	0.48	7.96	5.15	8.49	5.59	7.58	6.03	6.37	0.58	8.87	5.12	4.58	6.12
100241700	chr6	5226314	5227479	-	33.86	26.3	34.97	8.23	10	9.58	9.39	12.09	11.12	40.33	40.78	30.36	16.55	17.12	24.5	11.49	12.28	13.07	46.59	68.59	42.16	11.84	9.88	12.32	11.78	12.62	16.83	51.38	46.34	41.62	19.73	21.13	18.65	10.16	7.84	10.13	50.01	48.19	38.28	10.51	21.49	9.35	10.93	9.06	9.89
100241701	chr17	8599546	8603481	+	0.04	0	0.11	0.04	0.12	0.12	0.13	0.22	0.04	0.32	0.12	0.16	0.12	0.08	0.12	0.04	0.21	0.13	0	0.13	0.21	0.12	0.08	0.11	0.04	0.15	0.08	0.25	0.08	0.2	0.04	0.16	0	0.05	0.19	0.45	0.04	0.45	0.17	0.12	0.15	0.08	0.09	0.09	0.04
100241703	chr12	8682967	8702895	-	80.34	67.62	76.3	114.68	100.98	103.69	126	127.99	115.08	70.97	83.62	104.63	115.13	114.36	102.4	103.91	115.72	107.49	105.28	114.9	103.95	90.45	91.7	90.45	103.11	108.83	106.58	80.86	78.02	78.3	95.69	99	93.88	103.91	107.89	100.65	85.44	78.76	91.57	135.81	117.27	146.29	124.25	142.35	145.57
100241704	chr6	5864797	5869357	-	5.47	4.31	5.61	5.04	3.91	4.37	6.21	5.59	5.55	8.28	7.16	9.65	6.7	6.84	5.85	6.71	7.53	6.2	8.68	8.53	8.74	2.5	2.79	3.54	4.12	4.23	3.92	9.39	10.9	10.47	8.28	9.87	9.36	3.8	4.56	4.23	7.65	6.05	9.09	3.7	6.68	4.89	4.69	5.7	5.02
100241706	chr6	21180421	21182139	+	1.27	2.44	2.06	13.93	16.31	17.82	23.24	30.07	34.26	1.9	2.28	4.13	6.69	6.9	6.95	34.42	48.9	47.38	1.57	2	1.44	14.82	16.47	9.81	29.26	39.53	38.31	1.4	1.3	2.07	6.63	7.96	4.06	70.6	53.1	50.42	2.29	7.58	3.01	26.7	8.94	37.59	21.19	24.47	25.2
100241707	chr17	9075777	9078064	+	4.29	2.44	2.28	23.1	23.83	24.13	8.5	9.65	7.27	6.82	7.6	5.66	6.42	5.39	6.7	5.72	5.92	5.57	0.95	0.83	0.94	15.84	18.91	19.88	4.49	4.43	4.51	3.37	2.63	2.44	2.79	5.11	3.64	7.66	7.51	7.58	4.93	8	4.33	5.76	36.62	5.72	4.36	3.99	4.03
100241708	chr2	254417	263673	-	43.18	38.64	44.03	82.25	83.59	84.87	101.41	101.08	100.36	39.81	38.75	40.73	70.15	67.7	61.52	93.62	83.15	97.31	62.28	68.14	59.72	58.24	55.53	57.25	74.21	67.13	73.34	71.53	57.23	53.83	65.24	69.07	73.92	82.01	88.03	81.9	77.21	70.4	67.25	78.27	45.11	93.6	99.59	98.65	96.95
100241709	chr11	8193402	8208791	-	5.57	4.86	5.79	6.23	8.75	9.11	8.06	8.38	9.05	7.48	7.55	8.69	7.27	7.69	9.4	7.29	6.39	5.87	14.95	14.39	14.81	4.06	5.48	6.22	6.84	5.96	5.2	11.54	11.76	12.18	15.68	14.95	11.01	8.54	8.29	9.7	13.5	12.68	12.17	7.28	7.4	6.69	7.56	8.35	7.81
100241711	chr6	4149635	4159695	-	10.42	11.29	12.22	25.18	22.85	24.81	28.64	28.62	29.03	10.27	10.08	9.17	17.6	16.78	15.31	22.54	20.98	24.52	15.6	18.38	17.31	16.69	16.01	17.72	22.46	23.47	21.77	17.23	15.65	13.76	23.06	22.37	23.82	32.25	33.28	32.02	21.1	20.23	21.91	28.9	14.47	33.21	28.32	29.76	31.2
100241712	chr6	6476773	6477840	+	5.47	5.14	4.79	5.41	6.14	6.18	3.93	4.78	3.41	14.93	11.04	13.27	5.16	6.15	6.41	4.07	6.81	3.93	11.52	8.09	7.03	5.03	6.96	4.99	6.26	3.97	3.91	8.01	6.1	7.29	7.2	8.63	6.42	13	5.91	12.89	15.21	20.85	15.85	4.36	8.32	3.29	3.42	4.9	4.13
100241713	chr3	9776628	9778401	-	0	0	0	0	0	0	0	0	0	0	0	0	0	0	0	0	0	0	0	0	0	0	0	0	0	0	0	0	0	0	0	0	0	0	0	0	0	0	0	0	0	0	0	0	0
100241716	chr9	16471698	16485310	-	1.05	0.84	1.33	0.28	0.2	0.23	0.2	0.22	0.24	0.82	1	0.64	0.52	0.09	0.32	0.09	0.14	0.19	0.8	1.06	1.09	0.15	0.31	0.29	0.18	0.17	0.19	1.12	1.09	1.32	0.15	0.11	0.29	0.33	0.39	0.44	1.44	1.4	1.91	0.22	0.2	0.25	0.35	0.12	0.27
100241717	chr2	871128	873193	-	53.17	44.83	49.89	109.15	110.09	111.62	150.07	137.56	158.57	55.03	44.87	49.04	97.32	85.93	92.63	135.15	114.87	131.03	83.13	85.58	78.08	93.11	89.63	102.06	135.57	128.97	131.92	86.11	71.89	79.61	90.85	86.17	93.01	153.57	158.95	143.01	101.57	91.87	86.6	126.66	70.93	140.36	152.2	147.04	155.42
100241718	NW_003724336.1	36664	40115	-	0.12	0.04	0.07	0.14	0.08	0.04	0.09	0	0.08	0.46	0.44	0.59	0.5	0.5	0.25	0.12	0.07	0.14	0.57	0.51	0.55	0.14	0.09	0.07	0.04	0.04	0	0.17	0.16	0.12	0.2	0.39	0	0	0	0	0.66	1.58	0.71	0.11	0.32	0.17	0.06	0.13	0.14
100241719	chr6	4586944	4593624	+	1.49	1.2	1.46	1.78	2.93	2.23	2.17	1.89	1.59	1.88	1.31	1.42	2.48	1.64	2.33	2.1	1.55	1.48	2.83	1.87	1.79	1.61	1.37	1.74	2.11	1.84	1.42	1.62	1.54	1.99	2.32	3.49	2.87	1.07	1.15	1.62	2.17	1.84	1.65	2.04	2.77	2.05	2.06	1.13	1.82
100241721	chr7	4887932	4889116	+	0	0.31	0.55	0.08	0	0	0	0	0	0.08	0	0	0	0	0	0	0.09	0	0	0.18	0	0	0.16	0	0.08	0.08	0	0.17	0	0.16	0	0	0	0	0.29	0.09	0.26	0	0.17	0	0	0	0	0	0
100241722	chr16	21928084	21930532	+	16.01	13.24	13.12	10.11	11.57	11.87	16.23	18.66	18.89	11.89	9.4	8.97	5.97	5.25	7.8	13.63	11.93	12.32	18.24	18.37	15.71	6.31	6.23	8.35	12.64	10.9	12.84	20.31	18.23	18.02	9.95	9.99	10.44	33.48	32.59	31.93	24.58	19.97	20.52	12.61	7.46	11.53	15.86	16.87	15.55
100241723	chr3	3303135	3306056	-	28.84	30.64	32.22	66.35	67.78	72.24	78.04	85.42	87.95	27.6	25.32	25.47	36.69	34.61	35.05	85.77	79.1	84.76	31.25	35.12	36.36	31.29	33.9	41.49	56.02	50.19	54.62	44.52	41.1	38.38	79.67	94.15	92.77	66.29	67.38	64.54	51.56	49.06	47.92	91.54	62.93	102.3	115.43	108.28	105.21
100241724	chr16	15627757	15630467	-	1.39	1.65	2.45	0.13	0.23	0.08	0.6	0.68	0.85	0.37	0.18	1.2	0.22	0	0.08	0.83	1.51	0.9	1.61	1.41	1.07	0.47	0.19	0.27	1.4	1.24	1.22	1.38	1.5	3.12	0	0.09	0.04	0.52	0.27	0.29	6.91	1.56	6.23	1.53	0.35	1.06	1.29	0.93	1.42
100241725	chr7	4093788	4099858	+	33.34	32.98	35.11	35.31	35.92	36.11	43.19	39.69	43.02	24.99	23.01	23.45	28.01	28.32	30.88	37.05	33.18	37.92	42.37	47.72	42.12	26.97	25.15	30.38	29.62	25.87	27.11	45.11	43.99	42.13	27.66	28.21	29.1	50.85	53.53	51.56	53.31	50.2	49.76	33.04	17.07	36.2	43.34	38.4	39.35
100241727	chr10	340643	344599	+	12.88	12.77	13.45	31.43	33.46	32.19	70.19	66.7	72.66	25.52	22.1	24.23	21.67	21.21	23.58	73.57	69.65	75.64	13.6	15.26	16.36	21.11	16.33	14.08	40.81	39.05	46.21	18.45	15.81	19.58	20.46	23.02	21.27	86.11	82.95	84.36	24.51	27.5	22.58	54.33	13.57	68.13	61.48	61.09	59.61
100241728	chr3	2857236	2858842	-	7.74	7.33	7.67	32.23	31.96	28.83	30.55	26.08	30.93	2.96	3.45	2.83	19.78	17.74	15.76	30.7	23.95	29.28	10.74	9.73	8.94	16.92	14.87	16.05	23.47	20.76	24.47	9.2	9.24	6.53	21.05	17.18	24.85	26.13	26.42	23	12.13	9.11	8.92	21.23	11.29	27.3	28.15	27.38	27.41
100241730	chr7	3461131	3467159	-	14.91	11.94	16.45	32.79	32.27	32.42	37.11	35.99	35.47	12.32	14.68	14.59	27.78	24.64	26.22	40.18	37.19	38.22	30.46	32.78	28.9	25.8	25.71	26.29	26.4	24.92	26.92	26.03	23.77	22.08	17.54	16.75	17.32	36.68	37.99	36.9	31.28	27.99	28.37	30.91	23.5	35.66	33.85	35.02	33.05
100241733	chr8	19830480	19833914	-	9.55	9.17	7.98	19.81	19.94	20.63	40.23	34.74	35.35	6.51	6.9	6.46	24.04	22.1	29.67	18.29	17.07	15.3	10.06	9.32	9.14	18.23	15.66	18.65	22.63	20.73	21.57	10.31	10.3	9.01	5.41	5.34	5.93	59.22	61.93	62.53	9.86	9.32	10.13	24.04	5.79	25.36	28.32	28.34	30.03
100241734	chr3	4070679	4076230	-	0	0	0	0	0	0	0	0	0	0.09	0.09	0	0	0	0	0	0	0	0	0.19	0.09	0	0	0	0	0	0	0.18	0	0	0	0	0.09	0	0	0	0	0.09	0	0	0	0	0	0.1	0
100241736	chr15	9409828	9419120	-	0	0	0	0	0	0	0	0	0	0	0	0	0	0	0	0	0	0	0	0	0	0	0	0	0	0	0	0	0	0	0	0	0	0	0	0	0	0	0	0	0	0	0	0	0
100241738	chr7	3007916	3011622	+	25.41	26.97	29.61	29.25	31.11	31.2	27.71	30.71	31.9	30.41	29.54	26.09	21.12	23.45	30.09	32.44	28.03	30.19	35.17	35.13	33.75	26.26	28.28	28.6	25.94	25.73	21.58	36.05	33.75	33.48	26.17	24.25	24.54	41.14	39.74	44.91	48.51	42.35	41.04	32.57	22.03	27.15	29.81	27.87	29.24
100241741	chr8	22291899	22308730	+	4.38	3.87	5.2	8.19	9.68	9.61	10.14	9.3	10.95	8.15	6.66	7.27	8.84	7.56	7.36	12.67	10.66	12.54	7.68	7.48	6.72	6.02	5.97	5.85	6.76	6.48	6.61	7.58	5.88	6.63	6.62	7.87	9	6.02	5.5	5.76	8.69	8.34	7.87	9.72	6.38	12.42	13.68	12.82	13.04
100241743	chr3	4481470	4484991	-	0.43	0.46	0.4	0.58	0.25	0.36	0.64	0.47	0.66	0.79	0.64	0.74	0.22	0.14	0.15	0.38	0.55	0.53	1.01	1.43	0.85	0.07	0.1	0.27	0.35	0.17	0.37	1.44	0.72	0.78	0.28	0.51	0.36	0.53	0.13	0.43	0.63	1.47	1.05	0.36	0.32	0.37	0.51	0.5	0.67
100241744	chr3	1595304	1600410	-	4.29	3.54	6.01	0.63	1.41	1.85	0.87	1.16	0.71	1.6	1.54	1.11	0	0.43	1.83	1.19	1.91	0.96	2.05	3.36	1.61	0.74	0.67	1.51	1.4	0.78	0.81	2.63	3.16	2.15	3.55	2.57	1.28	2.51	0.9	3.17	2.23	2.69	2.03	1.92	1.66	0.22	1.49	0.95	1
100241745	chr10	5026472	5027476	+	0.07	0.21	0.21	0	0	0.08	0	0	0	3.63	2.7	4.54	0.15	0.15	0.23	0	0	0	3.81	5.22	5.2	0.07	0	0.05	0.07	0	0.07	8.56	6.99	4.73	0	0.07	0.08	0	0	0	4.46	2.87	5.05	0.07	0.41	0	0.08	0	0
100241746	chr8	21606464	21610262	-	10.08	8.1	10.58	33.86	32	33.72	36.69	37.44	34.43	27.91	28.34	42.62	27.64	26.44	24.5	43.31	41.8	40.88	20.72	19.72	18.56	19.75	19.59	19.09	28.42	26.67	26.66	28.54	21	21.96	36.31	43.58	42.75	31.69	31.81	34.19	34.33	25.79	28.5	24.79	54.78	34.17	30.42	30.54	28.98
100241748	chr3	880698	881339	-	0.14	0	0.14	0	0	0	0.16	0	0	0	0	0.59	0	0	0.15	0	0	0.16	0	0.62	0	0	0	0	0	0	0	0.3	0.57	0.58	0	0	0	0	0	0	0.93	0.6	0.45	0	0.13	0.15	0	0	0
100241749	chr16	21962659	21968063	+	19.91	16.11	23.36	31.25	33.39	32.56	32.49	34.87	34.07	15.43	15.07	15.25	37.16	31.73	32.5	36.51	32.86	36	27.47	28.18	26.6	23.94	22.52	24.93	25.31	23.83	24.67	30.72	25.66	23.78	31.42	33.6	33.79	26.93	27.17	29.38	26.71	23.75	24.64	26.88	24.03	28.16	31.16	30.38	30.75
100241750	chr8	21025984	21026981	+	36.29	27.51	36.55	57.99	56.44	60.58	59.4	61.72	65.06	32.43	34.78	41.58	74.84	84.55	70.05	57.99	62.94	72.98	71.18	75.18	67.3	59.54	65.15	71.09	60.41	62.49	68.15	53.16	48.34	39.81	39.84	45.87	47.72	55.36	54.18	55.01	58.24	50.29	47.6	73.53	79.98	81.28	69.83	69.15	72.72
100241751	chr3	5183141	5184979	-	0.1	0.21	0.24	0.07	0	0	0	0	0	1.02	0.5	0.24	0	0.04	0	0.04	0	0	0.05	0.11	0.07	0	0	0	0	0	0	0.04	0.03	0	0	0	0	0	0	0	0.15	0.18	0.14	0.04	0.16	0	0	0	0
100241752	chr3	205598	210071	-	1.87	1.63	1.36	5.49	5	4.66	3.26	4.77	4.57	5.1	4.31	6.04	17.44	16.2	11	12.51	14.06	14.56	3.67	3.77	3.62	4.65	5.26	4.61	4.24	4.06	5.13	4.17	3.34	2.03	4.97	5.96	5	5.7	5.29	5.31	3.8	5.2	3.64	3.29	10.77	7.44	3.02	3.1	3.76
100241753	chr16	21394973	21395870	-	38.89	46.08	45.13	639.04	577.64	588.52	486.67	450.84	438.05	44.03	37.61	41.63	430.13	445.01	480.91	526.22	505.84	504.85	14.8	15.11	16.06	598.02	547.27	529.65	544.13	620.1	583.63	52.5	45.99	37.01	443.15	453.99	477.76	560.69	557.95	560.3	30.97	23.44	25.65	274.24	509.84	297.85	269.17	273.63	300.56
100241755	chr8	20557320	20559673	+	257.44	200.12	247.6	274.51	274.04	284.66	267.47	260.45	265.62	335.75	412.49	484.26	312.45	316.25	281.94	263.01	289.91	259.41	562.59	553.31	508.85	240.57	223.01	261.18	282.37	276.55	261.99	399.02	369.66	315.39	278.97	298.25	261.66	216.28	231.77	235.34	455.19	381.35	430.17	288.36	350.79	282.52	252.01	267.05	278.6
100241756	chr19	897638	902323	-	4.76	6.35	5.52	5.87	7.66	7.45	6.99	9.19	9.02	11.7	12.29	11.15	5.38	5.67	8.3	11.14	10.7	12.41	8.95	8.17	7.2	7	9.11	9.53	7.62	7.4	7.31	10.06	8.45	9.19	10.34	12.65	9.88	10.88	9.67	12.72	13.05	12.45	12.46	7.21	9	5.53	8.12	7.6	6.61
100241759	chr19	572691	579115	+	7.08	6.94	7.61	10.81	9.11	9.02	10.19	10.05	12.02	7.05	7.01	7.02	7.92	8.61	8.56	9.86	8.93	8.98	10.99	10.64	9.39	7.5	7.89	7.46	9.47	8.59	9.38	9.34	9.72	7.92	9.65	10.3	10.6	10.13	12.16	10.67	10.31	9.9	9.46	10.71	9.61	9.45	11.56	11.42	12.18
100241760	chr8	20014124	20016461	-	2.94	1.45	2.07	0.77	0.64	0.64	0.49	0.41	0.07	3.31	5.7	6.34	2.16	1.97	1.68	0.33	0.58	0.4	5.59	5.72	5.83	1.57	0.77	0.88	0.37	0.61	0.42	3	1.88	1.75	1.48	1.69	1.39	0.35	0.36	0.35	4.22	2.29	2.9	0.57	3.15	0.33	0.35	0.14	0.35
100241762	NW_003724374.1	25391	29909	-	0.73	1.32	0.88	0.15	0.09	0.23	0.21	0.37	0.31	0.44	0.82	0.65	0	0.11	0.41	0.38	0.31	0.71	0.36	0.86	0.7	0.13	0.11	0.66	0.28	0	0	0.53	0.65	0.61	0.15	0.2	0.24	0.22	0.97	0.26	0.42	0.64	1.12	0.23	0.35	0.14	0.25	0.2	0.43
100241764	chr19	3056756	3068800	+	1.42	1.59	1.73	0.92	0.94	0.95	0.97	1.25	1.04	1.31	1.06	0.83	0.52	0.86	0.7	1.54	1.14	1.45	5.54	6.44	5.6	0.68	0.46	0.51	0.77	0.5	0.62	4.03	3.36	3.83	2.1	2.21	1.86	0.69	0.83	0.9	3.44	4.62	3.42	1.2	1.48	1.56	1.48	1.32	1.37
100241765	chr3	3039098	3049174	-	0.11	0.14	0.24	1.25	1.24	1.75	0.81	0.93	0.7	0.34	0.36	0.47	0.28	0.19	0.14	0.39	0.41	0.39	1.22	0.98	0.97	0.86	0.86	0.55	0.39	0.52	0.58	0.58	0.55	0.53	0.56	0.58	0.33	1.58	1.34	1.53	0.97	1.43	0.96	0.47	0.66	0.45	0.6	0.57	0.4
100241766	chr12	12882128	12883995	+	0.03	0.03	0.06	0	0.28	0.42	0.04	0.04	0.11	0.27	0.16	0.41	0.24	0.17	0.26	0	0.07	0.11	0.25	0.36	0.36	0.16	0.03	0.16	0.2	0	0.03	0.14	0.17	0.14	0.36	0.23	0.23	0	0.08	0	0.5	0.77	0.25	0.03	0.31	0.04	0.04	0	0.04
100241769	chr8	19026408	19057452	-	6.71	5.95	7	9.46	9.54	9.92	10.53	11.24	10.39	4.47	5.38	5.62	6.38	6.77	6.88	8.86	8.51	8.6	12.7	13.03	11.58	7.43	6.94	7.43	9.12	8.27	8.01	8.13	6.73	6.45	8.26	8.63	7.8	12.28	13.36	14.32	11.82	10.04	10.1	10.08	7.71	11.27	12.11	12.26	11.74
100241770	chr19	4163168	4172210	+	2.8	2.55	2.82	3.09	3.6	3.27	5.41	4.84	5.15	2.63	2.7	2.82	3.26	3.24	3.39	4.15	4.55	4.77	4.94	5.03	3.36	2.71	2.92	3.2	4.31	3.86	3.64	3.92	2.87	2.99	5.55	6.2	6.14	5.68	4.27	5.26	5.46	3.7	3.71	4.43	4.5	4.43	6.31	5.51	5.8
100241772	chr8	18571558	18577697	-	4.08	2.85	3.67	0.84	1.16	0.89	1.03	1.67	1.6	2.83	2.9	2.9	0.93	1.25	1.32	1.91	1.85	1.63	5.51	5.25	4.27	0.84	0.78	0.87	1.08	0.98	1.22	5.51	4.27	5.4	2.31	2.12	1.58	1.3	1.76	2.1	4.58	5.31	4.67	1.43	1.88	1.62	2.1	1.66	1.94
100241773	chr19	5530818	5545746	+	8.61	7.69	9.82	20.34	20.47	20.43	26.35	24.68	23.83	9.71	9.65	9.91	13.33	13.66	16.46	23.5	19.01	23.68	10.43	10.95	10.66	11.2	11.71	13.05	16.99	14.4	15.41	10.75	9.54	9.91	25.36	23.33	27.49	21.99	23.68	23.42	10.56	9.13	9.49	18.27	11.04	19.89	30.37	27.95	28.48
100241776	chr19	2050423	2057170	+	10.55	8.62	10.06	13.54	12.22	12.74	17.51	17.55	16.28	10.34	10.47	12.27	9.89	11.64	9.91	15.55	16.28	17.91	17.66	17.53	15.93	11.06	9.88	9.69	12.45	12.53	10.11	13.02	12.21	12.74	11.57	12.29	10.66	21.97	22.22	22.72	19.18	16.25	16.44	18.94	12.98	19.67	20.91	17.73	20.37
100241778	chr19	6678504	6680585	+	1.71	1.15	1.32	4.39	3.82	3.73	2.36	3.21	3.28	1.84	2.11	2.54	4.81	4.57	3.77	4.08	3.51	3.18	4.53	4.45	3.43	2.9	3.3	3.65	3.66	2.71	1.94	3.23	2.3	2.14	1.69	2.22	1.74	2.68	3.39	2.42	3.96	2.95	4.32	2.54	3.14	2.64	3.31	2.95	2.57
100241780	chr14	6899295	6901528	-	0	0	0	0	0	0	0	0	0	0	0	0	0	0	0.04	0	0	0	0	0	0	0	0	0	0	0	0	0	0	0	0	0	0	0	0	0	0	0	0	0	0.03	0	0	0	0
100241781	chr4	8913185	8913872	-	0	0	0	0	0	0	0	0	0	0	0	0	0	0	0	0	0	0	0	0	0	0	0	0	0	0	0	0	0	0	0	0	0	0	0	0	0	0	0	0	0	0	0	0	0
100241782	chr19	2309023	2317264	-	118.73	127.86	141.51	128.73	118.17	115.22	82.43	78.21	71.45	33.63	45.84	37.21	67.46	170.73	80.39	86	72.5	113.21	100.71	111.32	88.72	233.16	189.03	156.06	126.91	109.3	112.29	39.64	42.13	33.72	108.28	104.61	119.86	97.27	104.9	107.84	64.32	44.38	51.82	75.53	124.71	52.97	62.46	56.43	51.38
100241783	chr8	18767645	18771385	+	18.09	13.91	17.63	67.92	61.03	63.39	50.64	53.71	49.47	19.41	22.46	23.25	59.18	56.63	64.28	67.06	73.35	65.81	20.73	21.7	20.98	58.18	55.79	54.67	63.15	63.43	60.62	26.42	22.16	18.96	89.07	82.19	75.53	42.4	43.85	55.07	18.64	17.29	21.14	37.19	81.55	31.23	26.41	25.7	27.86
100241784	chr19	7622490	7624412	+	2.49	4.26	2.88	11.24	9.17	14.77	13.84	16.78	23.81	4.81	7.58	5.73	12.08	12.53	15.14	11.84	11.48	11.91	7.53	5.15	5.21	15.97	15.2	11.94	13.81	17.99	11.74	3.86	2.58	2.12	6.47	36.1	7.19	9.38	7.96	8.15	6.09	9.74	6.97	10.36	7.88	10.91	11.35	10.17	11.62
100241785	chr3	1776041	1777045	-	0.09	0	0.18	0.58	0.48	0.29	0.63	0.21	0.1	0.09	0.54	0	0.1	0.19	0.2	0.61	0.69	0.3	0.4	0.1	0.3	0.36	0.09	0.18	0.65	0.09	0.27	0.1	0.09	0.19	0.65	1	0.29	0.64	0.33	0.54	0.1	0.39	0.49	0.38	0.26	0.5	0.63	0.62	0.83
100241788	chr19	2760806	2762347	-	0	0	0.05	0	0	0	0	0.06	0.11	0	0	0	0	0	0	0	0	0	0	0	0	0.25	0	0	0	0	0	0	0	0	0	0	0	0	0	0	0	0	0	0	0	0	0.06	0	0
100241789	NW_003724221.1	51838	52497	+	0	0	0	0	0	0	0	0.15	0	0	0	0.14	0	0	0	0	0	0	0	0	0	0	0	0	0	0	0	0	0	0	0	0	0	0	0	0	0	0	0	0	0	0.15	0	0	0
100241790	chr3	1301403	1302939	+	0.04	0	0	0	0	0	0	0	0	0	0	0	0	0	0	0	0	0	0	0	0	0	0	0	0	0	0	0	0	0	0	0	0	0	0	0	0	0	0	0	0	0	0	0	0
100241793	chr4	8149446	8201488	+	0	0	0	0.02	0	0	0.07	0	0	0	0.02	0.02	0	0	0.02	0	0.01	0.04	0	0	0.03	0.02	0	0	0.02	0	0.04	0.02	0	0.02	0	0.02	0.02	0	0.11	0.15	0	0	0	0	0	0	0.1	0	0.05
100241795	chr10	1825808	1827050	-	0.05	0.21	0.21	1.43	1.54	1.83	1.01	1.36	0.73	0.93	0.48	0.45	0.17	0.28	0.12	1.92	2.62	2.77	0.12	0.18	0.12	0.76	0.85	0.53	1.61	2.34	2.77	0.29	0.27	0.28	1.88	3.67	1.99	1.14	0.85	1.39	0.24	0.23	0.4	1.07	2.41	1.53	0.88	0.92	0.69
100241796	chr12	18771329	18774262	+	0.03	0.1	0.15	0.06	0.11	0.14	0.25	0.15	0.15	0.11	0.08	0.06	0.06	0.08	0.14	0.23	0.14	0.32	0.09	0.08	0.17	0.05	0.1	0.03	0.03	0.06	0.1	0.17	0.13	0.03	0.11	0.16	0.14	0.15	0.17	0.07	0.14	0.05	0.14	0.17	0.08	0.06	0.12	0.15	0.09
100241797	chr3	984025	985635	-	0.36	0.13	0.67	0.34	0.58	0.39	0.7	0.47	0.36	0.47	0.37	0.81	3.24	2.94	2.7	0.61	0.3	0.61	2.76	1.57	2.24	0.69	0.36	0.58	0.33	0.37	0.36	0.1	0.32	0.43	1.64	2.29	1.69	0.7	1.11	0.86	0.35	0.39	0.74	0.81	1.31	0.25	0.11	0.05	0.26
100241799	chr7	5028464	5030493	-	0	0	0	0	0	0	0	0	0	0	0	0	0	0	0	0.03	0	0	0	0	0	0	0	0	0	0	0.03	0	0	0	0	0	0	0	0	0	0	0	0	0	0	0	0	0	0
100241800	chr19	3557757	3561725	+	15.46	11.88	15.23	90.6	84.42	85.74	84.98	76.14	82.09	13.03	13.81	15.44	110.8	93.23	83.24	78.8	64.47	73.91	33.66	34.15	29.25	62.97	50.51	59.55	63.8	61.86	64.63	32.86	24.39	21.08	79.85	75.98	92.46	35.93	40.03	36.06	28.74	19.6	23.53	49.7	63.46	57.47	62.45	58.42	61.02
100241801	chr10	2126463	2127986	+	7.06	6.09	6.11	28.87	29.24	30.06	45.07	36.19	42.45	10.06	13.34	16.16	28.19	24.01	21.16	42.05	52.55	44.56	17.63	17.52	18.19	25.92	24.72	21.08	36.44	41.87	44.45	10.41	9.2	8.77	29.48	30.77	26.81	73.08	65.19	71.24	9.48	11.54	8.58	49.18	33.76	60.16	48.54	45.35	49.3
100241803	chr14	6773328	6781444	+	0.35	0.59	0.55	0.05	0	0	0.03	0.06	0.09	1.2	1.18	0.61	0.05	0.08	0.08	0.03	0	0.03	0.65	1.92	0.5	0	0	0	0.03	0.03	0	1.84	1.39	1.46	0.05	0.1	0	0.03	0	0	0.67	1.6	0.79	0.08	0.07	0.11	0.15	0.06	0.18
100241804	chr7	4615741	4617898	-	0	0.23	0.12	0	0	0	0	0	0	0	0	0	0	0	0.13	0	0	0	0	0	0	0	0	0	0	0	0	0	0.24	0.12	0	0	0	0	0	0	0	0.62	0.13	0	0	0	0	0.13	0
100241806	chr10	1814003	1815893	-	0.08	0.17	0.08	0	0	0	0	0	0	0.44	0.34	0.63	0	0	0	0	0	0	0.19	0.19	0.28	0	0	0	0	0	0	0.09	0	0.18	0	0	0	0	0	0	0.38	0.09	0.18	0	0	0	0	0	0
100241808	chr18	19959496	20018733	-	18.24	18.37	21.41	24.73	23.63	22.85	31.17	29.27	28.36	18.08	18.98	19.18	14.12	16.3	15.96	26.87	25.83	27.24	25.21	25.66	23.57	13.78	13.04	13	18.03	16.97	19.02	25.79	23.79	23.75	22.78	22.55	23	30.57	29.59	30.02	26.56	24.47	24.81	24.18	15.97	26.81	29.23	30.93	30.66
100241809	chr14	5076335	5081022	+	313.12	307.18	317.96	423.38	401.26	402.96	478.74	458.31	441.09	269.82	326.74	356.1	639.74	606.05	558.51	604.98	641.74	536.56	378.48	420.18	345.72	456.94	464.36	452.81	556.28	526.08	534.26	361.45	346.81	306.32	422.96	495.4	433.92	405	398.79	450.07	362.96	350.2	338.71	561.35	652.2	629.73	536.75	563.2	570.1
100241812	chr8	22183266	22186121	+	2.1	1.37	2.03	2.04	1.65	1.53	1.76	1.77	1.91	1.95	2.56	2.31	2.43	2.6	2.08	1.81	1.46	2.28	4.09	4.79	4.68	2.19	2.18	1.74	1.79	2.68	2	2.4	2.47	2.08	0.97	1.21	1.06	2.26	1.73	2.06	4.71	4.27	4.52	2.04	2.13	2.11	2.17	2.12	2.05
100241814	chr10	1056651	1058646	+	103.93	77.93	179.99	62.92	76.13	80.01	26.09	26.73	24.96	357.55	319.36	282.41	123.58	443.83	171.4	48.6	45.17	119.85	169.88	243.62	150.47	157.17	119.47	69.26	38.98	34.03	50.5	252.12	218.32	287.05	131.79	151.66	148.46	17.19	14.47	20.43	235.45	279.82	257.33	50.75	293.3	21.17	14.98	19.29	15.33
100241815	chr3	5962597	5966714	+	25.03	28.51	28.46	36.92	40.15	37.72	30.87	33.2	31.35	33.57	34.54	37.73	54.95	94.35	74.41	38.98	34.23	47.76	39.42	39.93	37.96	57.25	41.35	33.77	38.42	35.9	34.35	44.43	40.18	36.58	45.33	47.59	50.99	32.39	32.49	31.19	49.55	44.71	46.92	41.64	51.88	22.85	22.65	23.99	22.78
100241818	NW_003724544.1	8930	11120	-	0	0	0	0	0	0.04	0	0	0	0	0	0	0	0	0	0	0	0	0	0	0	0	0	0	0	0	0	0	0	0	0	0	0	0	0	0	0	0	0	0	0	0	0	0	0
100241824	chr7	2887375	2888741	+	0	0	0	0	0	0	0	0	0	0	0	0	0	0	0	0.07	0	0	0	0	0	0	0	0	0.13	0	0	0	0	0	0	0	0	0	0	0	0	0	0.07	0	0	0	0	0	0
100241825	chr16	16123086	16126412	-	5.23	5.41	7.04	17.74	17.35	16.21	21.7	21.46	22.99	6.83	9.56	10.43	11.5	11.11	10.16	19.66	20.78	18.79	14.36	14.21	12.44	10.24	8.09	10.13	17	14.29	15.65	12.46	10.14	9.36	21.54	21.62	25.47	12.37	11.48	12.21	14.94	13.52	14.47	16.04	11.26	18.57	20.66	20.12	20.34
100241826	chr8	20837163	20841026	+	0.09	0.13	0.13	0.02	0.02	0.09	0	0	0	0.34	0.36	0.33	0	0	0	0	0.02	0	0.2	0.05	0.12	0	0.02	0	0	0.02	0.02	0.12	0.2	0.05	0	0.07	0	0.03	0	0.03	0.29	0.19	0.31	0	0	0	0.03	0	0
100241827	chr10	396773	401512	+	9.77	8.23	9.24	7.46	7.52	7.56	10.02	11.22	10.21	10.17	13.23	12.59	4.92	6.44	7.88	10.04	11.56	11.66	11.8	12.62	11.41	6.35	6.72	6.65	8.38	6.62	7.83	9.71	9.32	9.22	8.05	8.99	7.37	11.31	11	11.3	14.17	13.64	13.23	8.73	8.41	11.2	10.66	9.45	10.09
100241830	chr7	4525867	4528874	-	5.92	4.36	6.02	2.39	2.23	2.47	2.14	2.67	2.31	5.46	5.84	9.2	3.87	4.54	4.09	2.35	3.57	3.31	13.92	15.57	13.49	1.27	1.93	1.66	2.24	1.2	2.44	4.42	4.99	4.67	3.32	3.67	3.86	1.24	1.79	0.99	7.5	6.35	6.49	3.54	4.49	2.99	3.27	3.29	3.08
100241831	chr10	709265	710781	-	0	0	0	0	0.04	0.09	0.15	0.05	0	0	0	0	0	0	0	0.09	0.2	0.38	0	0	0	0.18	0.08	0	0.04	0.04	0	0	0	0	0	0.08	0	1.62	3.12	3.3	0	0	0	0.09	0.04	0.37	0.1	0	0.2
100241832	chr3	3554313	3556151	+	0.72	1.04	0.53	5.59	5.48	5.51	5.69	6.64	5.52	2.59	2.94	2.48	2.55	2.22	2.15	3.51	2.74	3.15	2.5	3.07	2.22	1.61	1.38	1.97	4.06	3.93	4.09	2.87	1.39	1.25	4.95	5.36	5.66	5.57	4.45	4.68	3.74	4.08	3.84	4.49	4.11	4.04	5.24	5.4	5.21
100241833	chr3	3061203	3068111	+	23.41	21.58	23.66	18.09	18.12	17.22	19.65	20.41	21.14	15.99	15.56	16.09	21.27	22.95	22.03	17.43	17.02	18.94	26.95	28.45	25.15	17.35	18.78	19.22	20.1	18.13	17.97	22.52	24.31	21.95	21.23	20.48	19.49	17.83	17.38	19.52	26.46	24.1	24.81	19.77	18.08	19.41	20.44	19.77	19.34
100241834	NW_003724278.1	74073	75528	-	0.19	0.19	0.24	0	0.2	0	0.06	0	0	0.2	0.05	0.15	0.05	0.36	1.08	0	0	0	0.05	0.11	0.05	0	0.09	0.05	0	0.05	0	0.87	0.1	0.35	0.15	0	0	0.06	0.12	0	1.43	0.87	1.19	0.05	0	0	0.06	0	0
100241835	chr7	3798752	3800432	-	108.39	95.12	127.42	608.16	593.71	599.1	576.12	557.74	571.47	99.4	115.7	143.42	465.35	422.66	413	471.95	503.37	463.46	249.8	260.83	233.4	464.93	443.18	487.66	562.81	582.94	574.97	195.94	182.11	158.06	509.95	497.69	512.18	498.33	506.68	509.11	187.62	158.11	176.22	522.67	494.4	542.85	525.75	512.52	551.17
100241837	chr8	20068324	20073158	-	1.56	1.6	1.59	1.44	1.46	1.75	2.44	2.13	1.62	1.9	1.56	1.63	0.98	1.08	1.1	1.54	1.8	1.85	2.06	2.34	2.13	1.1	1.07	1.15	1.7	1.49	1.22	1.77	1.29	1.57	1.15	1.63	1.09	2.94	2.74	3.36	1.9	2.12	2.09	1.9	0.86	2.64	2.18	2.16	2.5
100241838	chr19	6273262	6288545	+	2.24	1.46	2.89	1.77	1.89	2.01	1.6	1.65	1.67	1.6	1.7	2.17	0.65	1.34	2.15	4.44	6.51	2.73	4.83	4.94	4.36	1.63	0.98	2.08	1.46	0.96	1	2.2	2.83	2.21	4.15	3.49	3.62	1.4	1.11	1.37	4.65	3.45	3.1	1.08	2.55	1.22	1.75	1.29	1.53
100241839	chr3	2465528	2466973	-	0.69	1.58	0.54	0.06	0.12	0.12	0.32	0.56	0.31	17.06	16.72	20.67	0.12	0.06	0.12	0.36	0.71	0.49	0.72	0.54	0.59	0	0.11	0.05	0.11	0.16	0.32	1.45	1.54	1.02	0.28	0.76	0.17	0.06	0.4	0.7	4.24	7.05	6.84	0.4	0.16	0.83	0.38	0.31	0.38
100241840	chr10	1236457	1242052	+	22.39	20.25	22.88	38.11	36.66	37.24	48.1	45.75	45.66	16.14	17.14	17.72	37.14	34.37	30.78	40.36	44.05	39.39	32.09	32.98	32.93	27.69	25.34	26.23	40.13	36.08	34.66	28.73	25.76	19.72	25.93	28.86	28.45	35.7	36.58	39.61	32.25	26.2	25.13	48.76	29.26	50.44	45.61	47.4	48.85
100241841	chr10	4928467	4938634	+	0.17	0.11	0.08	0.85	0.95	1.24	2	2.17	2.1	0.16	0.14	0.15	0.88	1.21	0.91	0.87	0.33	0.75	0.3	0.26	0.17	1.15	0.95	1.12	1.42	1.2	1.32	0.28	0.14	0.1	0.17	0.1	0.19	2.07	2.6	2.34	0.34	0.27	0.38	0.9	0.28	1.39	3.11	2.01	1.87
100241843	chr16	21065632	21076263	-	1.71	1.75	1.94	3.42	3.23	3.82	4.28	4.59	4.16	1.44	1.23	1.76	3.35	3.47	3.43	3.51	3.26	4.32	3.44	3.75	2.89	3.56	3.55	3.39	3.84	3.01	2.87	2.58	2.18	2.53	3.91	4.55	3.93	5.29	5.32	5.13	3.22	2.95	3.07	4.1	2.6	4.09	4.85	4.7	4.83
100241844	chr8	19695079	19697704	-	0.46	0.19	0.2	1.21	1.18	1.28	1.23	0.98	1.22	0.18	0.31	0.21	1.02	1.15	0.98	1.07	0.79	0.92	0.71	0.69	0.39	1.05	0.7	1.08	0.55	0.93	0.64	0.47	0.59	0.65	0.39	0.67	0.35	1.08	1.15	1.22	0.54	0.73	0.81	0.86	0.96	1.04	1.12	1.02	1.09
100241846	chr3	4368176	4388412	-	4.23	3.91	3.86	14.67	15.06	15.57	14.45	14.56	16.2	3.92	5.2	5.81	10.64	10.93	8.71	13.61	13.1	13.63	10.57	10.28	9.13	12.81	13.85	14.7	14.28	13.83	13.32	7.65	6.73	5.07	12.51	17.02	14.92	15.18	16.86	15.02	11.13	10.19	9.87	16.84	13.23	16.84	14.39	14.11	16.1
100241847	chr3	1795812	1801238	+	45.2	42.55	51.36	94.81	95.57	91.21	103.56	107.01	105.95	36.94	50.23	50.26	80.87	85.82	82.7	95.87	111.1	99.73	68.4	71.04	68.08	81.07	82.76	72.43	106.86	100.49	105.14	52.39	53.29	45.14	79.58	94.35	87.4	79.37	82.23	90.53	60.52	57.89	60.75	118.22	90.03	116.1	105.03	106.99	102.23
100241849	chr16	20787341	20792062	-	23.96	24.3	24.62	4.91	6.39	4.83	15.16	15.59	15.27	15.41	14.54	15.29	1.52	1.69	2.43	8.21	7.91	6.86	13.36	18.09	14.29	2.7	2.7	4.72	8.74	7.68	7.93	18.98	17.5	22.57	7.77	6.92	6.73	11.62	9.8	10.79	19.46	18.83	22.18	14.58	2.96	14.55	13.91	16.25	13.43
100241851	chr8	21880757	21902277	+	27.02	25.49	29.69	25.06	27.01	25.94	30.29	29.87	27.94	17.27	18.67	19.3	21.21	21.69	23.74	28.33	27.26	30.05	36.95	37.93	34.81	19.55	19.77	19.37	23.48	19.57	21.41	31.11	28	26.78	24.27	28.25	25.48	29	27.97	33.26	35.19	31.62	27.05	28.41	19.39	26.88	33.43	33.04	32.55
100241853	chr3	1411905	1412951	+	0.07	0.2	0.6	0.57	0.5	0.57	1.65	1.39	1.68	0.62	0.61	0.28	0.14	0	0	0.82	0.58	0.83	0.96	0.67	0.66	0	0.07	0.07	0.9	0.88	0.67	0.07	0.27	0.07	0.28	0.2	0	1.19	1.31	1.11	0.52	0.57	0.43	2.62	0.64	1.1	2.2	1.31	2.1
100241856	chr8	21302593	21308523	+	6.44	7.91	7.94	1.4	2.25	2.33	2.49	2.16	2.05	6.04	4.44	5.65	1.43	1.46	2.48	2.4	3.44	2.52	7.02	8.05	8.28	1.23	1.49	2.25	2.22	1.4	1.81	8.19	8.23	8.1	4.8	3.77	3.13	4.07	2.67	4.77	8.74	9.38	9.39	3.14	3.34	1.58	3.01	3.32	1.65
100241858	chr3	623829	624363	-	9.25	7.05	6.36	3.93	4.97	5.21	6.95	7.31	6.28	7.61	7.02	8.6	6	5.27	5.58	3.89	6.78	8.5	7.31	7.15	7.89	3.72	3.22	4.37	6.61	5.23	2.37	8.4	6.78	11.65	7.51	6.31	5.09	8.2	8.55	6.83	9.13	10.64	8.83	5.96	5.75	4.95	6.26	5.28	6.8
100241859	chr16	21625211	21629427	+	4.53	3.69	4.08	14.38	13.8	13.93	16.22	14.92	18.6	4.29	4.06	5.2	11.46	11.6	10.93	13.94	13.97	13.8	7.79	8.22	7.9	11.86	11.62	11.35	14.8	13.96	13.04	6.88	5.82	5.8	16.96	19.71	17.66	14.76	15.12	15.2	7.3	7.37	6.67	18.09	12.88	18.47	16.02	18.43	16.78
100241860	chr8	20852143	20854039	+	370.46	273.26	348.46	124.33	122.97	128.77	107.04	102.2	105.78	595.83	807.52	1132.06	275.42	267.76	214.16	118.34	136.55	124.9	797.94	786.84	639.44	154.98	157.75	163.02	142.75	143.43	146.09	487.15	434.65	409.56	133.14	147.7	124.43	72.04	74.88	91.94	543.95	481.54	512.86	117.57	324.23	125.47	96.7	108.04	112.78
100241862	chr16	21131014	21133170	+	109.4	78.79	129.75	168.4	148.01	144.56	115.49	105.18	118.2	86.2	113.05	132.16	290.68	250.75	225.68	158.63	137.76	142.43	176.04	222.71	197.19	120.02	95.97	106.48	106.69	107.22	100.05	136.13	142.64	157.61	289.41	269.29	328.53	39.45	46.71	43.9	215.9	105.18	147.78	93	218.2	100.12	143.42	115.85	121.08
100241864	chr3	15021548	15049556	-	0	0.03	0	0.29	0.11	0	0.04	0.04	0.15	0.07	0.24	0	0	0.04	0.04	0.19	0.26	0.04	0.07	0.04	0.04	0	0.03	0	0.14	0.07	0	0.18	0.07	0.04	0.21	0.14	0.21	0.12	0.21	0.32	0	0.07	0.07	0	0.1	0.07	0.12	0	0.08
100241865	chr8	20234649	20241930	+	6.94	7.9	5.85	5.47	4.92	5.98	6.58	5.72	4.35	7.25	6.04	6.36	3.68	2.9	3.4	4.19	4.41	3.81	8.17	9.47	8.56	3.85	3.84	3.39	3.66	3.38	3.45	6.69	6.07	6.93	6.14	4.92	4.51	5.16	5.15	5.11	7.57	7.67	6.71	5.9	3.66	5.92	5.68	6.67	6.64
100241866	chr19	1394595	1399002	+	5.06	4.47	6.25	7.21	7.46	8.63	7.84	8	7.21	6.01	5.66	5.81	6.05	5.1	7.71	8.05	9.23	7.94	9.97	10.26	9.67	4.4	4.78	4.75	7.21	6.01	5.66	8.61	5.99	6.64	9.29	9.68	9.53	7.96	8.5	7.24	11.53	9.45	10.29	9.11	6.62	8.41	9.86	9.9	9.09
100241869	chr8	19658372	19661143	-	3.09	2.45	3.93	0.17	0.17	0.54	0.53	0.85	0.51	0.69	1.06	0.8	0.51	0.37	1.34	0.64	0.93	0.68	4.69	6.3	7.15	0.45	0.28	0.31	0.59	0.29	0.57	4.07	4.53	2.73	0.43	0.19	0.44	1.1	0.94	1.23	4.49	5.29	4.22	0.37	0.52	0.38	0.67	0.44	0.52
100241870	chr19	2464896	2470713	+	91.17	99.53	92.96	43.33	51.64	53.25	36.49	43.37	36.99	86.23	94.84	88.76	35.56	32.95	44.2	34.05	44.98	35.2	89.92	105.92	100.82	33.22	34.49	47.22	44.45	38.82	40.92	121.37	124.4	112.83	77.07	76.31	58.21	36.95	35.86	40.82	118.19	114.16	115.49	35.37	59.12	29.05	34.03	32.98	31.38
100241871	chr12	13045026	13054748	+	7.21	6.53	7.55	4.76	5.01	5.21	7.19	8.43	9.12	7.32	6.19	6.42	5.04	5.11	5.81	7.22	5.43	6.87	8.68	10.4	7.96	4.45	3.56	5.01	5.66	4.87	6.01	9.96	9.38	9.41	4.47	4.33	4.26	10.35	12.11	11.98	10.96	10.11	11.07	6.6	3.33	8.09	8.91	8.23	8.52
100241872	chr5	17358787	17387143	-	11.94	10.22	12.53	18.62	20.04	20.59	27.8	30.51	27.65	10.95	12.09	10.61	15.12	16.85	18.46	22.71	22.63	23.6	15.59	15.33	14.68	17.2	16.55	17.58	22.22	20.05	17.93	17.2	16.1	14.81	18.66	19.71	19.49	31.63	32.78	32.49	19.39	16.08	16.72	25.5	14.25	21.45	24.58	25.13	24.26
100241874	chr19	3543556	3544177	+	0.15	0	0	18.33	20.36	18.42	6.82	4.38	7.1	0.91	0.3	0.77	3.13	4.11	2.26	9.18	14.08	12.38	0.64	0.16	0.32	24.45	25.01	18.75	15.77	14.45	14.09	0.16	0.15	0	10.82	13.39	12.22	8.48	9.7	9.53	0.49	0.47	0.32	7.92	20.37	6.33	4.26	4.68	5.19
100241875	chr3	2867348	2872633	+	0.59	0.7	0.42	1.83	2.13	2.09	4.21	3.75	4.19	0.95	1	1.58	1.99	1.84	1.44	3.31	2.78	3.41	2.42	2.16	2.04	1.2	0.97	1.32	2.45	2.34	2.28	1.14	0.85	0.9	1.54	1.34	1.86	4.09	4.98	4.51	1.95	1.73	1.8	2.67	1.04	3.1	3.55	3.8	3.75
100241876	chr8	18848246	18859993	+	2.26	2.48	2.25	4.21	4.04	5.02	6.42	5.93	5.51	3.4	2.48	3.65	2.81	2.67	2.51	4.51	5.39	5.02	2.95	3.69	3.24	4.55	4.98	6.05	6.63	5.17	4.84	3.45	3.7	3.55	4.58	4.24	4.65	6.97	6.98	7.51	5.5	4.66	5.89	6.13	3.54	6.03	6.1	7.13	6.35
100241877	chr19	5156036	5159147	-	0	0.03	0.03	1.99	2.97	2.4	4.59	3.28	2.83	0.1	0.19	0.2	0.17	0.1	0.03	0.97	1.25	1.37	0	0.04	0	0.74	1.08	1.11	2.82	2.39	2.86	0.21	0.1	0.17	1.1	1	0.72	10.37	8.2	7.53	0.04	0.03	0.07	1.83	0.31	1.97	1.93	2.92	2.29
100241879	chr3	2563130	2565823	+	0	0	0.17	0	0.06	0.13	0.07	0.03	0.1	0.15	0.06	0.06	0.03	0	0.06	0	0.06	0	0.03	0	0.03	0.03	0	0	0	0.03	0	0.03	0.06	0.15	0	0.06	0.03	0.07	0.18	0.03	0.16	0.13	0.25	0.03	0	0	0	0.07	0.07
100241880	chr12	13600552	13601660	-	0.06	0.06	0.06	0	0	0	0	0	0	0	0	0	0	0	0	0	0	0	0	0	0	0	0	0	0	0	0	0.07	0	0	0	0	0	0	0	0	0.21	0	0.13	0	0.48	0	0	0	0
100241881	chr14	7260363	7262743	-	0	0.41	0.33	0	0.09	0	0	0.39	0	0.09	0	0	0.27	0.45	0.55	0.09	0.37	0.28	0	0	0.18	0.42	0.08	0	0	0.09	0.17	0.09	0	0.09	0	0.17	0.18	0	0	0.3	0.09	0.18	0	0.09	0.81	0.18	0.2	0.29	0
100241883	chr19	1859122	1866454	-	0.09	0.54	0.24	0	0	0	0	0	0.03	0.11	0.02	0.07	0.02	0	0	0.22	0.22	0.08	0.25	0.12	0.19	0.04	0.07	0.11	0.11	0.14	0.07	0	0	0	0.02	0.04	0.02	0.16	0.33	0.21	0.07	0.28	0.05	0.02	0.02	0.12	0.03	0.1	0
100241884	chr8	18390307	18391697	-	0	0	0	0	0.06	0.06	0	0.06	0	0	0.06	0.06	0	0	0	0	0.12	0.13	0	0.06	0	0.68	0.06	0.06	0	0.06	0.22	0	0.06	0	0	0.06	0	0.07	0.07	0.07	0.43	0.18	0.12	0.06	0	0.18	0.13	0.06	0.13
100241885	chr19	6198197	6205584	-	38.23	33.27	37.49	49.31	42.68	42.62	50.46	46.13	49.1	35.51	41.59	49.35	49.46	47.92	39.47	46.98	46.06	41.07	64.24	75.34	67.43	37.09	37.92	39.05	48.82	48.12	42.23	54.12	49.04	45.3	43.3	49.68	38.61	37.4	35.26	39.62	59.29	50.41	53.12	49.5	57.28	57.72	52.9	48.8	52.29
100241886	chr3	2380363	2384606	+	3.76	2.34	3.06	5.24	6.85	6.89	5.47	6.03	5.8	3.92	3.71	3.12	3.84	3.37	3.38	4.67	4.24	4.74	4.51	4.78	4.61	3.86	4.12	4.33	5.95	4.8	5.59	4.77	4.32	5.34	5.33	6.93	5.52	8.31	8.48	8.83	5.07	5.13	5.01	6.84	4.2	6.16	6.41	5.04	5.41
100241887	chr12	14705472	14706742	-	1.93	2.14	1.41	2.48	2.66	2.87	3.22	3.51	3.87	6.96	7.06	9.45	5.52	3.48	5.02	3.33	3.29	2.88	11.48	12.52	9.66	3.66	3.7	4.17	2.71	2.54	2.25	3.44	4.73	3.29	3.44	3.78	4.04	2.19	2.69	2.67	5.78	4.57	4.69	3.52	4.67	4.37	4.53	3.55	4.77
100241888	chr5	17008343	17037325	+	11.05	10.57	11.41	7.92	7.86	7.54	12.25	12.13	12.43	12.39	11.21	11.28	7.16	6.94	6.72	10.22	11.74	10.86	16.33	15.98	15.22	6.6	7	5.6	8	7.49	7.71	14.17	13.24	13.18	8.38	9.02	7.91	14.98	14.18	14.8	14.32	12.33	12.13	10.63	6.59	12.19	13.23	12.07	13.83
100241889	chr8	19114191	19119390	-	4.23	3.59	4.75	2.27	2.14	1.55	1.84	2.91	3.12	8.26	6.8	6.35	1.67	1.9	2.72	3.26	3.7	3.71	3.45	4.6	3	1.52	2.54	2.04	2.83	3.06	2.39	5.56	4.72	4.79	2.19	2.42	1.72	2.32	2.87	3.95	5.55	5.73	5.37	3.18	1.93	2.7	3.41	2.7	2.34
100241890	chr19	7211920	7217657	+	29.25	24.95	28.85	45.7	46.5	49.34	54.05	55.68	57.55	30.15	26.7	24.75	22	19.11	19.18	45.88	43.36	47	29.43	31.4	30.68	19.96	19.2	21.62	34.82	32.35	33.25	43.68	34.35	37.49	30.21	31.25	30.59	49.02	51.5	48.94	36.64	33.21	32.93	44.75	18.64	49.62	46.12	49.29	49.36
100241893	chr19	2535035	2537860	+	4.12	2.96	3.89	20.58	20.36	21.42	13.53	14.01	12.68	4.13	4.31	5.75	17.47	16.88	18.05	19	20.52	21.5	8.05	7.77	7.84	18.31	18.82	15.32	14.82	13.94	14.3	6.95	5.53	5.51	19.94	23.6	23.26	17.79	16.38	16.76	7.65	6.26	7.26	12.87	25.19	11.88	12.74	13.35	13.48
100241894	chr8	18394953	18396397	+	13.18	8.12	11.26	22.99	21.15	20.63	23.4	23.39	22	9.24	9.88	12.45	20.37	25.61	23.95	22.15	20.77	23.29	18.89	19.39	18.27	21.99	20.62	23.57	24.22	22.16	26.29	10.44	11.9	9.24	27.36	34.48	31.23	22.74	25.11	22.62	16.13	10.01	14.94	25.99	27.71	22.14	20.72	21.41	23.18
100241895	chr3	1449281	1449997	+	43.73	51.31	64.31	22.41	13.84	16.9	2.71	6	3.14	9.9	12.71	17.71	29.65	51.98	28.35	5.44	7.32	4.56	159.34	138.86	138.75	59.08	44.18	24.31	11.98	11.22	10.37	59.94	57.57	49.44	17.01	17.47	18	0.82	1.12	2.08	112.98	115.18	78.82	8.45	36.5	3.58	4.18	3.31	3.86
100241896	chr18	20396891	20422558	+	3.36	1.85	2.61	3.75	3.64	4.06	3.45	4.02	4.15	2.92	2.16	2.6	4.74	3.76	3.82	3.88	4.47	5.81	6.43	8.67	6.28	1.83	2.37	2.45	2	2.31	1.64	5.85	4.4	4.27	3.45	5.03	4.25	4.36	3.08	4.07	7.09	4.22	6	4.22	3.16	5.19	4.84	4.08	4.09
100241898	chr3	1084306	1085814	-	0.16	0.18	0	0.74	0.47	0.49	0.61	0.24	0.33	0.31	0.28	0.61	0.68	1.25	1.38	0.34	0.27	0.22	0.42	0.63	0.22	0.37	0.4	0.51	0.13	0.28	0.27	0.7	0.33	0.41	0.21	0.32	0.45	0.51	1.05	0.66	0.55	0.22	0.47	0.44	0.31	0.24	0.5	0.14	0.21
100241899	chr3	12200863	12203001	-	0	0	0	0	0	0	0	0	0	0.03	0	0	0	0	0	0	0	0	0	0	0	0	0	0	0	0	0	0	0.03	0	0	0	0	0	0	0	0	0	0	0	0	0	0	0	0
100241901	chr18	19897656	19900534	-	42.08	46.47	46.07	135.4	146.63	141.14	172.54	165.42	161.66	39.71	38.61	37.92	133.16	133.56	128.24	145.95	138.24	145.12	64.3	66.16	69.07	75.64	73.38	80.99	129.57	115.96	121.59	53.83	50.54	46.12	156.77	155.36	169.22	148.59	159.64	140.59	54.56	40.76	50.97	116.91	97.48	130.57	158.72	155.07	148.07
100241903	chr3	891910	892560	+	0	0	0	0	0	0	0	0	0	0	0	0	0	0	0	0	0	0	0.15	0	0	0	0	0	0	0	0	0	0	0	0	0	0	0	0	0	0	0	0	0	0	0	0.16	0	0
100241904	chr5	15098253	15100306	+	86.84	58.71	66.57	675.81	686.85	685.02	420.2	415.51	439.34	91.34	94.11	97.56	575.02	528.75	542.97	563.33	477.38	493.08	149.89	167.58	153.07	284.15	276.33	336.19	353.8	327.83	351	314.74	235.84	185.07	629.14	561.79	707.52	128.48	139.73	119.55	228.48	245.75	217.91	263.16	387.1	248.9	293.02	304.47	293.62
100241905	chr19	3749858	3776760	+	4.86	4.82	5.15	6.15	5.77	5.67	6.29	5.92	5.97	4.54	4.32	4.09	3.91	3.78	4.22	5.74	5.13	5.8	7.22	7.59	7.21	2.25	2.5	2.58	3.17	2.98	2.94	6.96	7.22	6.88	6.16	5.84	6.82	4.55	4.27	5.57	8.14	5.72	6.57	5.26	2.9	5.23	8.96	7.64	6.91
100241906	chr10	1487051	1489542	-	7.93	9.92	13.91	11.99	11.29	12.45	24.45	21.05	23.29	14.68	13.78	24.29	9.3	7.28	6.16	19.21	18.29	17.68	12.55	17.54	16.15	7.89	8.38	7.66	15.23	16.36	16.54	14.72	16.35	17.53	11	13.39	12.22	13.08	14.88	11.66	20.29	12.03	18.32	28.84	8.94	33.44	30.76	30.61	27.04
100241908	chr14	6246226	6257881	-	0	0	0	0	0	0	0	0	0	0	0	0	0	0	0	0	0	0	0	0	0.09	0	0	0	0	0	0	0	0	0	0	0	0	0	0	0	0	0	0	0	0	0	0	0	0
100241910	chr18	20728900	20735292	-	6.75	6.98	8.39	17	14.74	16.88	13.59	16.45	15.1	6.98	8.9	9.37	12.63	13.31	13.54	14.76	15.88	16.41	16.05	14.94	12.8	15.18	13.26	12.25	12.82	15.94	15.47	12.68	10.48	10.06	10.37	11.17	9.84	16.34	18.31	21.94	13.83	14.52	12.35	16.2	14.41	20.47	15.66	17.34	18.32
100241911	chr10	3786070	3788292	-	0	0	0	0	0	0	0	0	0	0	0	0	0	0	0	0	0	0	0	0	0	0	0	0	0	0	0	0	0	0	0	0	0	0	0	0	0	0	0	0	0	0	0	0	0
100241912	chr3	310793	312280	+	0.68	0.58	0.24	1.32	1.99	2.37	0.75	1.37	1.46	0.91	0.55	0.99	1.84	1.99	1.33	1.82	1.98	2.56	4.25	2.91	3.68	2.04	2.63	1.9	1.53	1.75	2.21	2.32	1.45	0.82	3.31	3.73	3.04	0.7	0.85	0.99	3.43	3.79	3.78	0.88	1.09	1.03	1.04	0.74	0.92
100241913	chr14	4929728	4947396	-	19.5	20.78	20.92	9.32	9.24	9.75	8.49	9.15	11.06	17.69	16.09	18.12	11.04	10.83	9.99	9.12	13.25	10.06	26.85	27.76	26.18	8.1	8.18	7.89	8.26	8.13	8.19	23.43	20	21.7	14.66	14.62	12.05	10.7	9.13	11.5	26.54	23.4	26	11.85	11.5	12.49	10.78	11.93	10.39
100241915	NW_003724246.1	89617	109578	+	7.61	6.26	7.85	3.93	4.44	4.16	5.69	5.7	5.57	6.07	5.72	4.73	3.5	3.81	5.55	5.56	4.56	5.27	7.76	8.17	8.36	3.55	3.23	3.14	4.01	3.88	3.86	8.06	6.79	7.93	5.84	5.42	5.71	5.98	6.66	6.92	8.41	8.21	7.88	4.47	3.04	5.06	6.75	7.02	7.13
100241917	chr10	977291	999328	-	13.59	13.26	14.09	19.6	19.76	20.87	24.9	26.72	24.81	8.69	9.27	9.37	14.92	14.38	15.42	23.81	22.36	24.93	19.26	19.59	19.88	13.29	13.5	13.37	19.74	17.07	18.3	16.48	14.11	12.31	18.06	20.49	21.09	25.47	24.31	25.66	19.95	16.31	15.88	18.31	11.42	23.67	25.51	24.2	24.65
100241918	chr3	3338	5576	+	14.23	11.65	14.83	34.09	34.15	33.66	47.69	45.51	47.25	17.78	16.06	17.84	26.44	26.67	27.31	42.21	37	40.06	29.28	30.83	29	27.25	23.08	29.06	34.38	31.34	32.23	27.91	22.39	22.46	36.56	34.26	41.38	41.86	47.54	43.33	35.43	28.93	31.66	40.29	21.95	46.47	51.5	53.61	51.16
100241921	chr8	21962553	21970350	-	5.39	5.22	6.19	17.78	16.11	16.69	13.36	13.78	14.44	5.38	6.17	7.71	10.32	12.7	12.16	14.76	10.16	15	7.36	8.31	7.66	13.36	11.8	10.81	15.45	12.71	13.44	8.1	7.11	6.87	18.78	16.85	19.75	14.52	13.54	14.12	9.92	6.93	7.68	10.55	8.07	9	12.05	13.08	11.14
100241923	chr3	3610140	3626239	+	77.27	76.55	84.86	136.91	140.8	151.74	162.34	168	164.35	79.28	74.21	82.96	126.56	127.77	126.42	151.59	153.01	160.38	103.79	110.87	103.06	124.6	109.63	121.2	122.86	108.76	109.22	104.53	97.31	95.8	135.12	136.74	129.56	168.18	167.48	195.56	136.14	120.88	124.69	134.2	102.3	141.85	154.6	148.59	151.52
100241924	chr14	4161656	4166339	-	0	0	0.05	0	0	0	0	0	0	0	0	0	0	0	0	0	0	0	0	0	0	0	0	0	0	0	0.05	0.06	0	0	0	0	0	0	0	0	0	0	0	0	0	0	0	0	0
100241925	chr7	3499309	3504942	-	5.61	5.05	7.16	5.29	6.08	5.46	9.25	10.19	8.5	5.78	6.31	6.45	3.4	4.35	3.55	7.66	7.04	6.6	9.63	9.3	8.52	3.14	3.77	3.38	5.88	5.99	5.06	7.22	6.82	5.58	5.8	6.96	6.11	11.64	12.49	12.91	10.57	7.9	8.47	7.43	4.44	10.14	9.28	10.17	10.23
100241926	chr16	15957086	15959551	+	0.1	0	0.05	0	0.05	0	0.06	0	0	0.05	0.1	0.11	0	0	0	0	0	0.06	0.28	0.34	0.11	0	0	0.05	0	0	0	0	0.05	0	0	0	0	0.06	0.13	0	0.11	0	0	0	0.2	0	0	0.06	0.06
100241927	chr8	21533279	21555965	-	10.72	9.71	12.02	4.34	5.34	6.16	5.48	6.77	5.99	8.54	9.05	8.18	4.01	3.75	7.68	6.21	6.65	6.91	11.54	12.2	11.15	3.92	3.8	4.21	6.21	4.2	3.8	11.72	10.93	10.98	10.5	9.65	8.77	7.16	5.72	9.6	10.59	10.76	8.95	6.71	5.72	4.46	7.54	6.78	6.83
100241929	chr6	10229146	10232005	+	10.64	9.89	10.23	2.72	2.99	2.75	2.4	2.78	3.16	13.56	11.3	9.99	4.71	3.75	4.95	4.75	3.48	5.09	8.59	9.13	8.96	1.56	2.04	2.31	1.72	1.08	1.32	12.66	10.68	9.7	4.42	3.45	3.99	3.31	2.31	2.98	9.5	8.58	10.55	3.1	2.78	2.42	3.53	3.9	3.19
100241930	chr3	4768387	4769475	-	0	0	0	0	0	0	0	0.1	0.09	0	0	0.09	0.6	0	0.1	0.09	0	0	0.24	0.09	0	0.9	0	0.18	0.09	0	0	0	0	0	0	0	0	0	0	0	0	0	0	0.09	0.16	0	0	0	0
100241931	chr11	7244924	7246174	-	0	0.09	0	0	0	0	0	0	0	0	0	0	0	0.07	0	0.08	0.07	0	0	0	0	0	0	0	0	0	0	0	0	0	0	0.06	0	0	0	0	0	0.14	0	0	0	0	0	0	0
100241932	chr14	4530911	4540254	-	1.27	1.47	1.87	0.05	0.2	0.2	0.04	0.28	0.16	0.77	1.03	1.36	0.03	0.03	0.15	0.03	0.29	0.11	0.99	1.29	0.91	0.1	0.07	0.1	0.15	0.07	0.05	1.28	1.12	1.41	0.44	0.55	0.21	0.31	0.15	0.48	1.78	1.82	1.12	0.31	0.37	0.13	0.15	0.25	0.14
100241933	chr7	3177662	3184025	+	11.02	11.51	12.14	7.46	6.88	6.77	7.62	8.03	7.28	10.85	11.14	14.27	7.38	5.88	7.17	10.87	9.02	9.99	19.53	20.56	18.98	6.38	7.08	6.76	6.78	6.29	6.88	15.09	13.67	13.22	10.3	9.91	9.71	8.77	6.96	7.33	19.71	19.06	17.44	9.06	8.85	7.74	10.03	8.7	8.72
100241934	chr16	16225460	16227385	+	6.33	4.24	4.69	17.08	18.08	22.19	12.58	12.97	15.99	7.51	9.33	12.99	5.99	5.17	9.77	21.29	27.57	24.76	33.36	30.55	25.43	16.92	28.54	25.57	26.31	27.4	22.05	10.38	9.67	5.96	4.16	6.28	4.49	14.23	7.42	10.09	19.59	19	17.48	18.34	13.03	16.5	16.92	15.46	16.6
100241935	chr8	21117784	21120451	+	0.97	1.52	1.06	0.84	1.08	0.99	0.48	0.81	0.7	0.77	0.58	0.52	3.34	3.16	3.31	1.56	1.29	1.31	1.32	1.36	1.4	0.85	0.81	0.63	0.75	0.62	0.49	1.86	1.3	0.94	1.98	1.52	1.61	0.48	0.29	0.34	1.37	0.93	1.06	0.37	2.36	0.35	0.31	0.27	0.48
100241936	chr19	5423967	5425370	+	0	0	0	0	0	0	0	0	0	0	0	0	0	0	0	0	0	0	0	0	0	0	0	0	0	0	0	0	0	0	0.06	0	0	0.07	0	0	0	0	0	0.12	0	0	0	0	0
100241937	chr10	204993	208269	+	5.96	6.67	7.37	36.25	33.89	33.17	29.72	29.37	29.62	7.44	11.59	10.76	20.75	21.94	18.02	35.29	37.09	38.45	13.49	12.72	10.89	21.95	21.27	21.41	31.89	30.44	27.81	14.28	14.66	12.05	31.14	37.67	36.94	23.58	25.42	23.16	16.94	14.89	16.46	30.24	29.69	31.58	29.44	29.57	31.82
100241940	chr4	20729855	20733393	-	2.72	2.68	2.54	7.2	7.44	9.32	8.34	9.42	9.15	5.27	5.31	5.1	9.8	9.86	10.32	9.15	9.55	9.86	5.24	6.16	5.46	6.97	8.31	7.55	9.87	10.82	9.81	6.74	5.74	4.73	2.91	3.3	2.01	17.07	13.84	12.69	6.04	6.17	5.35	5.64	6.66	8.52	5.63	6	6.51
100241941	NW_003724224.1	169922	174005	+	2.37	1.75	2.25	12.79	11.86	12.35	16.02	16.44	15.39	3.12	3.77	4.75	9.48	16.38	10.55	14.48	13.45	13.32	5.03	5.46	5.04	17.8	15.44	12.24	13.73	13.99	13.65	5.84	4.39	4.75	6.1	6.27	5.76	15.14	18	19.44	7.23	6.07	6.17	17.21	8.02	21.09	19.18	16.95	19
100241942	chr15	16831262	16836153	+	35.58	36.05	36.97	20.13	20.6	21.24	20.31	21.1	19.67	35.68	33.18	34.68	20.05	23.21	25.91	21.58	23.31	22.03	42.98	43.79	40.12	17.18	18.92	19.76	19.77	17.37	18.11	37.95	35.58	39.15	19.13	21.05	18.86	24.48	22.16	25.09	39.39	39.6	39.06	22.67	20.76	24.58	24.15	20.96	19.46
100241943	chr18	5445929	5450041	-	23.64	21.46	24.29	27.19	28.75	27.53	52.02	48.65	50.48	41.36	37.64	43.72	25.28	24.14	28.52	41.87	36.63	37.69	40.12	42.88	41.26	17.42	17.81	20.02	30.05	26.76	28.02	43.34	36.17	36.7	18.22	21.21	18.73	59.95	61.92	64.01	54.73	42.45	47.15	43.74	19.22	49.57	58.09	53.51	54.69
100241945	chr11	15936347	15940188	-	156.55	152.32	175.81	189.84	169.95	166.46	185.67	189.17	171.12	130.25	162.24	202.09	147.85	163.57	148.95	160.55	177.4	154.1	150.11	162.24	148.94	158.79	155.99	132.23	198.14	197.92	202.52	143.73	132.61	121.3	140.19	176.06	137.73	205.94	191.25	230.68	164.02	150.15	133.76	184.65	197.99	215.75	183.14	182.93	191.75
100241946	NW_003724255.1	106908	111859	+	8.38	7.61	9.31	6.19	6.56	6.58	7.49	8.79	6.86	7.9	8.38	8.82	4.87	7.3	7.33	7.07	7.37	8.07	12.03	13.77	12.82	6.57	6.12	5.52	7.11	6.37	6.14	9.65	11.1	9.1	8.62	9.25	7.6	9.2	9.39	9.46	12.48	10.13	10.22	7.72	7.63	7.53	9.15	8.55	8.63
100241948	chr8	9104921	9109326	+	5.61	5.83	5.75	17.21	16.48	17.32	25.77	23.15	25.24	10.16	6.98	9.28	9.39	8.85	8.3	12.97	10.84	12.32	12.33	13.1	11.78	11.04	9.1	11.59	16.88	14.83	15.63	12.83	10.2	10.84	13.23	11.69	13.83	23.61	25.72	23.59	17.16	16.45	15.37	16.96	6.35	18.54	21.84	22.97	23.31
100241949	chr5	86866	89864	+	3.95	3.6	4.36	5.46	3.3	5.32	5.41	3.86	4.09	6.93	7.53	10.05	5.29	6.67	4.93	5.19	6.16	5.11	6.04	7.78	4.16	4.31	3.39	2.22	3.09	3.35	4.15	3.14	4.69	3.55	5.08	8.16	7.12	5.36	5.2	2.87	4.99	3.57	5.82	2.85	3.78	3.12	3.06	2.96	2.65
100241950	chr4	18901798	18904807	+	1.04	1.11	1.56	1.4	1.21	1.57	1.77	1.64	1.5	0.2	0.46	0.46	0.52	0.66	0.85	2.47	1.83	1.59	0.96	0.91	0.8	0.55	0.62	0.48	0.98	0.83	1.21	1.19	1.1	1.14	2.03	1.94	1.5	2.29	2.31	2.71	1.2	1.27	1.7	1	0.81	1.55	1.5	1.22	1.69
100241951	chr16	16907053	16908971	+	0.3	0.64	1.96	0.06	0	0	0	0	0	0.43	0.36	1.01	0	0	0	0	0	0	0.46	4.15	2.05	0	0	0	0	0	0	0.84	1.47	4.02	0	0	0	0	0	0	2.86	1.22	1.23	0	0.06	0	0	0	0
100241952	chr18	7566266	7571143	-	1.14	0.7	0.74	1.41	1.55	1.08	2.01	2.16	2.65	2.42	1.66	2.22	1.42	1.97	1.58	2.11	2.31	2.36	2.65	2.48	2.34	1.06	1.21	1.21	0.8	1.05	1.07	2.81	1.73	1.85	1.63	2.38	1.57	1.52	1.41	1.43	2.75	1.84	2.47	2.23	1.84	2.52	2.72	3.4	3.16
100241955	chr11	5766096	5776333	-	40.02	29.76	43.63	281.55	273.48	261.49	211.88	194.65	196.5	18.95	18.93	19.49	270.97	236.6	234.82	161.55	128.64	155.89	48.28	54.17	50.39	126.68	109.61	140.04	157.83	141.02	150.36	46.36	39.29	33.92	316.45	305.69	366.05	122.82	135.04	136.19	48.71	37.12	36.32	121.91	139.98	135.12	184.61	173.31	167.79
100241956	chr18	8692145	8698039	+	53.67	60.47	63.49	57.23	54.22	59.75	53.45	55.25	54.68	44.11	54.2	57	35.2	53.83	50.63	48.02	48.63	52.46	89.64	97.34	91.38	51.22	47.26	44.49	48.2	44.56	48.62	54.28	55.74	52.32	59.55	56.89	56.61	46.19	50.95	54.09	77.6	61.47	68.8	56.15	67.2	52.75	57.27	56.28	52.16
100241957	chr18	8369156	8373052	-	421.87	320.95	424.63	840.82	794.87	816.96	1270.88	1182.49	1227.88	136.41	150.55	145.92	820.15	727.95	710.02	1122.63	899.17	1081.66	511.04	517.72	453.19	458.26	441	502.11	675.67	613.1	671.85	416.08	401.17	324.52	628.9	541.46	715.27	1123.39	1180.32	1085.72	567.66	385.27	387.89	998.34	293.82	1121.51	1299.37	1197.09	1290.42
100241958	chr2	7123829	7130376	-	4.09	3.9	4.67	13.95	15.38	14.92	13.81	14.86	14.31	4.51	4.88	5.27	5.41	11.48	11.98	18.98	12.16	21.35	5.84	5.35	5	10.03	9.08	10.67	10.31	8.68	9.3	5.18	4.61	4.27	28.93	20.58	25.37	16.66	18.09	18.77	6.34	4.99	5.64	7.06	9.13	5.78	12.15	10.81	9.22
100241959	chr4	19752978	19760905	-	15.38	11.87	14.93	42.06	39.66	39.3	40.24	41.3	40.44	21.3	23.37	25.92	46.77	43.08	34.42	33.53	36	33.17	37.83	38.18	34.53	37.15	33.11	33.68	41.92	42.88	41.48	23.29	22.28	21.35	33.07	39.32	34.7	35.44	36.08	37.87	32.44	27.1	30.15	44.49	40.34	45.17	41.69	42.37	38.21
100241961	chr8	7623286	7641904	-	13.81	13.02	13.72	27.7	26.56	28.27	41.82	39.21	39.87	15.07	14.91	15.52	16.72	15.65	15.05	30.93	29.92	30.71	19.05	22.72	19.85	15.84	15.61	16.78	28.89	26.99	26.37	28.86	22.82	21.29	24.16	24.34	27.97	46.3	44.4	44.67	25.65	25.38	23.15	32.2	15.87	36.53	39.21	39.49	38.62
100241962	chr18	9101794	9104222	-	51.37	63.04	54.93	2.3	1.61	2.89	2.1	2.49	2.63	49.2	61.14	52.36	23.78	23.65	20.54	2.91	3.09	2.71	124.54	137.37	139.04	5.08	5.28	4.87	1.3	1.62	2.68	59.39	63.46	62.08	2.18	2.54	1.97	2.86	3.18	3.82	204.03	184.77	168.09	2.81	8.55	4.78	2.52	2.34	2.42
100241964	chr4	20212288	20224000	+	0.26	0.24	0.3	0.28	0.22	0.22	0.67	0.55	0.61	0.39	0.35	0.39	0.12	0.08	0.18	0.3	0.35	0.21	0.39	0.23	0.28	0.1	0.22	0.06	0.3	0.33	0.41	0.32	0.17	0.49	0.14	0.14	0.17	0.58	0.72	0.72	0.76	0.3	0.57	0.3	0.13	0.36	0.47	0.52	0.49
100241966	chr12	590283	594784	-	0.43	0.42	0.32	0.03	0.08	0.1	0.05	0.04	0.02	0.2	0.09	0.11	0.1	0.11	0.11	0.02	0.17	0.1	0.42	0.44	0.3	0.09	0.14	0.11	0.03	0.03	0.08	0.29	0.28	0.19	0.06	0.12	0.08	0.04	0.04	0.02	0.24	0.26	0.26	0.02	0.06	0.07	0.05	0.05	0.05
100241967	chr4	19373393	19378168	-	18.75	17.11	18.68	10.33	11.75	9.97	8.56	11.83	10.09	13.23	13.17	23.22	10.57	7.76	9.77	10.67	10	9.78	25.21	23.2	26.06	10.01	8.77	10.48	9.49	11.59	8.75	20.54	20.28	16.29	7.53	11.77	7.75	8.38	8.42	9.08	21.1	21.9	20.25	11.13	10.31	10.67	10.96	9.08	9.97
100241968	NW_003724155.1	291788	319175	+	17.63	14.01	16.62	27.44	28.23	28.24	35.75	32.89	32.79	11.78	11.04	11.9	14.92	18.21	17.5	34.73	27.06	33.27	18.76	19.52	18.86	18.97	18.1	17.86	26.96	23.91	24.35	23.65	20.22	18.51	25.76	26.69	28.58	36.86	40.11	37.95	24.39	22.62	20.6	23.62	18.3	26.06	36.16	33.17	34.52
100241969	chr18	9706012	9708521	+	0	0.4	0	0.37	0.17	0.04	0.39	0.24	0.25	0	0	0.04	0	0	0.29	0.19	0.05	0.07	0	0	0	0	0	0.11	0.14	0.39	0.04	0	0	0	0.1	0.1	0	1.08	0.65	1.1	0	0.15	0	0.53	0.32	0.35	0.85	1.09	0.64
100241970	chr18	10849333	10854780	-	40.1	37.75	45.28	50.72	51.06	50.88	58.2	57.52	59.7	35.96	41.8	44.56	59.5	56.72	53.07	51.34	52.02	54.93	58.57	66.39	59.82	39.34	39.55	36.59	46.75	48.06	41.04	62.6	57.61	51.88	37.52	38.36	38.93	64.04	61.21	59.56	68.91	58.64	60.55	56.8	47.7	62.74	54.01	58.08	58.92
100241971	chr1	20600789	20604763	-	0	0	0	0	0	0	0	0	0	0	0.02	0	0	0	0	0	0	0.04	0	0	0	0	0	0	0	0	0	0	0	0	0	0	0	0	0.05	0	0	0	0.06	0.02	0	0	0	0	0
100241973	chr7	15347763	15351935	-	1.84	1.42	2.76	0.72	1.1	0.81	1.85	1.37	1.42	1.07	1.05	1.03	1.5	1.42	1.33	1.3	1.17	1.26	2.14	2.57	2.04	0.98	1.22	0.7	0.97	1.43	1.34	1.26	1.74	0.81	0.99	1.48	1.3	3.66	2.2	3.21	1.78	1.46	1.15	1.42	1.69	0.83	1.56	1.24	1.67
100241974	chr2	8762907	8764861	+	0.18	0.09	0.12	0.2	0.2	0.17	0.26	0.14	0.25	0.32	0.06	0.36	0.16	0.39	0.13	0.07	0.17	0.21	0.21	0.31	0.14	0.12	0.18	0.18	0.06	0.03	0.21	0.33	0.13	0.29	0.06	0.12	0.1	0.22	0.38	0.44	0.24	0.43	0.33	0.07	0.12	0.07	0.29	0.46	0.25
100241975	chr12	758576	771994	-	14.38	14.23	15.85	26.51	26.93	28.89	37.47	37.22	33.53	13.55	14.57	14.22	19.02	22.48	21.59	32.58	30.8	31.81	23.73	19.63	20.56	23.11	20.63	22.73	27.37	25.71	24.77	21.37	18.86	18.89	28.91	30.72	29.57	35.33	35.21	37.26	24.74	22.01	23.02	29.87	22.83	28.69	32.71	32.18	34.46
100241976	chr4	20077137	20079817	+	13.61	8.71	13.57	22.86	20.78	20.11	12.92	12.51	15.21	15.04	14.19	19.19	30.02	28.98	24.77	15.72	17.67	19.8	48.54	45.89	40.15	18.66	18.48	14.67	17.19	13.83	13.42	22.08	16.22	14.89	30.66	33.78	31	15.03	12.96	16.14	32.06	22.01	23.46	16.14	32.26	18.12	15.43	15.54	16.86
100241979	chr18	11561696	11567896	-	19.48	19.14	20.1	25.45	25.75	25.4	25.67	28.22	26.41	22.89	25.41	23.52	16.88	21.2	23.2	24.83	28.19	26.34	29.18	30.28	25.07	20.76	20.25	19.94	21.22	19.46	20.67	23.19	23.06	20.92	19.3	18.8	21.21	34.75	33.1	38.92	25.41	26.19	23.64	26.97	22.49	24.45	24.33	26.04	23.48
100241980	chr18	12383488	12402366	+	14.76	14.27	14.44	25.16	25.49	25.42	29.2	30.86	32.71	30.32	31.99	36.68	20.54	21.41	19.75	40.48	50.65	47.71	19.53	21.78	19.42	13.22	13.74	12.55	20.41	19.21	20.11	42.63	33.88	29.28	17.13	19.15	14.51	40.87	41.09	39.21	42.68	43.05	41.48	25.85	17.53	33.23	26.55	28.48	29.38
100241982	chr18	1536294	1544897	-	0.85	0.94	0.86	1.49	1.8	1.29	3.23	3.02	2.65	1.01	1.08	1.04	0.36	0.55	0.56	1.5	1.67	1.58	1.19	1.49	1.06	0.71	0.48	0.36	1.38	1.35	1.51	1.67	1.27	1.03	0.55	0.51	0.46	4.02	4.78	4.61	1.77	1.51	1.71	1.99	0.46	1.9	2.66	2.87	2.63
100241983	chr18	10940174	10945762	-	2.52	2.18	2.65	10.37	11.08	12.44	6.13	6.51	7.13	1.5	1.86	2.09	10.49	12.21	8.98	8.35	10.06	12	2.55	3.11	2.3	6.65	8.14	6.45	7.98	7.89	7.59	3.45	3.02	2.73	23.02	35.23	24.95	6.54	7.36	8.08	5.41	6.51	4.3	6.3	13.71	6.9	5.24	4.38	5.37
100241984	chr18	13446313	13458718	-	26.2	27.33	28.16	24.54	26.55	27.9	42.77	41.34	42.11	31.74	29.19	27.77	28.86	25.66	30.14	37.33	34.03	36.66	37.74	40.66	37.28	18.12	20.3	22.82	24.85	20.96	23.49	33.83	30.95	31.91	22.23	24.03	22.12	54.31	53.65	56.11	45.46	38.82	37.54	35.65	15.75	40.54	48.92	47.75	43.01
100241985	chr1	21108320	21110697	-	79.27	56.22	74.68	260.32	236.64	237.96	214.49	216.49	210.8	62.59	70.51	98.09	385.54	418.59	346.31	251.64	241.99	241.91	70.65	84.98	73.59	384.86	325.24	278.05	316.85	322.39	318.12	86.31	81.24	68.12	288.23	340.1	321.52	173.77	177.76	188.76	73.07	62.84	63.69	207.28	439.26	208.62	168.5	180.87	175.44
100241989	chr18	11348604	11354940	-	8.13	6.33	7.54	5.76	5.65	6.15	5.77	5.87	6.18	4.86	5.78	5.99	6.91	7.08	7.32	5.75	5	4.63	16.28	16.24	14.17	4.65	3.59	3.45	4.37	3.81	3.76	9.62	7.67	7.21	4.09	4.54	4.81	6.55	7.04	7.02	13.44	11.45	10	5.95	6.13	7.61	7.78	8.35	7.1
100241990	chr1	22685706	22687752	-	107.42	121.3	134.26	164.3	158.83	156.11	106.09	100.27	116.71	118.34	142.42	150.21	130.15	153.51	123.22	117.01	124.71	116.15	152.47	152.14	163.45	167.19	140.38	161.83	116.85	110.68	111.7	178.15	174.69	147.16	142.01	123.48	158.62	71.48	77.16	78.81	188.78	179.97	168.61	108.86	144.29	97.07	91.16	102.06	92.49
100241991	chr13	9274160	9275629	+	0.04	0.04	0	0	0	0.09	0	0	0	0.04	0	0	0	0	0.05	0	0	0	0.05	0.19	0.05	0	0	0	0.04	0	0	0	0	0	0	0	0	0	0.05	0	0.1	0.05	0.09	0.05	0	0.05	0	0	0
100241992	chr13	19139510	19144193	+	18.4	17.02	18.42	19.13	19.94	18.95	18.41	19.45	19.11	16.34	19.45	23.56	21.8	24.59	21.21	19.12	21.64	21.41	33.75	33.6	26.12	19.34	17.3	18.85	18.45	17.56	16.73	24.97	25.8	23.89	21.96	18.9	16.77	19.76	15.78	17.48	29.59	24.28	26.92	21.54	24.86	20.2	19.65	18.04	18.6
100241993	chr18	2130858	2138964	+	14.71	12.21	13.79	15.4	18.78	15.4	22.13	23.07	21.39	12.05	15.43	17.35	12.21	13.93	14.32	20.85	23.41	19.57	22.25	19.63	18.7	13.95	15.29	16.88	18.9	17.49	18.82	14.2	15.74	14.19	20.12	21.51	19.81	18.38	21.14	20.95	19.42	15.59	15.52	23.74	17.72	22.96	26.09	27.56	25.77
100241994	chr13	15480898	15483239	-	1.18	0.89	1.05	0.56	0.46	0.48	0.83	0.6	0.67	0.55	0.35	0.72	0.78	0.59	0.45	0.3	0.44	0.42	1.64	1.59	1.54	0.39	0.17	0.34	0.57	0.32	0.28	1.56	0.92	1.28	0.3	0.48	0.46	0.78	0.78	0.7	1.13	1.16	0.98	0.56	0.23	0.61	0.99	0.52	0.56
100241995	chr1	22896237	22897778	+	53.07	48.87	52.79	60.28	64.07	66.09	69.83	67.8	67.11	73.04	67.77	69.87	35.3	40.69	39.31	57.06	67.8	53.01	71.77	76.49	69.3	40.95	38.75	43.42	68.36	69.96	72.56	87.74	77.97	84.2	61.79	70.51	59.89	74.61	82.49	79.43	94.4	89.46	88.86	68.99	64.61	72.43	66	67.15	68.31
100241998	chr13	9092369	9099579	-	5.8	4.98	6.69	10.06	8.97	10.33	10.22	10.84	9.52	6.27	6.57	9.22	6.73	7.6	6.4	7.55	9.4	6.85	10.89	12.71	11.54	6.59	4.9	3.93	7.9	9.05	7.01	9.52	10.52	9.34	6.37	6.61	7.26	14.66	16.62	17.04	11.81	10.43	10.78	11.35	7.63	10.25	7.48	9.24	9.55
100241999	chr15	14810646	14816936	-	1.11	1	1.3	1.84	1.76	1.32	1.74	1.76	1.77	1.21	1.2	1.57	1.28	1.56	1.61	1.53	1.49	1.22	2.23	2.14	1.87	1.25	1.46	1.41	1.64	1.45	1.66	1.73	1.35	1.27	1.1	1.25	1.12	2.43	3.2	2.63	2.93	2.53	2.05	1.93	1.13	1.55	2.02	2.04	2.3
100242000	chr18	12136474	12140800	-	2.99	3.14	3.4	5.47	5.62	6.18	6.91	7.08	7.07	5.02	4.74	5.15	2.08	2.97	2.64	5.89	5.12	4.8	7.11	6.63	5.64	2.86	2.78	2.56	5.13	4.44	5.28	6.28	5.48	5.27	5.32	5.65	4.83	5.22	5.88	6.16	7.03	6.24	6.62	6.66	4.49	7.61	6.96	6.49	6.96
100242001	chr15	15176643	15179535	+	35.64	39.24	30.42	0.06	0.06	0.29	0.19	0.06	0.06	56.44	52.44	39.55	0	0	0	0	0.23	0	21.28	28.54	21.97	0	0.05	0	0.11	0	0.05	47.56	44.52	53.7	0.11	0.05	0.06	0.06	0	0.06	31.99	45.3	39.42	0.06	0.52	0.12	0.06	0.06	0
100242002	chr18	3190003	3192563	-	10.48	9.09	10.95	1.03	0.58	0.83	0.38	0.05	0.1	0.99	1.06	1.88	32.04	22.24	21.97	0.62	1.04	2.11	16.89	14.16	12.04	5.72	6.93	5.66	0.62	0.14	0.41	32.31	30.45	19.9	0.52	0.18	0.49	0.11	0.11	0	36.65	25.73	30.37	0.05	5.52	0.25	0.21	0.21	0
100242003	chr18	12488476	12491024	+	0.12	0.2	0.16	0	0	0	0.1	0.05	0.05	0.04	0.04	0.04	0	0	0.04	0.05	0.09	0.09	0.55	0.37	0.36	0	0	0	0	0	0.08	0.04	0.04	0.52	0.09	0	0	0	0	0	0.45	0.4	0.22	0	0	0	0	0	0
100242004	chr2	6621119	6629208	+	75.83	61.61	76.59	111.04	106.47	109.44	112.17	109.44	102.61	71.63	71.88	81.51	111.46	108.89	97.54	110.29	102.27	106.05	102.38	118.07	101.37	94.9	86.45	89.74	107.3	96.4	103.08	114.08	98.69	90.97	98.41	106.92	106.75	94.05	91.03	96.05	109.33	100.93	99.62	100.34	89.61	107.45	105.93	106.29	103.33
100242005	chr12	3967134	3990284	-	0.44	0.94	0.38	0.07	0.04	0.04	0.08	0.04	0.04	2.58	1.7	1.6	0.04	0.04	0.11	0.12	0.19	0.04	0.19	0.54	0.34	0.03	0	0.03	0.11	0	0.07	0.66	0.95	1.12	0	0.1	0.07	0.08	0.08	0.04	0.95	2.28	1.86	0.07	0.07	0.04	0.04	0	0.08
100242006	NW_003724290.1	84424	86083	-	0	0	0	0	0	0	0	0	0	0	0	0	0	0	0	0	0	0	0	0	0	0	0	0	0	0	0	0	0	0	0	0	0	0	0	0	0	0	0	0	0	0	0	0	0
100242007	chr18	12985663	12989180	+	0.3	0.2	0.13	0.38	0.36	0.22	0.55	0.49	0.41	0.26	0.16	0.14	0.14	0.34	0.33	0.38	0.56	0.47	0.46	0.45	0.55	0.29	0.37	0.32	0.43	0.25	0.21	0.45	0.34	0.54	0.33	0.47	0.34	0.86	0.91	0.7	0.42	0.43	0.4	0.63	0.2	0.55	0.49	0.45	0.62
100242008	chr1	22387941	22389176	-	9.6	11.08	9.65	13.96	14.92	15.87	14.35	15.12	14.96	21.8	20.07	20.31	7.41	7.68	8.68	15.77	14.22	15.01	14.28	16.51	15.25	9.63	8.9	13.75	16.45	13.47	13.84	14.24	13.78	16	28	30.29	26	13.11	13.19	14.68	21.01	19.62	22.06	14.68	21.13	14.78	13.22	14.87	13.43
100242009	chr2	7917839	7923806	+	10.63	9.33	11.37	10.38	10.31	10.55	21.62	17.58	15.74	15.11	13.95	13.57	10.65	11.08	14.36	12.15	11.56	12.4	12.44	13.06	11.98	10.18	9.24	11.15	12.79	12.18	14.59	16.23	15.39	14.69	6.47	6.94	5.76	22.28	24.22	20.74	17.9	14.54	16.84	15.69	6.44	13.54	14.08	15.08	14.3
100242010	chr12	4594675	4608732	-	4.35	3.81	4.97	16.1	15.22	15.18	19.05	16.34	17.17	4.29	4.16	3.85	10.85	8.98	9.56	15.52	12.14	13.48	6.44	6.92	5.94	5.63	4.98	6.06	8.96	8.04	8.61	12.16	8.76	8.26	12.08	9.88	13.93	15.31	18.01	15.57	10.18	8.93	9.21	9.7	5.01	11.31	13.65	14.39	15.04
100242012	chr18	4025789	4031011	+	0	0	0	0	0	0	0	0	0	0	0	0.04	0	0	0	0	0	0	0	0	0	0	0	0	0	0	0	0	0	0.04	0	0	0	0	0	0	0.13	0.04	0.08	0	0	0	0	0	0
100242014	chr18	13418236	13429820	-	6.27	6.89	5.99	4.8	4.74	5.65	6.18	5.67	6.18	10.42	8.12	7.95	3.29	3.66	3.55	6.74	7.04	7.59	8.74	10.69	8.56	4.14	3.54	3.85	4.85	4.51	4.28	9.44	8.26	9.49	6.66	6.43	6.4	5.68	6.57	6.98	9.45	8.86	9.61	6.39	4.96	6.72	7.36	7.14	6.4
100242015	chr12	153386	155000	-	16.64	11.42	13.91	44.75	37.6	37.91	40.73	34.33	31.22	12.91	16.54	21.96	48.52	43.01	36.94	38	39.22	33.69	59.56	53.5	49.92	31.07	25.71	26.59	28.2	28.3	31.61	30	29.5	22.78	48.27	54.14	54.66	19.18	19.1	19.13	37.51	28.64	32.99	36.32	51.61	44.36	40.03	39.63	40.94
100242017	chr15	586135	587341	+	1.67	1.02	0.82	3.6	3.04	2.49	4.83	4.6	5.04	5.7	6.94	10.33	2	1.44	1.63	5.85	5.69	4.99	0.41	1.17	1.56	2.33	2.15	2	2.48	2.43	2.4	4.1	2.98	3.76	1.16	0.98	0.87	4.35	3.82	4.6	2.91	2.81	3.24	3.25	1.58	5.85	3.77	2.75	3.56
100242020	chr18	1095432	1099376	-	13.37	12.44	13.07	32.91	30.69	31.39	34.72	36.46	35.98	13.73	13.79	14.59	21.26	21.96	19.37	33.11	31.84	31.5	18.2	20.33	17.97	21.79	20.76	19.56	33.27	34.13	32.52	19.17	19.59	18.5	29.66	33.62	29.92	44.81	41.78	46.78	23.67	22.76	21.42	38.53	25.16	43.04	37.37	38.61	38.71
100242021	chr2	5381928	5389892	-	73	65.31	77.61	171	158.78	160.41	247.48	238.01	254.35	61.32	68.96	73.78	134.17	153.83	136.05	197.92	206.01	195.14	106.86	100.94	99.05	153.22	153.36	139.52	189.04	205.65	203.63	91.82	83.66	76.31	121.33	130.39	125.98	311.9	297.1	282.74	93.63	85.77	83.45	252.89	135.18	263.74	248.05	245.48	256.2
100242022	chr12	1928896	1930474	-	0.1	0	0	0.11	0	0	0.06	0	0.11	0	0	0	0	0.11	0.06	0	0	0.06	0	0	0	0	0	0	0	0	0	0.06	0	0	0	0	0.05	0.12	0	0	0	0.07	0	0	0	0	0	0.13	0.05
100242023	chr18	5054351	5055758	+	2.75	1.92	1	25.29	21.98	25.38	23.97	24.06	22.72	14	13.77	19.41	17.67	14.97	16.31	24.33	22.17	27.41	9.06	7.75	6.33	19.64	17.5	17.39	25.53	27.43	27.95	19.82	16.63	12.69	11.4	12.88	12.46	25.17	25.65	28.02	13.29	12.51	12.11	18.7	13.87	22.38	14.2	18.85	20.02
100242024	chr18	1615528	1618298	+	17.62	19.82	15.92	6.83	6.91	7.76	6.05	7.6	5.65	12.95	13.33	13.57	5.01	4.73	5.11	6.84	6.65	6.14	13.29	19.59	17.02	4.46	4.07	5.93	5.73	4.94	5.65	12.51	12.76	12.74	8.61	10.17	8.86	5.78	6.05	8.61	16.16	15.19	13.82	6.85	9.45	5.9	6.15	5.92	5.64
100242025	chr2	4834127	4839763	+	0.03	0.03	0	0	0	0.03	0	0	0	0	0	0	0	0	0	0	0	0	0.07	0	0	0	0	0	0	0	0	0.08	0.03	0	0	0	0	0	0	0	0.03	0	0.1	0	0	0	0	0	0
100242026	chr12	3067155	3068478	+	0	0	0	0	0	0	0	0	0	0	0	0	0	0	0	0	0	0	0	0	0	0	0	0	0	0	0	0	0	0	0	0	0	0	0	0	0	0	0	0	0	0	0	0	0
100242027	NW_003724255.1	23198	31357	+	48.13	51.13	50.13	54.47	55.92	58.14	64.5	64.82	63.7	39.19	35.81	38.57	32.62	38.09	33.78	54.81	49.31	54.68	59.3	64.6	60.2	32.13	30.76	33.56	50.62	40.53	45.39	57.23	50.26	52.13	52.16	49.34	52.16	60.56	66.56	61.84	65.45	61.18	57.99	52.76	38.18	56.08	64.38	67.23	65.73
100242028	chr4	22358421	22359779	+	2.4	1.86	1.61	0.15	0.36	0.2	0.56	0.5	0.38	0.93	1.11	1.51	0.31	0.51	0.36	0.32	0.31	0.32	2.59	3.2	3.25	0.14	0.09	0.09	0.2	0.1	0.14	2.4	1.41	2.4	0.2	0.48	0.71	0.45	0.41	0.84	3.59	1.99	2.69	0.3	0.46	0.26	1.18	0.5	0.56
100242029	chr15	16907747	16909158	+	22.22	17.94	22.84	35.27	35.75	40.24	38.3	39.7	43.98	13.66	15.75	18.29	15.9	21.11	21.08	24.81	25.46	30.14	31.87	31.89	27.44	42.13	41.03	43.33	55.96	48.3	52.16	17.11	16.72	13.89	32.54	32.58	35.7	62.65	69.83	61.36	31.27	22.5	24.29	36.93	28.31	43.38	40.17	36.84	43.38
100242030	chr12	21292730	21294012	-	0	0	0	0	0	0	0	0	0	0	0	0	0	0	0	0	0	0	0	0	0	0	0	0	0	0	0	0	0	0	0	0	0	0	0	0	0	0	0	0	0	0	0	0	0
100242031	chr18	2861117	2864727	-	26.94	16.82	20.59	64.91	62.48	60.47	72.33	68.24	70.78	22.24	26.69	41.18	73.6	67.96	57.88	59.59	59.19	52.89	40.66	45.39	43.62	71.49	67.27	60.17	79.73	84.08	77.55	26.23	27.45	19.43	49.59	59.21	50.17	58.39	61.92	63.85	34.63	26.98	26.33	61.37	63.31	71.69	61.8	57.35	61.65
100242032	NW_003724237.1	168666	172527	-	7.54	5.61	7.42	43.32	40.41	43.02	62.54	58.34	61.61	10.61	9.87	11.22	26.75	27.42	22.02	48.61	45.17	48.18	16.41	15.71	15.71	32.5	29.1	28.57	52.95	51.4	52.46	11.27	10.3	9.52	39.9	40.28	42.51	52.89	61.04	54.22	15.16	13.16	13.24	60.61	31.34	61.47	62.93	63.81	64.01
100242033	chr12	3657308	3658646	+	0	0	0	0	0	0	0	0	0	0	0	0	0	0	0	0	0	0	0	0	0	0	0	0	0	0	0	0	0	0	0	0	0	0	0	0	0	0	0	0	0	0	0	0	0
100242035	chr4	22915921	22917656	+	0.13	0.3	0.71	0	0	0	0	0	0.05	0.14	0.22	0.52	0.1	0	0	0	0.05	0	1.38	0.3	0.74	0	0	0	0	0	0	0.72	0.41	0.37	0	0	0	0	0	0.11	1.28	1.14	0.87	0.05	0	0	0	0	0
100242036	chr15	14467518	14469684	-	0.19	0.43	0.54	0.18	0.18	0.18	0.39	0.13	0.5	1.2	0.97	0.93	0.03	0.06	0.18	0.19	0.27	0.03	0.24	0.55	0.21	0.06	0.08	0	0.14	0.08	0.05	0.73	0.92	0.63	0.34	0.25	0.41	0.62	0.5	0.84	0.97	0.97	0.87	0.32	0.08	0.3	0.42	0.51	0.39
100242037	chr18	6040217	6058256	+	18.18	18.37	20.94	19.15	17.62	19.59	22.07	21.94	21.51	18.55	18.84	18.09	11.24	11.73	10.78	20.32	20.12	20.01	25.5	27.9	24.79	9.89	10.98	10.24	17.26	14.72	15.9	29.69	29.6	27.41	18.4	18.47	17.25	25.53	22.95	25.3	33.21	34.19	34.94	26.64	11.12	29.39	26.94	25.31	25.82
100242038	chr18	3648297	3660892	-	97.54	91.85	108.4	190.01	181.86	185.09	196.95	173.8	184.93	70.6	78.64	87.99	180.33	160.24	172.57	170.4	179.07	171.48	121.14	118.49	116.47	150.78	150.92	147.67	174.31	177.2	182.96	129.29	122.49	119.07	147.96	145.02	164.5	170.51	163.19	172.54	111.88	111.94	115.64	207.67	135.57	196.53	181.89	199.64	203.15
100242039	chr12	4637711	4638855	-	0.19	0.38	1.05	0	0	0	0	0	0	0.2	0.39	0.1	0.1	0	0.1	0	0	0	1.79	1.29	1.06	0	0	0	0	0	0	0.1	0.59	1.5	0.1	0.29	0	0	0	0	1.92	1.13	1.35	0	0.09	0	0	0	0
100242040	NW_003725540.1	6	2554	-	0.27	0.27	0.33	0.53	0.55	0.36	1.11	0.88	0.38	0.34	0.28	0.29	0.43	0.39	0.36	0.27	0.65	0.62	0.81	0.82	0.83	0.4	0.18	0.18	0.35	0.43	0.49	0.82	0.69	0.61	0.44	0.52	0.32	0.4	0.49	0.43	0.88	0.91	0.79	0.76	0.52	0.47	0.86	0.39	0.6
100242041	chr15	15144619	15146352	-	14.48	9.64	10.23	20.92	18.46	22.09	10.97	10.8	10.18	11.67	18.13	23.92	48.83	41.51	38.77	16.81	16.79	17.29	60.49	57.53	48.99	28.1	34.39	27.13	12.17	11.89	12.45	26.08	21.36	17.22	17.95	25.58	23.18	8.63	10.29	9.79	37.61	40.96	31.73	9.72	36.32	10.85	8.53	10.51	9.65
100242042	chr12	20913259	20915510	-	22.18	20	20.05	40.35	39.64	38.86	50.22	46.98	44.4	27.31	38.46	50.27	37.77	34.13	30.78	46.53	52.19	47.5	38.91	35.71	30.03	39.78	41.35	35.8	37.35	39.72	37.38	34.83	34.78	29.2	18.36	22.96	19.39	56.35	53.14	58.52	44.33	42.08	37.8	47.83	32.24	55.05	45.06	48.6	49.55
100242043	chr18	4450577	4452697	+	3.88	2.09	3.35	19.6	19.12	17.26	12.67	13.02	12.45	7.85	9.99	13.18	13.61	13.24	12.08	16.34	18.29	18.93	14.1	13.6	12.9	8.73	7.48	6.03	11.67	12.51	11.44	10.64	8.83	7.64	19.76	23.69	23.68	11.93	10.67	10.68	10.57	9.97	10.16	10.41	19.11	11.67	9.41	10.84	10.44
100242045	chr1	13949411	13973752	+	14.48	11.88	13.12	35.15	36.4	36.88	42.2	41.53	40.4	14.14	15.52	19.53	46.69	46.29	42.77	41.54	39.5	38.19	36.84	36.9	34.54	35.55	33.79	34.18	35.99	33.86	36.01	30.54	24.59	20.97	37.56	39.78	45.09	31.64	32.88	34.81	32.41	27.15	30.52	40.93	35.86	42.85	45.56	44.08	43.85
100242046	chr4	21012538	21016559	+	3.39	1.93	2.98	6.45	6.03	5.6	4.77	3.27	3.99	1.55	1.52	2.92	23.2	18.66	19.74	9.25	9.59	9.88	4.83	4.59	3.87	10.44	14.84	11.22	8.37	6.17	6.77	3.13	2.3	2.32	3.16	2.48	4.05	2.35	2.43	2.28	7.26	4.36	5.01	5.23	12.31	6.08	5.41	5.2	4.17
100242047	chr15	16328616	16359957	+	29.02	30.37	32.54	49.95	46.78	48.93	56.28	56.78	55.13	26.54	32.32	35.22	43.99	46.81	43.35	47.5	47.17	45.89	63.87	65.41	57.56	34.01	33.18	35.72	41.56	42.14	43.09	42.14	35.83	35.98	46.82	47.42	47.18	50.53	49.79	49.32	47.32	43.47	42.38	47.84	45.66	53.6	52.26	49.74	54.69
100242048	chr18	5062064	5066378	-	2.7	2.41	3.64	25.86	32.14	31.43	15.42	16.6	17.32	1.69	1.07	1.34	26.7	106.07	46.18	26.05	24.38	45.22	1.6	1.95	1.32	75.55	61.7	41.29	28.4	26.77	23.59	4.62	3.21	2.81	33.88	33.98	35.65	22.46	19.8	23.15	5.26	4.73	4.6	32.01	50.15	7.9	11.88	11.04	8.35
100242049	NW_003724224.1	97765	99472	+	7.62	6.96	9.36	26.05	24.17	23.84	30.79	25.79	25.95	21.99	19.7	26.13	14.31	21.81	21.19	28.57	29.69	30.18	15.94	18.48	18.6	27.28	23.7	24.23	40.57	38.33	40.73	15.28	13.55	13.64	41.11	42.55	42.68	25.18	28.33	25.85	24.48	23.59	27.21	35.16	26.95	30.06	29.76	30.34	32.54
100242050	chr18	7749508	7766794	-	8.01	7.71	8.8	3.47	4.3	4.4	5.47	5.69	5.64	11.83	10.02	8.52	3.42	3.22	3.35	4.64	4.95	4.49	9.68	9.9	9.49	3.27	3.52	3.84	2.85	3.04	3.39	10.72	11	11.33	4.23	3.6	3.88	7.29	8.14	8.32	13.25	11.29	13.27	6.65	2.91	6.16	7.27	7.07	6.02
100242051	chr8	9309576	9311452	-	19.14	17.42	27.31	0.74	0.54	0.27	0.15	0.22	0.14	9.47	12.51	12.23	0.34	0.81	0.75	0.21	0.21	0.36	30.26	31.86	37.68	0	0.12	0.06	0.07	0.06	0.06	16.62	20.2	19.39	0.07	0	0.13	0	0	0.07	35.32	12.27	25.44	0.2	0.73	0.28	0.3	0.14	0.07
100242052	chr18	6278171	6282622	-	57.42	44.92	58.7	73.67	67.74	63.5	82.88	78	73.67	37.13	48.87	58.02	62.6	71.67	60.64	70.83	75.94	69.04	85.73	93.81	84.3	56.72	55.27	46.07	76.38	74.41	80.53	61.98	55.92	51.84	56.97	70.34	55.56	71.55	71.76	83.76	63.23	56.68	54.88	106.1	81.52	95.1	80.05	86.61	87.17
100242054	chr16	17036746	17041429	-	4.74	3	4.38	7.37	5.66	6.53	6.19	7.78	6.84	5.17	5.18	5.89	5.79	6.19	6.72	6.65	6.75	6.69	11.49	11.22	9.82	4.92	5.59	5.48	5.73	5.29	5.35	7.72	7.75	6.55	9.36	8.42	9.04	8.04	8.29	8.71	10.7	8.85	9.13	7.21	8.58	7.12	7.42	7.33	7.42
100242055	chr18	7026780	7030818	+	14.33	13.39	15.27	21.22	20.44	21.12	42.75	40.26	37.01	34.46	25.96	24.32	13.33	13.7	16.33	25.68	21.22	22.81	11.75	11.44	10.37	8.48	7.27	8.78	15.73	14.46	15.73	20.15	16.34	16.71	7.85	8.01	9.37	25.33	27.63	24.21	17.37	16.93	19.53	27.44	14.94	27.05	28.54	31.24	31.91
100242056	chr11	6017306	6019772	-	22.4	21.15	23.31	52.11	51.57	55.13	31.73	34.16	33.5	20.89	23.27	29.97	120.29	118.17	106.02	49.67	52.38	62.18	70.88	68.2	62.79	94.43	83.44	76.21	44.82	42.12	47.16	34.71	27.21	22.4	36.67	42.09	37.67	19.19	19.92	22.53	40.73	41.98	35.43	39.41	94.8	39.34	32.3	29.5	31.48
100242057	chr4	19071219	19078117	+	0.49	0.96	0.48	0.56	0.5	0.43	0.71	1.1	0.81	0.28	0.69	0.61	0.29	0.75	0.39	0.61	0.6	0.96	0.94	0.55	0.9	0.48	0.64	0.41	0.9	0.43	0.34	0.4	0.55	0.94	0.45	0.9	1.28	0.63	0.96	1.07	1.25	0.94	1.02	0.74	0.44	0.71	0.78	0.65	1.01
100242059	chr18	7880335	7888608	-	41.88	51.81	42.46	7.76	6.67	9.89	10.84	10.24	11.37	9.41	19.12	18	10.25	11.96	6.95	8.89	8.96	8.6	27.43	33.58	27.96	4.7	5.2	4.97	10.34	10.21	11.28	20.69	25.21	23.1	11.33	12.03	9.22	12.39	9.67	10.21	35.23	28.3	30.75	14.43	13.96	13.33	13.75	10.5	13.88
100242061	chr2	6915156	6925622	+	8.13	5.83	6.17	4.41	4.84	4.69	4.15	5.93	4.5	7.53	7.37	10.81	5.38	7.19	8.87	5.65	6.5	5.59	14.6	15.1	13.85	6.03	7.47	5.56	5.83	5.03	4.55	9.84	11.08	8.08	8.06	9.36	6.69	3.99	2.97	4.99	10.35	6.48	7	6.85	8.63	4.44	4.33	2.99	4.28
100242062	chr4	19496611	19500986	-	10.23	8.86	8.92	29.05	27.14	30.58	28.26	30.1	27.25	9.01	9.77	13.36	23.62	28.67	25.18	36.47	37.45	42.76	21.58	20.49	18.03	21.48	23.96	23	24.88	25.89	23.08	16.73	17.17	14.1	19.44	24.43	24.77	25.96	26.37	25.63	18.49	17.45	18.81	28.76	27.42	30.61	27.66	28.48	30.11
100242063	chr18	8755459	8760697	+	15.24	11.62	16.57	33.14	35.54	35.88	50.26	49.42	48.38	13.81	13.61	14.98	18.9	19.96	20.37	36.37	35.24	36.42	28.97	30.87	29.06	22.46	21.09	22.65	32.31	31.3	31.07	22.16	20.63	21.97	32.04	31.12	31.78	42.58	45.06	43.41	28.02	24.85	26.85	43.84	21.03	49.28	52.14	50.07	49.54
100242067	chr18	9681056	9686119	-	29.6	23.21	30.05	53.1	52.09	54.61	70.06	62.12	64.76	30.35	30.27	37.27	39.42	43.21	39.93	52.16	54.58	53.05	51.97	51.26	50.48	43.47	41.78	42.28	60.19	58.04	56.35	44.21	42.45	37.49	46.85	64.58	52.57	68.01	72.79	70.16	48.35	40.85	45.69	62.84	53.1	68.12	59.83	61.53	60.06
100242068	chr4	18972524	18977284	+	8.83	8.62	9.8	17.73	15.6	15.52	20.2	18.9	19.23	6.63	5.91	6.57	24.51	21.4	21.56	16.51	14.41	16.03	15.32	16.32	15.06	18.65	19.2	18.23	19.27	17.37	17.37	13.32	12.49	13.16	16.89	15.53	16.7	14.38	14.69	15.19	16.2	14.45	14.77	12.12	11.9	16.23	15.65	14.54	14.48
100242069	chr18	9512061	9523023	-	0.95	0.66	1.21	0.18	0.56	0.4	0.46	0.32	0.54	0.61	0.65	0.49	0.17	0.23	0.23	0.52	0.5	0.48	0.65	0.94	0.8	0.19	0.17	0.2	0.27	0.17	0.18	1.04	1.38	1.3	0.45	0.62	0.48	0.72	0.76	1.07	1.11	1.35	1.2	0.52	0.22	0.43	0.59	0.54	0.5
100242070	chr18	10552569	10554334	+	7.71	6.06	7.6	13.59	12.65	12.56	15.73	17.41	17.51	7.27	9.06	7.66	6.79	7.73	6.06	11.68	11.09	13.91	12.62	13.4	14.81	9.85	9.86	10.1	10.77	11.98	13.08	10.54	10.3	8.04	6.01	6.33	7.31	20.89	19.44	20.19	14.57	12.47	14.14	15.21	5.33	16.02	15.26	14.77	16.73
100242071	chr1	20488738	20492954	-	0	0	0	0	0.02	0	0.02	0	0.02	0.04	0	0	0.02	0	0	0	0	0.06	0	0.04	0.02	0	0.02	0.03	0.02	0.02	0.02	0	0	0	0.04	0	0.02	0	0.02	0.02	0.05	0.06	0.07	0	0	0	0.03	0.02	0.04
100242074	chr12	209613	212708	-	3.42	2.65	3.52	3.82	4.09	4.2	5.62	5.11	5.36	2.83	3.38	4.09	4.1	3.82	4.36	3.55	3.78	4.51	5.36	6.46	6.32	2.06	2.62	2.3	3.64	2.65	3.86	5.6	4.68	4.31	3.31	3.92	4.17	4.33	5.26	6.63	7.15	6.79	7.3	4.65	4.22	5.35	5.41	4.75	4.77
100242075	chr4	19742625	19746064	-	89.88	85.76	98.78	337.73	331.83	311.39	402.22	369.25	387.2	117.32	131.13	155.88	221.19	252.5	207.56	292.6	314.49	294.97	170.58	176.52	149.16	259.86	229.94	222.08	315.75	326.83	337.69	153.54	140.69	132.24	232.7	251.52	252.62	389.95	408.12	395.33	176.53	150.6	162.03	384.52	259.02	398.02	344.51	352.74	370.44
100242076	NW_003724178.1	1145100	1174419	-	7.01	8.79	7.31	16.47	14.51	14.92	17.68	19.1	14.24	12.4	12.8	10.63	5.44	7.87	10.91	18.93	20.54	20.36	9.37	11.38	9.11	11.84	11.29	11.46	19.93	15.38	19.13	13.56	13.5	11.61	19.61	19.54	17.29	24.01	22.67	26.24	13.39	13.59	14.65	20.1	10.96	18.79	21.13	20.19	21.62
100242077	NW_003724155.1	675542	680028	-	0.08	0.12	0.17	1.51	1.33	1.17	1.13	1.2	1.35	0.28	0.3	0.21	0.77	0.77	0.75	1.13	0.75	0.92	1.03	0.79	0.39	0.28	0.35	0.37	0.48	0.43	0.69	0.54	0.39	0.37	0.45	0.44	0.63	1.67	1.16	1.72	0.78	0.71	0.65	0.77	0.33	0.81	0.67	0.73	0.85
100242078	chr18	11153619	11161313	+	22.03	21.76	22	23.92	22.97	24.64	31.92	33.71	32.53	30.2	27.19	29.43	15.68	15.03	18.29	30.33	30.67	32.11	27.52	27.98	25.08	12.02	12.95	13.91	19.6	20	22.51	35.28	30.51	30.59	24.04	24.74	22.22	34.07	32.86	34.45	35.13	37.76	36.47	28.37	19.24	32.64	32.36	31.54	29.36
100242080	chr2	8990522	9003552	+	0.68	0.4	0.85	0.59	0.32	0.77	0.92	1.25	1.08	1.16	1.28	0.93	0.38	0.26	0.3	0.43	0.63	0.81	0.74	1.42	0.64	0.25	0.19	0.22	0.57	0.39	0.49	1.36	0.87	0.81	1.09	1.2	1.18	0.92	0.61	0.78	1.61	1.56	1.37	1.02	0.66	1.15	0.94	1.24	1.1
100242081	chr12	994768	1079036	+	0.18	0.26	0.37	0.76	0.63	0.68	1.13	0.9	1.01	0.35	0.25	0.53	0.75	0.96	0.88	1.25	0.62	1.09	0.96	0.88	0.77	0.35	0.33	0.4	0.79	0.53	0.45	0.43	0.44	0.48	0.68	0.67	0.63	0.53	0.63	0.65	0.8	0.65	0.75	0.7	0.33	0.91	1.12	1.01	0.78
100242084	chr18	11959594	11960712	+	0.66	0.36	0.55	0.39	0.59	0.59	0.29	0.64	0.42	0.63	0.43	0.58	2.87	2.67	2.65	1.1	1.26	1.45	1.35	1.98	0.81	0.49	0.48	0.97	0.63	0.62	0.37	1.05	0.62	0.7	0.57	0.56	0.52	0.65	0.75	0.51	1.02	0.92	0.86	0.97	0.82	2.22	0.65	0.77	1.28
100242085	chr1	21087936	21095480	+	16.08	14.87	16.54	51.24	52.99	52.98	53.92	48.02	51.11	14.85	16.3	22.59	56.9	51.49	43.96	48.03	48.83	49.32	45.55	49.79	40.89	44.7	41.88	39.52	53.22	52.5	51.86	25.64	24.85	19.57	33.84	37.45	41.82	44.99	50.52	47.01	30.24	25.54	27.29	61.08	35.03	70.49	59.9	62.11	59.87
100242086	chr2	9372368	9380779	+	2.03	1.69	2.67	2.42	2.28	2.09	3.06	3.52	2.52	2.17	2.63	2.52	3.08	2.85	2.6	2.5	2.92	2.58	3.51	4.56	3.71	1.97	1.75	2.15	2.62	1.77	2.21	3.9	2.57	3.17	3.7	4.27	3.46	2.58	2.84	2.42	3.54	3.46	3.95	3.1	3.45	3.25	3.14	4.18	3.19
100242087	chr18	1372240	1383087	+	4.36	4.52	4.15	3.71	3.93	4.26	5.3	5.16	4.69	5.63	5.48	5.27	2.85	3.3	3.62	3.88	4.36	4.15	7.52	7.19	5.51	3.1	3.37	2.85	3.95	4.36	3.81	7.21	5.27	5.82	4.06	4.61	3.71	5.42	5.7	5.83	7.3	6.73	6.16	5.14	4.6	4.86	5.46	5.25	4.53
100242088	chr18	10724278	10746239	+	7.62	7.35	7.54	5.9	6.93	6.66	4.83	5.29	3.34	5.26	5.44	6.39	3.78	4.76	4.18	6.84	7.92	5.9	12.91	13.27	10.97	5.04	5.79	4.72	5.82	4.2	4.03	8.03	9.23	9.23	6.99	6.54	6.17	6.79	6.74	7.73	11.82	10.65	11.03	8.42	6.5	6.01	5.97	5.7	5.68
100242089	chr18	12868827	12871730	+	0	0.04	0.04	0.07	0.05	0	0	0.1	0	0.13	0.26	0.09	0.05	0	0.05	0	0.02	0	1.6	0.54	0.72	0	0	0	0.05	0.05	0.07	0.05	0	0.05	0.24	0.26	0.3	0.06	0	0	0.34	0.28	0.28	0	0.11	0	0	0	0.05
100242090	chr1	20653400	20660600	-	5.92	4.87	4.95	3.97	4.78	4.43	6.32	6.04	6.31	5.82	5.35	4.77	3.91	4.01	5.05	5.48	5.26	5.38	12.3	12.72	11.32	4.77	4.33	6.32	5.95	5.29	5.36	13.26	11.95	10.27	8.35	8.46	7.13	7.82	7.54	6.67	16.51	13.41	13.27	7.15	6.19	6.39	6.76	7.21	6.26
100242091	chr12	1949091	1950263	+	0	0	0	0.49	0.37	0.19	0.75	1.07	0.66	0	0.06	0	0.12	0.31	0.31	0.26	0.31	0.19	0.25	0	0.06	0.29	0.23	0.28	0.66	0.29	0.4	0	0	0.06	0.06	0	0.06	1.03	1.83	1.02	0.13	0.18	0	0.91	0	1.01	1.28	1.19	0.87
100242093	chr18	11184075	11185724	-	0	0	0	0	0	0	0	0	0	0	0	0	0	0	0	0	0	0	0	0	0	0	0	0	0	0	0	0	0	0	0	0	0	0	0	0	0	0	0	0	0	0	0	0	0
100242094	chr18	13865320	13866815	-	1.25	0.83	0.93	7.28	6.38	7.1	5.31	6.02	4.82	1.18	1.37	0.98	24.38	18.99	19.72	6.01	4.61	5.27	0.75	0.33	0.7	4.12	5.51	4.92	3.69	2.72	3.51	1.68	1.3	1.16	8.22	7.03	9.18	7.12	6.78	6.75	1.41	1.41	1.47	2.69	9.25	3.12	2.2	2.89	2.23
100242097	chr13	9086080	9091387	+	0.9	1.04	2.26	2.03	1.78	1.06	1.52	1.5	1.21	2.11	1.53	2.08	0.41	0.73	0.83	1.36	0.91	0.69	1.67	3.05	1.84	0.77	0.75	0.53	0.71	0.85	0.61	2.36	2.02	0.71	1.25	0.92	0.81	1.71	1.58	2.25	2.7	2.93	2.63	1.45	0.44	1.34	1.34	0.26	1.32
100242100	NW_003724282.1	6775	28625	+	3.64	3.6	3.96	2.76	3.26	3.31	4.37	3.58	4.1	2.82	2.55	2.78	2.1	2.45	2.78	3.3	2.64	3.1	4.25	5	4.09	2.05	1.72	2.12	2.22	2.33	2.35	5.22	4.67	5.04	2.38	2.49	2.11	4.54	4.69	4.67	6.04	5.06	5.53	2.83	1.47	3.99	5.06	4.58	4.88
100242101	chr15	14588913	14608684	+	15.48	14.91	14.65	19.04	18	18.68	19.49	19.85	17.34	15.53	16.47	15.85	18.29	19.73	18.73	20.76	21.3	20.17	27.38	32.01	27.28	13.92	16.15	15.45	15.77	14.82	15.13	25.75	20.81	18.15	19.55	19.6	20.15	16.05	14.32	15.48	29.06	24.83	27.01	16.85	16.87	18.52	19.76	20.35	17.73
100242103	chr18	11933732	11937443	+	0.37	0.24	0.46	0.46	0.53	0.55	0.79	0.99	0.47	0.23	0.34	0.29	0.31	0.38	0.31	0.48	0.54	0.57	0.61	0.59	0.52	0.34	0.23	0.29	0.39	0.56	0.47	0.71	0.48	0.52	0.41	0.32	0.31	1.03	1.01	1.05	0.7	0.6	0.77	0.78	0.38	0.7	0.68	0.81	0.78
100242104	chr1	22640320	22644497	-	21.86	21.59	22.1	25.01	27.48	26.09	27.28	27.53	25.22	29.9	26.32	24.26	19.54	18.24	19.64	27.37	24.91	26.2	17.79	21.95	19.75	23.46	19.95	23.44	33.58	30.33	34.62	34.51	26.43	28.28	25.45	24.27	27.28	12.74	15.25	13.53	30.3	35.67	36.11	23.23	16.94	22.88	21.47	23.53	24.5
100242107	chr13	7468580	7476405	+	8.5	7.7	9.5	0.76	1.85	1.61	0.94	1.3	1.11	12.87	12.15	10.83	0.05	0.48	2.93	1.64	2.74	1.69	4.79	5.52	5.29	0.32	1.09	1.83	1.15	0.59	0.85	7.46	7.48	9.42	2.71	2.85	1.71	1.96	1	3.19	12.28	13.28	12.96	2.62	3.11	0.14	2.1	1.19	0.85
100242108	chr18	2845390	2847115	+	33.18	31.62	34.55	9.56	11.76	11.14	10.17	13.39	10.82	58.93	41.99	42.2	9.73	8.9	8.79	11.28	12.32	11.01	27.74	32.13	23.69	5.53	5.52	8.49	11.84	9.28	10.55	42.76	44.09	41.16	12.33	12.64	12.63	10.19	8.1	9.64	36.16	46.96	33.87	13.64	14.28	12.33	12.74	12.31	12.99
100242110	chr18	12306559	12309431	+	6.89	8.1	7.47	3.41	2.81	3.48	3.17	2.89	2.84	6.83	8.43	5.83	1.77	1.25	1.95	2.64	3.01	2.81	8.91	9.88	6.15	2.87	2.8	3.07	4.15	3.44	2.9	11.79	9.67	11.35	6.36	4.27	3.82	4.84	4.31	4.75	8.19	10.58	9.49	3.15	4.51	2.89	3.08	2.23	2.33
100242112	chr2	5797998	5801980	+	32.07	31.48	34.49	42.2	35.52	35.85	42.6	41.03	36.62	33.02	33.38	34.2	25.48	25.55	22.21	37.23	39.11	32.19	33.47	37.69	30.99	22.75	23.83	20.48	33.03	33.56	31.29	42.38	39.52	40.96	31.89	30.97	24.45	27.93	32.59	29.19	34.72	30.39	35.49	41.11	30.11	35.39	32.99	38.01	40.62
100242115	chr15	15399232	15404204	-	0.3	0.52	0.29	1.08	1.09	0.84	0.9	0.76	0.81	0.35	0.5	0.5	0.59	0.96	0.39	0.74	0.77	0.81	1.32	1.65	1.64	0.38	0.4	0.29	0.51	0.53	0.59	1	0.89	0.9	0.81	0.75	1.06	1.26	0.79	0.79	1.47	1.37	1.15	0.91	0.74	1.47	0.86	1.03	0.81
100242116	chr18	3401574	3411168	+	14.61	11.49	19.8	0.37	0.71	0.88	0.4	0.89	0.83	5.01	5.59	3.83	0	0.26	3.79	0.56	1.24	0.73	13.13	12.51	11.13	0.63	0.71	0.54	0.38	0.28	0.39	22.46	22.4	20.5	4.16	2.8	2.27	1.48	0.67	1.89	9.26	11.32	9.24	1.18	2.14	0.16	0.96	0.37	0.52
100242117	chr18	12767342	12770632	-	41.53	40.24	49.09	99.67	95.71	97.19	112.7	100.93	106.72	62.14	64.13	72.79	92.14	106.77	128.58	81.53	76.43	80.57	55.92	57.32	54.07	113.53	115.14	102.27	87.99	83.89	88.4	51.75	48.01	43.49	46.82	46.32	45.26	169.4	167.21	185.83	56.51	52.98	52.36	112.42	49.7	101.93	123.49	120.91	112.97
100242118	chr1	22216336	22220518	-	7.27	6.27	8.04	1.8	2.89	2.88	1.29	2.24	1.76	3.53	3.77	2.17	1.33	1.99	3	2.56	3.32	1.87	5.27	7.07	5.83	0.98	1.77	1.95	1.52	1.5	1.8	7.21	6.58	5.99	3	3.08	2.93	2.82	1.92	3.41	6.59	8.07	6.71	2.26	1.89	1.2	1.61	1.88	1.36
100242119	chr2	7229522	7231096	+	10.25	11.67	10.9	10.31	10.54	9.49	13.29	13.68	13.35	9.96	9.77	10.97	11.03	10.5	11.46	16.26	12.18	14.86	18.74	18.37	14.06	8.67	8.9	9.37	14.79	15.04	15.24	16.34	15.12	16.05	21.27	17.44	20.01	13.15	14.27	12.68	24.1	18.32	18.89	12.01	14.55	10.98	13.43	13.7	13.2
100242121	chr18	3873422	3878941	+	0	0	0	0	0.04	0	0	0	0	0	0	0	0	0	0	0	0.04	0	0	0	0	0.04	0	0	0	0	0	0	0	0	0	0	0	0	0	0	0	0	0	0.08	0.04	0	0	0	0
100242123	chr1	22235798	22240371	-	37.41	32.07	36.75	88.76	83.16	82.53	80.33	81.04	87.83	39.67	49.63	61.35	79.69	82.57	72.01	80.8	85.77	89.31	60.51	55	53.9	66.6	65.07	57.23	75.41	81.41	78.49	51.72	49.28	43.4	64.87	69.83	68.18	89.25	88.53	88.4	54.33	50.67	52.62	82.09	79.85	96.39	75.29	82.57	84.64
100242124	chr2	10033035	10045360	+	10.33	10.74	10.34	18.41	19.96	18.91	17.17	19.03	19.15	19.41	18.08	19.48	31.28	28.05	27.9	16.97	17.27	16.55	21.4	20.77	21.81	20.55	17.65	17.15	18.73	17.29	16.92	12.37	10	7.82	23.5	26.75	26.15	10.83	12.12	11.5	16.92	16.29	16.33	17.16	26.71	17.08	17.63	18.7	17.15
100242127	chr15	15970346	15971334	-	1.14	1.69	1.22	1.86	3.54	2.79	3.57	2.26	4.12	1.78	2.11	2.13	2.62	1.93	1.49	2.83	2.83	3.01	3.26	2.42	3.17	2.04	1.71	2	2.17	3.23	2.53	2.09	1.92	1.81	2.61	1.97	2.91	3.86	3.26	3.94	3.76	1.78	3.44	3.13	2.56	4.21	2.71	3.65	2.93
100242128	chr18	4283688	4288028	-	0.1	0.1	0.02	0.17	0.17	0.15	0.58	0.5	0.29	0.16	0.04	0.02	0.02	0.02	0.08	0.44	0.38	0.4	0.15	0.35	0	0.02	0.04	0.08	0.18	0.1	0.18	0.25	0.32	0.29	0.02	0.02	0.15	0.14	0.15	0.23	0.24	0.23	0.21	0.33	0.02	0.28	0.49	0.36	0.39
100242129	chr12	22270769	22281194	-	3.17	2.49	2.63	0.45	0.62	0.73	0.47	0.42	0.43	1.77	1.84	1.38	0.75	0.63	0.73	0.55	0.52	0.7	3.25	3.53	3.43	0.52	0.43	0.48	0.23	0.36	0.36	4.28	3.91	4.09	0.78	0.98	0.99	0.49	0.51	0.6	3.63	3.39	3.4	0.53	0.92	0.37	0.43	0.38	0.29
100242133	chr15	16445743	16447498	-	0.14	0.07	0.07	1.24	0.78	0.75	0.99	0.86	1.17	0.29	0.28	0.48	0.6	0.56	0.42	0.71	0.61	1.07	0.04	0.27	0.08	0.6	0.28	0.35	0.54	0.96	0.7	0.26	0.39	0.62	0.07	0.18	0.34	1.04	1.25	0.91	0.39	0.49	0.45	0.81	0.44	1	0.54	1.17	0.94
100242134	chr18	4705942	4722293	-	7.59	7	7.41	42.98	38.83	39.54	58.73	51.69	50.27	11.57	13.25	13.73	19.64	18.15	17.45	47.42	41.31	41.45	11.39	11.9	10.12	20.05	16.85	18.33	36.13	35.2	37.12	20.62	14.63	13.3	29.47	27.46	31.38	47.66	50.9	48.18	16.92	14.66	14.12	37.31	16.94	39.76	44.38	49.67	49.98
100242135	chr18	1330112	1337723	+	8.13	6.14	8.41	7.58	8.23	8.11	8.26	7.86	7.18	6.51	6.42	7.16	11.28	11.34	9.33	7.51	7.77	9.72	15.12	16.44	14.96	9.47	9.19	8.76	7.66	7.99	6.61	12.66	10.92	9.82	10.15	12.91	10.68	6.86	6.61	8.59	15.67	12.44	12.38	8.12	9	7.63	9.09	7.75	7.32
100242137	chr15	16709018	16729396	-	9.38	8.08	9.81	7.93	8.34	8.8	12.86	12.44	12.13	10.15	9.73	9.77	5.81	6.3	6.6	13.14	11.13	12.75	10.11	11	11.39	4.65	5.44	5.5	7.23	6.3	6.31	13.05	11.6	11.96	10.28	10.51	10.96	12.22	13.68	13.52	13.32	10.97	12.69	10.56	5.43	11.52	16.47	14.79	14.87
100242138	chr18	2254976	2258113	+	4.17	3.98	4.65	7.68	7.03	8	6.45	5.81	4.82	5.04	5.41	6.19	9.57	9.73	8.81	6.58	6.29	4.72	8.95	7.79	8.88	7.57	6.16	6.25	5.71	5.45	5.67	4.75	3.64	3.95	8.54	6.86	9.11	3.89	4.99	4.02	5.41	5.1	5.27	5.73	7.11	6.48	7.89	7.85	6.83
100242139	NW_003725084.1	2470	4298	-	0.12	0.04	0.08	0.32	0.54	0.18	0.25	0.2	0.82	0.3	0.17	0.31	0.36	0.18	0.09	0.28	0.5	0.14	0.79	0.85	0.69	0	0.13	0.08	0.09	0.13	0.13	0.32	0.43	0.4	0.44	0.34	0.27	1.05	0.98	0.79	1.07	1.49	0.91	0.36	0.08	0.28	0.15	0.53	0.39
100242140	chr12	3410939	3413458	+	0.05	0.05	0.05	0	0.06	0	0	0	0	0.06	0.06	0.12	0	0	0	0.06	0	0	0.24	0.37	0.12	0.06	0	0	0	0	0	0.18	0.22	0.06	0	0.06	0	0	0	0	0.12	0.18	0.12	0	0	0	0	0	0
100242141	chr4	22604883	22630948	-	4.12	4.92	3.55	2.74	2.93	2.52	3.02	2.67	2.57	3.06	3.15	3.5	4.71	3.4	4.02	3	3.05	2.72	5.48	6.23	4.94	2.81	2.56	2.62	3.3	2.46	2.9	5.02	4.09	4.6	4.46	4.17	4.59	2.36	2.05	2.36	6.64	4.59	5.67	3.88	3.08	3.27	4.02	3.24	3.39
100242142	chr18	3177003	3180201	-	0.09	0.13	0.09	0	0	0	0	0	0	0.23	0.5	0.33	0	0	0	0	0	0	3.45	4.99	5.01	0	0	0	0	0	0	0.1	0	0.38	0	0.05	0	0	0	0	0.25	0.53	0.1	0	0	0	0	0	0
100242143	NW_003724438.1	28308	29172	-	3.73	6.17	8.56	17.94	12.95	14.19	13.97	15.64	14.94	8.09	9.15	7.42	10.25	9.74	7.2	13.03	12.36	10.62	10.41	9.97	10.99	12.83	15.32	8.88	13.31	14.35	14.2	8.79	9.29	8.68	11.64	14.24	11.72	13.07	14.51	13.65	12.09	12.66	9.85	13.52	11	14.72	8.75	11.84	13.37
100242144	chr12	4004197	4005147	+	156.68	124.31	142.79	448.25	499.48	507.86	289.18	315.48	276.19	167.73	189.18	197.66	151.65	147.06	273.03	386.36	401.15	386.96	39.76	50.08	41.36	221.23	239.99	227.83	272.9	287.81	278.89	99.61	81.56	77.1	155.02	180.77	154.38	585.21	513.95	533.63	102.23	127	98.36	400.17	476.96	297.81	292.94	241.87	231.63
100242145	chr4	22115102	22125586	+	3.84	2.9	3.87	4.19	3.33	3.83	4.57	6.62	4.61	3.06	1.87	2.08	1.07	1.34	1.73	3.89	5.05	3.32	5.94	4.93	4.82	1.13	1.14	1.81	3.62	3.11	3.07	5.21	4.74	5.14	3.7	3.98	2.97	4.87	4.39	5.12	5.38	4.73	4.18	4.64	2.25	4.49	3.81	5.32	6.09
100242146	chr15	14794350	14798177	-	423.54	370.15	406.27	406.91	413.37	429.87	445.37	457.9	456.22	446.53	491.55	524.77	468.39	484.49	433.9	424.04	461.18	425.87	620.38	631.04	576.59	404.81	420.97	383.91	460.16	444.51	443.47	598.77	585.93	544.69	366.07	417.05	357.09	488.88	462.11	495.49	662.99	603.2	617.31	507.44	501.89	502.8	436.66	430.8	432.22
100242147	chr18	6406367	6409616	-	0	0	0	0	0	0	0.03	0	0.03	0	0.03	0	0	0	0	0	0	0.03	0	0	0	0	0.03	0	0	0	0	0	0	0	0	0	0	0	0	0.03	0	0	0	0	0	0	0	0	0
100242148	chr8	8277846	8281079	+	0	0	0	0	0.02	0	0	0	0	0.04	0.04	0.02	0	0	0	0	0.02	0	0.02	0	0	0	0	0	0	0	0	0.06	0	0	0.02	0	0	0.02	0	0	0.08	0.02	0.06	0.02	0	0.02	0	0.02	0
100242149	chr18	4087065	4096510	+	3.04	2.04	2.39	1.66	1.68	1.74	2.12	2.02	2.27	2.7	2.24	2.57	2.46	2.87	2.1	2.07	2.36	1.99	4.73	4.75	3.84	1.86	1.99	1.94	1.57	1.44	1.64	3.51	2.98	2.99	2.03	2.38	1.85	2.26	2.37	2.26	4.4	3.74	3.78	2.24	2.53	2.79	2.78	2.38	2.89
100242150	chr11	15655441	15663203	+	0	0.03	0.07	0	0	0	0	0	0.04	0	0	0	0	0	0	0	0	0	0	0.04	0	0	0	0	0.04	0.04	0.03	0.04	0	0	0	0	0	0	0	0	0	0	0	0	0	0	0	0	0
100242151	chr4	20885557	20887126	-	0	0	0	0	0	0	0	0	0	0	0	0	0	0	0	0	0	0	0	0	0	0	0	0	0	0	0	0	0	0	0	0	0	0	0	0	0	0	0	0	0	0	0	0	0
100242152	chr15	15941050	15945551	-	12.14	13.35	14.98	7.57	8.08	7.43	16.21	15.47	14.18	18.48	17.84	15.65	6.99	8	7.71	13.17	11.33	12.06	12.71	15.86	12.76	6.65	6.57	6.87	12.53	10.54	12.19	18.75	15.88	14.66	9.27	8.93	7.93	9.2	8.57	7.88	15.89	17.81	13.83	9.31	10.67	11.35	10.77	12.82	12.1
100242153	chr8	8619570	8623158	+	0.05	0.05	0.03	0.07	0.05	0	0.12	0.22	0.09	0.48	0.33	0.12	0	0.02	0.05	0.16	0.11	0.34	0.04	0.05	0.14	0.02	0	0.02	0.02	0.05	0.08	0.07	0.13	0.05	0.05	0.08	0.03	0.3	0.19	0.15	0.24	0.28	0.27	0.09	0.03	0.14	0.04	0.11	0.19
100242154	chr18	4662200	4663337	+	3.72	4.65	2.23	55.13	53.12	51.25	72.84	61.66	64.94	16.38	23.82	18.54	20.68	26.87	18.8	44.18	37.62	33.95	2.41	3.1	2.27	11.66	10.17	15.02	56.93	63.11	70.99	55.73	37.59	26.59	31.15	22.05	32.11	78.93	72.06	69.24	15.55	14.61	14.73	26.78	29.88	26.96	20.57	27.38	20.72
100242155	NW_003724251.1	113853	117691	+	27.04	20.65	24.13	4.32	5.96	6.26	2.66	3.27	3.43	18.65	19.87	18.58	17.21	14.27	15.31	2.5	3.22	2.92	32.99	35.66	33.57	10.76	11.12	11.83	3.16	2.87	2.63	31.68	31.89	24.82	5.23	6.79	6.77	2.44	2.09	2.51	73.18	51.35	51.76	2.94	17.86	2.8	2.6	2.31	2.67
100242157	chr4	2227612	2242471	+	3.41	3.06	2.32	0.11	0.2	0.17	0.19	0.2	0.25	5.91	4.37	4.91	0.11	0.17	0.09	0.23	0.14	0.19	1.79	1.36	1.76	0.12	0.21	0.2	0.09	0.13	0.03	2.59	2.29	3.1	0.16	0.2	0.05	0.17	0.12	0.18	2.05	2.74	2.76	0.15	0.18	0.11	0.14	0.12	0.15
100242158	chr10	17432684	17439304	+	17.27	12.88	19.3	96.69	85.48	83.06	79.82	76.52	77.47	15.15	19.56	23.05	92.7	82.42	78.66	139.21	123.83	124.65	39.03	39.28	38.45	92.34	90.28	90.38	81.15	77.17	82.61	29.85	25.56	20.99	156.36	145.79	162.9	46.33	51.53	48.95	47.63	27.06	34.6	75.51	87.81	79.12	96.63	95.66	91.13
100242159	chr7	15521355	15524028	-	0.54	0.5	0.95	0.08	0.39	0.25	0.52	0.81	0.48	0.13	0.08	0.03	0.03	0.05	0.2	1.25	1.8	0.61	0.72	1.3	1.05	0.21	0.15	0.28	0.56	0.29	0.13	0.33	0.69	0.43	0.99	1.23	0.36	1.39	0.54	0.82	0.37	0.28	0.17	1.37	0.2	0.03	0.92	0.66	0.46
100242160	chr1	5326390	5335021	-	34.03	32.34	40.6	72.8	76.67	75.01	65.34	71.07	63.31	15.79	16.72	22.51	61.53	59.6	64.06	55.63	52.01	57.99	60.96	56.97	56.48	72.5	76.1	75.32	75.11	70.91	73.49	25.46	28.48	27.36	38.96	37.3	38.02	49.85	48.55	48.36	26.01	20.34	27.12	53.92	48.55	59.84	58.8	53.39	56.3
100242162	chr11	1155243	1156924	-	0.47	0.22	0.62	0.04	0.04	0.08	0	0.09	0.13	0.23	0.3	0.16	0.12	0.2	0.4	0.04	0.12	0.12	0.45	0.7	0.4	0.3	0.37	0.37	0.19	0.11	0.11	1.14	0.45	0.35	0.08	0.07	0.12	0.04	0.14	0.13	0.73	0.47	0.44	0.12	0.28	0.08	0.17	0	0.09
100242163	chr4	1899398	1900504	-	5.8	6.22	7.64	3.15	3.43	3.74	3.67	3.31	3.53	4.66	6.29	5.49	2.62	3.77	4.14	4.21	1.44	3.02	5.68	6.03	4.34	1.36	3.44	2.92	3.82	2.96	2.73	3.16	6.18	4.08	2.12	1.34	1.39	2.2	2.22	1.63	4.18	3.94	1.73	4.81	5.1	4.81	4	4.5	2.97
100242164	chr5	24552737	24555136	-	1.54	1.27	1.52	0	0	0.04	0.05	0	0	0.83	0.66	0.4	0.04	0.08	0.17	0	0	0	1.57	1.54	1.6	0.04	0	0.04	0	0.08	0	1.15	0.82	1.56	0.04	0	0	0	0	0.05	1.48	1.02	0.7	0	0	0.08	0	0	0.04
100242167	chr16	18790439	18798688	+	0.3	0.29	0.35	0.48	0.77	0.43	1.01	1.2	0.48	0.36	0.23	0.42	0.29	0.19	0.94	0.93	1.75	0.68	0.92	0.92	0.58	0.12	0.42	0.55	0.49	0.41	0.65	0.72	0.54	0.53	2.21	2.18	0.83	1.34	1.02	2.29	0.5	0.83	0.76	0.74	1.23	0.52	1.1	0.52	0.62
100242168	chr7	16006633	16008297	+	0.19	0.09	0.66	0	0.2	0.1	0.55	0.22	0.54	0.1	0.29	0.2	0.1	0.81	0.21	0	0.1	0.21	0.83	0.11	0.62	0.86	0.28	0.37	0.29	0.29	0.57	0	0.29	0.1	0.1	0.1	0	0.22	0.57	0.34	0.21	0.4	0.31	0.1	0.27	0	0.11	0.22	0.33
100242169	chr1	4638286	4649293	-	24.92	23.28	27.11	25.86	25.88	26.36	29.07	29.63	29.44	27.26	25.39	27.61	26.26	28.6	30.25	30.61	31.19	29.09	40.17	40.65	38.14	25.88	23.68	27.08	28.02	25.65	27.31	37.45	33.74	32.35	26.72	26.3	25.82	29.22	30.87	26.4	42.04	38	42.8	29.22	23.57	31.27	29.77	30.44	31.81
100242170	chr9	9605554	9606596	-	3.64	1.25	1.8	17.13	21.78	19.67	9.73	11.45	11.04	7.46	8.46	7.86	6.17	4.87	7.36	17.49	15.72	15.24	2.74	2.7	2.58	11.88	12.56	11.9	19.9	15.97	15.44	1.87	2.19	1.26	29.91	34.24	33.63	3.99	4.11	5.09	1.93	1.87	1.02	9.09	42.22	6.35	8.28	6.87	7.34
100242171	chr11	762876	771443	+	3.98	4.78	4.25	7.3	7.43	6.97	9.29	9.33	7.58	4.28	4.05	3.78	4.15	3.54	4.23	7.55	6.5	7.4	6.24	7.25	6.61	2.28	2.78	3.16	5.09	3.62	3.78	5.19	4.67	4.61	5.21	6.09	5.43	7.65	7.41	8.07	5.03	5.1	4.76	7.33	3.88	7.74	9.33	9.64	9.92
100242172	chr4	1554771	1557481	-	20.63	20.73	20.19	17.12	20.34	20.98	13.13	15.8	14.85	19.62	20.22	20.5	8.92	11.48	11.48	13.06	14.01	15.17	20.98	23.35	19.52	12.83	16.06	10.6	15.27	15.3	19.41	29.2	29.06	23.45	15.1	16.28	17.38	17.29	13.11	14.65	29.48	25.24	23.64	16.3	20.32	16.41	16.43	15.95	15.28
100242173	chr9	14120942	14147929	-	0	0	0	0	0	0	0	0	0	0	0	0	0	0	0	0	0	0	0	0	0.02	0	0	0	0	0	0	0	0	0	0	0	0	0	0	0	0.02	0.02	0	0	0	0	0	0	0
100242175	chr7	16296289	16298556	-	0.13	0.15	0.39	0.45	0.5	0.59	0.65	0.46	0.3	0.16	0.11	0.47	0.53	0.53	0.53	0.5	0.28	0.5	0.43	0.41	0.46	0.55	0.39	0.31	0.38	0.19	0.31	0.17	0.08	0.08	0.3	0.34	0.25	0.56	0.93	0.7	0.49	0.36	0.25	0.39	0.4	0.31	0.09	0.21	0.24
100242176	chr17	249502	257869	-	1.66	1.37	1.39	6.24	5.83	6.32	5.38	5.79	6.13	1.7	1.45	1.45	4.65	4.33	3.91	5.27	4.31	4.2	3.46	3.18	3.08	2.73	2.41	2.52	3.65	3.22	3.49	2.94	2.48	2.01	4.78	4.79	5.35	4.16	4.51	3.67	2.98	2.62	2.46	4.57	2.56	5.47	5.03	5.4	5.58
100242178	chr1	3785366	3791866	+	9.93	6.94	8.22	14.99	16.11	15.86	18.39	19.49	21.82	10.13	13.1	13.93	24.89	21.95	19.04	24.48	26.92	25.44	32.98	28.67	24.8	14.92	16.9	15.44	17.11	17.04	17.34	18.94	14.64	12.81	20.43	28.21	23.61	15.25	15.1	14.84	23.29	22.08	21.14	21.45	22.86	26.53	20.25	19.64	21.69
100242179	chr9	6610585	6611692	-	54.77	49.66	53.65	2.03	2.49	3.15	3.54	5.99	3.04	48.58	42.33	42.58	1.47	2.31	5.16	3.38	4.32	3.41	40.19	35.43	42.85	1.05	2.47	3.84	3.93	2.62	5.71	52.45	60.66	60.46	10.14	9.43	5.77	5.52	2.1	4.1	43.76	52.3	47.8	2.1	7.53	0.86	2.63	1.98	2.4
100242180	chr11	23488	35180	+	1.18	1.58	1.61	1.24	0.79	1	0.62	0.77	0.68	1.26	1.81	1.5	1.06	0.99	0.66	1.16	1.08	0.92	3.33	3.67	3.41	0.6	0.88	0.47	0.61	0.55	0.65	1.65	1.1	1.38	0.61	0.73	0.74	0.39	0.19	0.44	2.77	1.8	2.27	0.81	1.08	0.84	1.01	0.83	0.62
100242184	chr16	18221946	18225310	+	0	0	0	0	0	0	0	0	0	0	0	0	0	0	0	0	0	0	0	0	0	0	0	0	0	0	0	0	0	0	0	0	0	0	0	0	0	0	0	0	0	0	0	0	0
100242185	chr7	16766373	16768794	+	0	0.04	0	0.55	0.54	0.67	0	0.14	0.04	0	0.04	0.08	0	2.45	1.1	0.66	0.38	0.71	0	0	0	1.26	1.13	0.39	0.04	0.08	0.16	0	0	0	0.61	0.47	0.67	0	0.05	0.18	0	0	0.04	0.41	1.28	0	0.23	0.09	0
100242186	chr1	6863490	6866602	+	0.15	0.15	0.27	0	0	0	0	0	0	0.28	0.15	0.29	0	0	0	0	0	0	0.28	0.22	0.19	0	0	0	0	0	0.03	0.16	0.2	0.44	0	0	0	0	0.03	0.03	0.41	0.32	0.64	0	0.03	0	0	0	0
100242187	chr1	3180047	3185823	-	20.63	16.69	20.48	39.35	36.9	41.68	48.06	43.38	45.59	16.96	20.48	23.06	20.22	20.87	19.07	35.35	38.66	38.74	33.2	34.38	29.28	21.72	24.97	21.83	42.17	37.8	39.04	31.11	28.15	27.9	33.66	37.27	35.62	48.31	47.5	48.8	30.78	29.75	29.73	51.08	33.52	51.62	50.32	50.74	52.81
100242188	chr9	7030934	7035888	+	0.25	0.08	0.24	0.1	0.29	0.29	0.53	0.58	0.62	0.1	0.27	0.14	0.1	0.1	0.09	0.28	0.17	0.26	0.09	0.32	0.19	0.1	0.13	0.15	0.22	0.3	0.27	0.45	0.22	0.32	0.2	0.14	0.21	0.64	0.67	0.77	0.28	0.25	0.23	0.26	0.13	0.32	0.51	0.2	0.29
100242189	chr11	4493046	4499568	+	39.96	36	42.35	50.3	49.75	49.64	67.45	65.41	63.72	23.18	24.9	24.18	32.22	37.28	38.56	60.14	56.07	58.94	43.55	43.8	44.16	28.34	27.46	30.38	41.46	37.63	42.59	48.79	49.65	44.41	38.65	38.23	41.73	69.21	75.07	71.63	51.3	45.95	48.72	64.16	29.1	58.41	68.22	70.61	70
100242191	chr12	19629688	19640767	+	0.43	0.36	0.31	7.96	8.23	8.49	14.2	10.6	11.21	1.14	1	1.5	8.46	5.08	6.59	14.3	11.14	13.77	2.09	1.97	1.52	8.13	7.93	8.22	11.87	11.24	11.62	0.89	0.6	1.42	4.74	3.91	4.69	4.82	6.49	5.56	1.26	2.49	1.3	10.75	3.16	11.26	12.99	13.85	12.82
100242192	chr5	22860329	22884369	-	0	0	0	0	0	0	0	0	0	0	0	0	0	0	0	0	0	0	0	0	0	0	0	0	0	0	0	0	0	0	0	0	0	0	0	0	0	0.03	0	0	0	0	0	0	0
100242193	chr14	27429691	27436560	+	9.68	10.71	10.88	4.49	4.27	4.83	4.91	5.54	5.54	8.53	6.74	6.67	3.44	3.38	4.63	5.47	5.09	5.13	8.02	10.02	9.2	2.6	2.7	2.73	3.93	2.66	3.31	10.22	10.9	8.74	4.75	4.37	4.35	5.83	6.12	5.72	11.69	12.08	11.14	5.41	4.47	5.06	7.25	7.06	5.78
100242194	NW_003724178.1	271908	274192	-	3.29	1.83	6.1	0.06	0.17	0.44	1.24	0.61	0.29	2.11	2.07	1.05	1.87	3.83	6.59	1.85	2.28	5.48	2.26	3.14	0.84	4.67	0.73	0.5	0.56	0.76	1.17	1.19	2.87	1.23	0.1	0.83	0.25	2.09	0.74	2.48	5.06	2.51	0.65	1.3	2.02	0.97	0.23	0.94	0.61
100242195	chr16	17924840	17930497	-	0.24	0.21	0.54	1.26	1.67	1.49	1.73	1.96	2.17	0.67	0.3	0.47	0.42	0.3	0.53	0.88	0.97	0.93	0.2	0.36	0.27	0.5	0.64	0.46	1.59	0.91	1.24	0.5	0.76	0.52	0.67	1.26	1.21	2.55	2.41	2.88	0.67	0.8	0.62	1.43	0.55	2.04	0.99	1.66	1.4
100242196	chr17	961893	962674	-	2.2	0.79	1.4	0.54	0.76	0.43	1.9	1.99	1.15	1.46	1.94	3.74	0.22	0.22	0.22	1.02	0.33	0.68	15.63	11.63	10.23	0.2	0.1	0.1	0.42	0.61	0.81	1.63	1.76	1.58	0	0.1	0.43	4.19	3.19	3.26	6.97	8.89	4.27	1.82	0	1.56	0.47	0.93	1.52
100242197	chr1	6416967	6419073	-	0.21	0.13	0.21	0.47	0.14	0.09	0.05	0.2	0.25	0.44	0.43	0.5	0.46	0.41	0.46	0.3	0.23	0.15	0.57	0.67	0.57	0.05	0.17	0.09	0.27	0.22	0.34	0.37	0.35	0.27	0.93	1.26	0.74	0.05	0	0.15	1.05	0.55	1.39	0.37	0.45	0.52	0.91	0.4	0.4
100242198	chr1	2508113	2516981	+	66.31	64.8	69.98	71.61	77.76	76.46	99.66	104.84	104.71	69.55	59.49	57.68	62.89	59.95	68.6	99.5	90.22	93.67	86.91	92.23	87.5	49.76	53.75	59.38	75.38	69.31	75.36	100.28	91.08	87.97	69.03	68.43	72.51	124.1	128.98	127.01	103.23	95.57	95.86	87.66	49.51	97.34	105.84	102.99	99
100242201	chr11	3805699	3809572	-	9.09	9.91	11.64	33.17	34.82	35.26	41.8	45.04	43.08	8.03	8.4	10.46	18.93	17.64	18.45	34.8	34.49	32.21	15.69	17.23	13.03	26.35	25.12	24.47	37.89	35.29	37.61	13.02	10.96	12.23	28.53	28.55	29.1	39.63	41.99	38.79	17.68	11.87	14.54	37.93	24.68	39.11	37.8	44.38	43.83
100242202	chr16	3713162	3719742	-	13.33	13.03	11.9	8.17	7.76	8.24	8.01	8.16	9.4	14.5	19.61	19.04	14.25	13.23	11.43	7.67	7.45	8.89	22.09	22.84	18.51	7.38	5.64	6.67	6.91	7.03	6.57	18.76	16.85	16.68	8.08	9.87	8.92	5.55	6.44	6.02	18.99	15.63	16.67	8.99	13.91	9.02	7.93	8.52	9.04
100242204	chr14	27077022	27079020	+	20.5	22.37	20.2	31.57	33.62	32.32	44.25	42.22	44.18	13.9	15	16.37	41.97	38.21	41.6	30.47	24.39	30.19	28.03	31.75	29.55	32.31	29.05	28.68	32.31	28.9	32.86	31.75	26.66	24.58	15.09	12.38	16.67	44.81	46.12	39.25	28.29	22.97	25.4	29.35	16.4	28.97	32.64	34.8	30.68
100242205	chr1	5836221	5846352	-	3.21	3.09	4.07	11.46	9.82	10.35	13.1	12.44	12.82	5.2	5.33	6.17	7.59	8.44	8.89	10.54	9.29	11.27	8.15	6.98	6.93	6.58	7.02	5.77	9.39	8.83	8	6.88	5.18	5.55	9.24	8.43	9.27	11.88	12.96	15.26	9.5	7.42	8.88	10.89	5.39	11.85	13.81	12.57	13.27
100242206	chr1	1422452	1425292	-	5.84	5.07	6.08	6.39	5.22	4.42	4.96	4.65	5.36	7.19	8.17	11.08	7.06	6.1	5.97	5.35	4.52	4.08	10.56	10.59	9.9	6.23	6.49	6.02	4.9	5.24	4.18	6.94	7.44	7.26	9.08	8.79	8.3	4.86	4.2	5.99	8.45	8.81	7.9	5.4	8.24	5.04	4.17	5.49	5.05
100242207	chr9	6884614	6886592	-	4.42	4.38	4.76	3.43	3.6	2.96	4.52	5.94	4.43	9.05	5.56	7.64	1.57	1.32	1.2	3.65	4.01	4.12	3.94	4.12	4.2	2.07	1.76	1.41	2.53	2.58	3.23	8.28	7.03	9.97	2.16	2.78	2.94	3.86	5.57	5.03	9.48	11.36	10.05	3.52	1.24	3.61	3.14	4.1	3.58
100242208	chr19	18982833	19006958	-	1.49	0.87	1.24	0.96	1.14	0.98	1.25	1.68	1.06	1.53	1.02	1.09	0.52	0.51	0.88	1.2	1.3	1.25	2.09	1.98	1.69	0.63	0.68	1.09	1.05	1.09	0.75	1.71	1.87	1.67	1.73	1.4	1.51	1.35	1.4	1.14	1.83	1.97	2.2	1.3	0.78	0.97	1.45	1.43	1.19
100242209	chr11	2835798	2843093	+	21.96	20.09	27.72	37.81	30.14	34.94	36.21	40.26	39.1	12.76	19.33	19.76	40.73	35.74	33.33	31.85	36.63	38.58	46.27	43.78	37.59	33.34	31.1	33.28	37.85	37.03	37.75	34.96	31.95	28.42	36.69	37.8	31.26	40.85	41.39	44.43	39.59	36.64	35.59	39.49	33.33	41.95	32.16	41.28	39.91
100242211	chr4	166438	170295	+	0.47	0.43	0.82	0	0	0.04	0.04	0	0	2.18	1.89	1.63	0	0	0	0.04	0.04	0	0.73	1.37	0.2	0.04	0.04	0	0	0	0	1.19	0.7	0.42	0.08	0	0.04	0.09	0.04	0	1.16	0.92	0.86	0	0.1	0	0.04	0	0
100242213	chr14	26604774	26607945	-	0.02	0.02	0.12	0.21	0.21	0.24	0.06	0.14	0.11	0.1	0.28	0.08	0.11	0.03	0.05	0.14	0.27	0.31	0	0.03	0	0.05	0.05	0.07	0	0.08	0.05	0.03	0.03	0.1	0.21	0.05	0.27	0.03	0	0.03	0.05	0.13	0.08	0.08	0.05	0.14	0.24	0.09	0.15
100242214	chr16	17682389	17688732	+	0.11	0.05	0.11	0.29	0.4	0.23	0.69	0.43	0.18	0.33	0.38	0.23	0.11	0.17	0.12	0.78	0.87	1.02	0.65	0.42	0.76	0	0.26	0.21	0.5	0.05	0.27	0.11	0.16	0.11	1.21	1.89	1.14	1.21	1.77	1.95	1.18	2.63	1.39	0.68	0	1	0.5	0.31	0.31
100242215	chr7	17868467	17870877	-	0	0.03	0	0.04	0.04	0	0	0.04	0	0	0.03	0.11	0	0.04	0	0	0	0	0.04	0.08	0	0	0	0	0	0.03	0	0	0	0	0	0	0	0.04	0.08	0.16	0.04	0.04	0	0.07	0.03	0.07	0	0	0.04
100242217	chr1	523907	526027	-	106.61	82.94	108.15	267.79	282.08	287.48	339.34	334.15	325.32	101.11	112.17	103.64	134.73	127	132.86	290.76	255.99	277.28	143.33	171.33	135.78	119.98	128.8	156.3	229.13	219.07	242.29	160.15	160.97	128.29	238.52	256.32	241.91	269.29	249.02	251.04	146.2	146.52	127.42	259.6	175.05	351.5	371.03	347.41	350.49
100242218	chr11	2163314	2168157	+	82.2	75.72	87.62	276.97	252.57	262.5	240.2	236.45	228.83	104.53	113.9	138.15	223.92	213.02	200.8	212.22	221.08	207.23	145.37	151.27	139.67	219.98	209.05	202.73	222.07	234.99	227.86	175.17	143.73	126.18	196.8	209.11	208.85	230.24	245.34	241.66	164.96	133.94	149.19	206.26	185.61	235.88	229.98	223.66	240.18
100242220	chr4	6600121	6607699	-	1.57	1.86	1.77	3.36	3.47	2.65	3.85	3.61	3.74	2.41	2.46	2.57	3.34	2.92	2.8	3.34	4.36	4.35	3.02	3.6	2.92	2.09	1.93	1.99	2.6	2.78	2.4	2.95	3.03	2.82	2.63	2.88	2.2	5.11	5.9	5.56	4.08	4.58	4.37	3.84	3.46	5.05	4.47	3.9	4.77
100242221	chr5	22843115	22845326	+	0	0.04	0	0	0	0	0	0	0.05	0	0	0.09	0	0	0	0	0	0	0.05	0	0.05	0	0	0.04	0	0	0	0	0.04	0.05	0	0	0	0	0	0	0.14	0	0.05	0	0	0	0	0	0
100242222	chr14	26130473	26133048	-	0.38	0.09	0.35	0.07	0.2	0.07	0.04	0.04	0.15	0.2	0.29	0.07	0.07	0.03	0.21	0	0.07	0	0.92	1.18	0.84	0.06	0	0.13	0.1	0.03	0.06	0.38	0.52	0.34	0.13	0.16	0.31	0.11	0.04	0.08	1.45	1.3	1.87	0.17	0.09	0	0.23	0.07	0.08
100242224	chr7	18405476	18406721	+	3.93	2.15	3.25	0.19	0.25	0	0.7	0.69	1.36	2.57	2.22	8.79	0	0.06	0	0.13	0.26	0	2.96	2.92	2.49	0	0.24	0.12	0.43	0.61	1.01	5.36	7.84	7.86	0.06	0	0.06	0.64	1.53	1.62	15.63	7.97	30.36	1.07	0.11	0.72	0.07	0.41	0.42
100242227	chr11	1768940	1773562	+	68.83	61.03	72.44	140.32	148.18	146.1	134.41	139.25	137.42	84.56	108.99	119.75	108.85	119.49	100.32	129.39	128.82	132.68	117.32	113.69	98.64	119.38	117.36	107.35	138	140.09	139.06	125.02	129.32	104.58	113.65	124.3	121.28	126.09	131.49	124.33	113.17	115.66	114.93	162.59	131.03	174.68	137.34	144.94	150.56
100242228	chr4	20538515	20543001	-	14.73	12.17	18.85	45.35	49.88	49.15	65.28	62.12	61.17	17.44	17.05	22.36	47.65	45.27	41.18	48.34	43.35	47.18	41.74	39.51	34.81	44.6	39.89	40.7	53.74	54.17	57.06	25.66	24.44	20.27	56.21	54.68	62.55	44.69	48.65	41.38	41.84	27.62	33.76	54.34	42.57	60.09	57.68	54.91	61.72
100242229	chr4	5239169	5246241	+	0.76	0.52	0.88	0.33	0.31	0.17	0.45	0.53	0.47	0.22	0.42	0.37	0.38	0.16	0.14	0.4	0.09	0.43	0.79	1.05	0.85	0.21	0.33	0.18	0.24	0.21	0.28	0.89	0.86	1.08	0.37	0.44	0.41	0.28	0.26	0.33	1.04	0.52	0.63	0.36	0.44	0.28	0.4	0.27	0.39
100242230	chr14	29803874	29807931	+	151.28	126.15	139.93	5.86	11.93	14.34	8.55	7.01	7.19	253.79	211.5	212.53	1.1	1.03	18.75	5.05	6.71	8.2	67.52	76.45	68.15	17.35	4.77	18.38	10.12	5.36	5.84	116.26	92.96	129.52	41.92	26.58	16.95	7.41	7.47	11.49	108.99	132.32	125.1	6.93	21.84	10.46	7.7	6.43	5.68
100242231	chr7	18932984	18937096	-	1.37	1.13	1.61	1.43	1.3	1.27	0.91	1.31	1.23	1.52	1.85	1.56	1.11	0.85	1.31	1.53	2.19	1.78	1.78	2.55	2.08	1.08	0.65	0.85	1.2	0.85	0.8	1.81	1.33	1.77	2.03	1.89	1.58	0.88	0.77	1.11	3.57	2.98	3.4	1.1	1.48	1.3	1.08	0.96	0.83
100242237	chr4	4522351	4526210	+	100.12	86.62	99.84	332.29	313.56	326.79	317.73	308.34	301.56	70.71	79.65	79.16	193.05	199.79	201.32	282.78	274.22	270.65	139.69	142.58	136.78	252.29	236.58	251.72	300.84	294.78	285.6	153.04	141.92	120.57	264.87	271.61	265.78	291.3	309.37	311.39	136.26	127.84	129.85	271.42	241.94	272.76	264.93	269.31	259.22
100242238	chr14	29219307	29220607	-	16.69	17.44	16.02	76.88	75.83	69.44	57.16	47.06	53.57	10.48	8.94	8.77	66.69	62.19	50.87	42.48	43.23	53.07	11.89	14.28	10.26	58.9	50.84	58.92	60.14	62.68	48.9	9.23	9.26	5.85	130.07	131.69	150.07	34.41	39.63	42.24	8.3	7.6	6.67	38.13	173.83	33.75	47.5	38.53	41.88
100242239	chr17	3076181	3086464	+	3.73	3.5	3.33	1.36	1.19	1.14	1.77	1.91	2.05	4.28	3.47	2.75	1.01	1.49	1.27	1.9	1.84	1.82	2.97	4.07	3.06	0.64	0.66	0.88	1.4	1.14	1.25	5.25	3.77	3.67	1.01	1.3	1.68	1.61	1.52	1.28	4.37	4.14	4.35	1.97	0.97	1.7	2.81	2.62	2.69
100242240	chr11	655534	659478	-	0.67	0.69	0.39	0.07	0.35	0.19	0.03	0.13	0.08	0.09	0.16	0.16	0	0	0.33	0.32	0.26	0.2	0.2	0.12	0.07	0.07	0.31	0.07	0.11	0	0	0.71	0.52	0.69	0.21	0.13	0.07	0.21	0.03	0.23	0.63	0.9	0.74	0.58	0.25	0.07	0.34	0.13	0.1
100242241	chr14	28394856	28398471	+	5.03	5.95	5.6	16.23	15.1	13.86	14.27	14.16	14.35	11.72	8.32	10.67	22.09	22.43	18.66	18.38	21.76	22.31	5.44	8.17	5.99	15.7	13.25	10.32	19.1	21.12	18.76	6.84	6.67	7.62	29.3	25.88	25.95	11.11	11.4	10.49	11.09	10.14	11.96	13.77	23.54	16.57	11.1	13.93	14.05
100242242	chr7	15423516	15424213	+	2.66	1.66	0.91	0.86	0.53	6.07	0.39	0.38	0.38	0.35	1.71	1.23	1.71	1.62	1.31	0.3	1.03	0.73	2.52	3.26	2.04	1.31	1.65	4.89	0.85	0.99	0.91	0.85	1.16	1.36	0.69	3.34	0.53	2.05	0.6	0.61	0.73	1.04	1.59	0.5	1.22	0	0.39	0.55	0.77
100242243	chr17	3453916	3455892	-	0.08	0.08	0.04	0.13	0.13	0.18	1.45	2	1.83	1.01	0.66	1.6	0.92	1.13	0.66	1.75	1.69	2.17	0.64	0.59	0.9	3.06	1.58	0.81	1.48	2.75	2.53	0.22	0.29	1.54	0.08	0.25	0	3.36	4.03	5.59	1.49	2.84	1.42	1.9	0.08	3.19	2.46	2.5	2.39
100242244	chr1	3565033	3570016	-	2.34	2.19	2.24	27.45	26.48	26.7	30.51	29.34	28.94	3.65	2.8	3.75	12.22	10.8	10.32	33	26.07	27.39	3.06	3.9	3.72	9.08	9.35	11.41	18.29	18.44	19.75	5.34	4.35	3.46	23.42	20.61	25.47	16.85	20.87	15.65	5.13	4.25	5.03	19.09	11.41	19.17	24.01	26.93	26.17
100242245	chr19	19247384	19265731	-	7.14	7.31	8.52	7.64	7.67	7.36	9.25	9.14	8.91	6.96	6.62	5.93	6.15	5.59	6.29	7.32	6.79	7.74	8.66	10.05	9.59	3.7	3.64	4.24	6.19	4.92	5.76	9.28	7.87	8.06	9.67	10.48	9.22	10.03	10.68	11.24	9.93	9.22	9.96	8.43	4.89	10.44	11.3	10.82	10.11
100242246	chr10	10904531	10906381	-	0.46	0.52	1.34	0.15	0.15	0.15	0.17	0.25	0.25	3.7	0.79	0.04	0.11	0.04	0	0.12	0.08	0.24	1.42	2.58	0.59	0.18	0.11	0.14	0.18	0.18	0.11	2.33	0.87	0.26	0.67	1.26	0.27	0.47	0.57	0.38	1.14	2.9	0.66	0.26	0.55	0.23	0.29	0.16	0.17
100242247	chr4	6981250	6982222	-	2.33	3.17	1.54	13.21	16.3	16.24	11.2	10.86	11.02	11.85	12.87	10.35	2.6	2.84	3.13	13.91	13.9	12.91	3.82	5.11	4.06	4.93	6.42	7.3	8.33	6.67	8.12	11.17	5.43	5.17	10.29	12.47	12.62	23.75	19.47	17.42	8.27	9.64	7.99	10.78	9.56	12.02	12.2	12.13	11.57
100242248	chr16	19910769	19914714	-	0.06	0.15	0.06	0	0.07	0.07	0.15	0	0.13	0.39	0.44	0.5	0.27	0.32	0.17	0	0.16	0	0.77	0.68	1.12	0.16	0.17	0.16	0.04	0.11	0.16	0.03	0.07	0.14	0.05	0.17	0.18	0.31	0.2	0.32	0.89	2.46	0.97	0.08	0.07	0.09	0.07	0.33	0.17
100242249	chr4	2582375	2595644	+	5.92	5.31	5.87	2.76	3.37	3.95	4.63	5.18	5.3	6.92	5.76	6.58	1.78	1.46	2.16	4.41	4.48	3.81	8.46	9.35	7.47	1.75	2.3	2.67	2.92	2.51	2.88	7.93	8.01	7.57	3.73	4.13	3.81	6.81	5.72	6.76	10.76	9.35	9.52	5.07	2.59	4.59	5.55	5.3	5.89
100242250	chr14	27639085	27640963	+	16.41	16.91	16.44	11.31	9.96	7.32	11.67	11.2	9.88	12.34	13.17	19.98	10.55	11.26	11.15	11.36	13.21	10.03	21.5	25.79	23.86	10.97	12.7	11.78	12.67	13.03	11.25	18.47	17.83	18.96	10.71	15.25	12.49	8.87	9.39	9.03	20.5	22.12	20.35	11.35	15.07	14.16	11.49	8.57	10.04
100242251	chr7	16141230	16176394	+	14.82	13.76	14.23	13.53	14.6	15.1	15.42	17.91	14.96	14	12.46	12.7	13.09	11.93	14.63	12.61	15.26	13.84	15.93	17.92	17.42	10.07	12.1	9.63	13.66	11.65	13.8	15.06	15.91	14.48	16.52	19.37	17.25	16.47	17	18.51	14.22	14.11	12.68	14.35	13.26	13.69	15.57	15.13	14.61
100242253	chr1	3046865	3051544	-	14.07	15.25	16	21.94	23.37	24.46	21.83	23.43	21.61	23.94	21.74	24.63	19.79	21.16	23.89	20.08	20.71	21.34	17.33	18.89	18.44	19.43	18.29	16.5	18.53	16.93	19.13	19.34	16.15	19.28	14.46	14.19	13.62	31.49	29.31	32.8	22.79	22.77	19.62	19.68	16.11	18.97	22.05	20.12	18.83
100242255	chr4	1902502	1910018	+	22.05	20.5	23.28	53.59	51.34	52.36	60.87	58.41	54.66	24.74	21.69	22.47	43.52	40.9	36.88	52.46	43.59	51.64	34.38	36.75	35.46	32.24	28.73	31.54	42.04	37.03	42.27	45.32	35.9	37.81	47.46	49.91	53.87	45.33	52.46	46.6	48.08	42.37	42.43	47.73	31.14	54.43	59.03	57.24	58.71
100242256	chr14	26855510	26857240	+	4.85	6.22	5.22	4.52	4.95	4.75	3.5	4.81	4.82	4.84	5.79	5.84	4.88	5.32	5.41	3.57	3.31	2.97	8.47	8.42	8.44	4.13	4.31	3.63	3.94	3.73	4.84	5.57	6.29	6.15	4.72	4.69	3.75	5.26	4.31	5.99	6.9	8.07	9.36	4.69	2.66	3.81	4.3	4.38	3.62
100242257	chr7	16775434	16777836	+	0.11	0.26	0.04	0.72	0.52	0.52	0.67	0.48	0.52	0.73	0.68	1.42	0.68	0.48	0.61	0.55	0.37	0.47	1.46	1.34	0.78	0.3	0.41	0.45	0.47	0.54	0.45	0.48	0.5	0.59	1.59	2.99	1.88	0.36	0.42	0.49	1.12	1.72	0.89	0.83	1.84	0.99	0.84	0.91	0.79
100242258	chr17	4528650	4537676	-	15.24	17.23	17.48	22.08	20.5	22.33	20.26	25.12	23.77	22.65	20.83	21.89	9.83	12	11.02	18.63	21.29	21.63	28.38	29.28	24.53	15.5	14.73	13.78	16.41	15.65	16.65	31.35	26.36	28.64	10.04	12.51	11.68	30.3	28.56	29.94	32.61	29.43	33.15	22.73	11.85	26.44	26.44	24.67	26.12
100242259	chr1	2495044	2505362	-	10.84	10.93	12.55	15.34	15.21	14.4	24.34	23.21	23.79	11.59	11.08	10.86	10.1	11.22	13.38	20.7	17.06	21.62	12.92	14.13	12.45	8.72	8.82	9.27	13.77	13.4	12.39	16.04	14.13	14.56	15.24	12.76	15.85	25.46	26.27	28.25	18.46	17.57	16.28	13.59	8.37	16.04	22.53	23.56	22.11
100242262	chr4	1177966	1183214	+	15.71	15.59	18.95	4.75	5.4	5.38	9.16	8.95	9.86	22.64	22.44	22.83	11.72	9.76	11	7.66	7.63	8.93	33.25	35.85	31.59	4.81	5.23	6.39	6.17	5.95	7.21	27.62	23.13	26.87	6.77	7.89	7.22	9.54	8.37	9.85	35.01	29.8	31.52	9.36	7.5	10.12	10.74	10.03	10.3
100242264	chr14	26240274	26242855	-	0.23	0.31	0.09	1.73	1.18	1.09	1.52	1.18	1.9	0.33	0.42	0.44	0.84	0.98	1.34	0.57	0.85	0.68	0.36	0.1	0.2	1.44	1.42	0.82	0.86	0.94	0.5	0.2	0.23	0.24	0.05	0.19	0.05	3.29	3.05	5.05	0.36	0.59	0.6	1.41	0.31	1.52	1.46	1.01	1.56
100242265	chr7	17551676	17556745	+	6.05	5.62	5.71	4.03	2.61	3.43	4.75	5.32	5.15	5.47	4.41	5.22	2.74	2.69	2.46	4.29	3.9	4.44	5.17	6.12	5.84	3.04	2.32	2.87	2.66	2.13	2.77	7.86	8	6.31	2.57	2.59	2.35	3.88	4.74	3.76	8.14	8.42	9.03	4.8	1.79	4.73	5.29	5.21	5.03
100242268	chr4	773866	775818	+	0.09	0.04	0.05	0.05	0.05	0	0.65	0.27	0.53	0.38	0.51	0.48	0	0.05	0.05	0.05	0.05	0	0.51	0.61	0.81	0.09	0.05	0	0	0	0.09	0.05	0.23	0.29	0.05	0.05	0	0.22	0.23	0.16	0.71	1.03	0.74	0.44	0.09	0.25	0.16	0.16	0.27
100242269	chr7	18282897	18285222	+	29.11	29.71	33.71	35.36	33.35	36.21	39.69	36.1	37.02	30.64	32.85	34.96	41.19	38.18	35.98	32.36	31.31	31.8	51.81	52.23	47.31	38.09	37.28	33.81	27.48	27.48	31.14	40.53	38.58	38.46	24.55	28.48	25.22	33.83	34.32	33.5	52.82	48.81	48.69	38.7	27.07	44.61	42.45	42.58	43.95
100242270	chr1	1967551	1971075	+	0.02	0.07	0.09	0.02	0.05	0.02	0.08	0	0.03	0.14	0.14	0.12	0	0.02	0	0.03	0.05	0	0.05	0	0	0	0	0.05	0.09	0.05	0.07	0.05	0	0.02	0.02	0	0	0.16	0.17	0.27	0.1	0.1	0.12	0.1	0.02	0	0.05	0.08	0.05
100242271	chr11	3748190	3750443	+	0.14	0.19	1.07	0.06	0.03	0	0.1	0.06	0.13	0.77	0.42	0.15	0.09	0.06	0.06	0.03	0.03	0.03	1.14	2.14	0.27	0.11	0.06	0	0.09	0.03	0	0.86	0.42	0.09	0.14	0.06	0.06	0.1	0.1	0.03	0.49	0.65	0.36	0.03	0.08	0.15	0.07	0.03	0
100242272	chr4	4951957	4955629	-	0.3	0.39	0.5	2.88	2.99	3.15	2.27	2.68	2.73	1.45	1.41	1.18	1.16	1.3	1.25	4.03	5.14	4.64	0.75	0.7	0.5	2.54	2.68	2.05	3.56	3.6	3.92	0.8	0.76	0.66	1.05	1.16	1.03	6.3	5.02	4.65	0.73	1.31	1.49	2.01	1.62	2.7	1.81	2.2	1.77
100242273	chr19	16798087	16803919	+	0	0	0	0	0	0	0	0	0	0	0	0	0	0	0	0	0	0	0	0	0	0	0	0	0	0	0	0	0	0	0	0	0	0	0	0	0	0	0	0	0	0	0	0	0
100242274	chr4	11508	12377	-	4.69	4.73	3.51	5.65	6.18	4.45	4.16	3.4	5.21	8.9	8.53	11.76	15.5	15.9	14.01	5.81	6.02	6.73	14.24	12.83	12.06	8.74	9.72	8.11	3.94	5.34	6.32	9.47	7.24	7.31	7.13	5.86	9.08	2.77	2.63	2.47	11.51	9.63	10.38	4.11	12.27	4.85	3.94	4.56	4.9
100242275	chr7	19285214	19305046	+	1.99	1.28	2.1	0.65	0.54	0.65	0.35	0.47	0.23	0.93	1.22	1.17	0.22	0.22	0.11	0.11	0.44	0.45	2.54	2.59	1.55	0	0.3	0	0.31	0	0.2	1.3	1.96	0.95	0.1	0.41	0.64	0	0.24	0.12	1.01	1.08	1.64	0.11	0.48	0.67	0.12	0.23	0.23
100242277	chr10	10435784	10437419	-	0	0	0	0	0.02	0.05	0	0	0.05	0	0.04	0.09	0	0	0	0.03	0	0.1	0.08	0.05	0	0	0.04	0	0	0.09	0	0	0	0	0.04	0	0	0	0.01	0.05	0	0	0	0.03	0	0.03	0	0.05	0.02
100242278	chr4	4478872	4485156	-	15.62	16.4	18.46	9.95	9.61	11	18.48	17.02	15.66	11.6	8.68	9.05	4.59	5.09	7.33	14.37	12.95	13.37	12.99	18.25	16.58	5.58	5.17	5.9	10.95	8.8	9.31	16.26	15.02	15.15	12.17	9.6	11.09	13.28	13.38	14.18	15.39	14.05	15.95	17.02	4.41	15.41	20.66	19.97	17.83
100242279	chr3	6798197	6802154	+	27.08	17.28	24.5	38.9	40.71	41.8	34.57	40.46	42.03	49	60.16	79	29.47	34.97	31.97	30.13	34.45	32.03	89.1	90.29	77.21	38.46	36.8	34.18	44.48	42.45	39.72	71.68	61.49	52.46	49.5	60.59	44.13	39.83	40.35	37.93	62.25	57.23	53.24	42.81	59.39	38.52	32.25	33.69	34.52
100242281	chr17	1081445	1084235	+	206.55	177.91	198.64	182.57	173.4	180.15	159.79	181.25	177.74	183.69	201.54	259.88	195.27	211.77	196.69	173.52	202.16	200.98	344.15	326.99	332.82	201.35	190.63	195.2	184.79	194.93	179.15	278.93	258.89	237.31	159.43	171.93	169.49	183.03	184.26	186.1	287.65	272.89	272.6	169.1	233.5	199.57	176.78	166.96	176.14
100242282	chr1	1107489	1111611	+	0.55	0.58	0.92	0.69	0.48	0.54	0.8	0.72	0.74	1.93	1.56	2.34	0.3	0.24	0.24	0.92	0.73	0.98	1.22	1.22	1.17	0.31	0.28	0.28	0.47	0.03	0.42	0.99	0.86	1.95	0.29	0.23	0.36	0.5	0.35	0.4	3.5	1.71	2.83	1.07	0.32	1.08	1.13	0.91	0.79
100242283	chr11	3143490	3153469	-	6.42	5.73	7.41	3.84	3.79	4.43	5.76	6.01	4.92	3.03	4.31	3.82	1.99	2.19	3.48	6.25	5.91	5.88	7.21	9.54	8.14	3.2	2.96	2.42	5.35	3.87	3.46	6.33	7.1	6.22	4.36	5.18	4.84	7.73	7.71	8.04	8.46	6.97	7.99	6.19	3.46	5.91	7.71	6.98	6.93
100242284	NW_003724325.1	4326	8213	-	0.08	0.15	0.05	0	0.06	0	0.06	0	0.06	0.16	0.42	0.17	0.03	0.03	0	0.06	0	0.06	0.03	0.23	0.09	0	0	0.03	0	0.05	0	0.22	0.13	0.27	0.05	0	0	0.09	0.1	0.03	0.14	0.06	0.42	0.08	0	0.03	0.06	0	0.03
100242285	chr17	2281929	2286615	+	1.73	2.28	1.61	10.45	9.5	10.18	11.94	9.65	9.72	2.61	3.08	4.73	18.74	15.73	16.42	7.88	8.91	6.6	9.25	9.28	8.43	20.11	19.55	18.72	15.28	15.72	13.76	8.85	7.83	6.39	5.04	6.05	6.7	9.11	12.08	10.69	9.57	7.93	8.23	7.91	6.99	10.15	8.62	10.31	9.15
100242287	chr5	24655091	24664315	-	20.26	15.11	18.72	13.26	13.19	14.1	12.61	13.32	12.99	16.61	17.91	19.38	16.89	16.02	17.13	13.45	13.21	14.78	29.12	26.91	25.46	16.33	14.79	13.95	14.54	11.79	12.95	22.08	20.46	19.42	11.18	13.01	11.79	11.32	12.15	11.98	22.01	22.1	21.33	14.78	14.86	17.32	14.4	13.66	16.43
100242289	chr1	481993	495662	+	2.04	2.62	2.63	1.9	1.92	2.73	1.17	1.62	1.64	1.5	1.34	2.47	2.14	2.09	1.76	2.1	2.18	1.96	3.62	3.64	4	1.13	1.76	1.58	1.23	1.01	1.01	3.02	2.74	3.42	1.76	2.13	1.63	1.09	1.13	0.8	3.6	3.74	3.05	2.3	1.99	2.24	1.88	1.88	1.63
100242290	chr16	9058496	9074304	+	2.9	4.34	3.77	9.92	9.48	9.04	13.48	13.43	13.6	7.59	7.83	9.58	8.1	8.69	8.32	12.19	14.96	14.81	5.02	5.15	4.55	9.31	9.31	7.8	12.43	12.46	12.07	4.86	3.6	4.01	7.05	7.98	6.69	11.02	14.07	13.66	6.19	7.39	6.62	10.27	7.57	12.61	8	9.68	9.19
100242295	chr17	4554837	4563474	-	29.51	28.52	36.1	26.95	29.06	30.7	33.16	32.43	33.04	29.58	34.32	42.88	30.42	34.85	26.14	31.38	36.13	34.37	51.29	51.88	48.21	22.97	22.36	22.29	27.2	29.88	28.39	40.38	38.17	39.19	41.08	46.36	40.24	38.04	37.89	42.4	45.48	47.58	42.23	38.3	36.39	39.25	36.13	34.41	36.79
100242296	chr11	1954574	1959580	-	4.73	3.77	5.33	3.02	2.67	3.36	3.6	3.34	3.61	4.31	5.12	4.5	3.16	3.67	4.17	3.79	4	2.89	7.15	7.19	5.23	2.29	2.2	2.74	3.06	2.18	2.47	5.98	5.07	5.06	7.83	6.15	5.32	2.87	3	2.5	5.61	7.53	5.34	3.99	4.34	3.97	3.94	4.44	4.07
100242297	chr4	2873659	2878169	+	0	0	0	0.03	0.03	0	0.07	0.03	0.06	0	0	0.03	0	0	0	0	0	0.03	0	0.06	0	0.06	0	0.03	0	0.03	0.11	0	0	0	0	0	0	0.13	0.14	0.03	0.03	0	0	0.09	0	0	0	0	0.03
100242299	chr10	17832134	17833426	+	0	0	0	0	0.2	0.13	0.14	0.07	0.14	0.19	0	0.06	0	0	0	0	0.07	0	0	0	0	0	0.06	0.06	0.32	0.25	0.49	0	0	0	0.06	0.12	0.06	0.29	0.15	0.07	0	0	0.07	0	0.06	0	0	0.14	0.21
100242301	chr14	29296454	29300677	+	3.82	4	3.34	20.52	26.5	24.18	25.64	31.34	31.38	6.88	6.01	8.33	20.75	57.71	31.25	49.7	63.2	68.74	7.4	7.75	5.68	61.81	43.31	25.72	35.94	36.79	34.33	5.41	5.1	4.66	21.53	32.34	24.99	51.26	43.11	47.93	7.01	8.32	6.69	41.94	46.48	37.38	27.63	29.45	27.24
100242302	chr1	6744510	6746487	+	3.04	2.06	2.6	3.36	2.67	2.94	1.53	1.41	1.3	1.13	0.75	0.87	72.28	56.4	55.65	3.87	3.19	2.56	2.34	2.49	2.45	6.61	4.97	7.18	1.22	1	0.66	4.77	2.91	2.62	9.45	10.63	11.47	0.51	0.19	0.37	1.34	2.22	1.69	0.54	41.14	0.3	0.37	0.68	0.78
100242304	chr11	1470782	1476393	-	4.32	4	4.27	8.32	8.17	8.42	12.19	12.25	12.07	4.76	4.35	5.91	10.89	10.12	9.76	12.13	12.45	12.71	13.68	12.31	11.21	7.2	6.6	6.82	9.14	7.66	8.25	8.97	6.59	6.4	8	10.99	9.5	11.16	11.81	10.19	10.51	9.3	8.65	9.34	6.16	11.22	10.04	10.55	11.61
100242305	chr4	2470451	2472875	+	0	0.03	0	0	0	0	0	0	0	0	0	0	0	0	0	0	0	0	0	0	0	0	0	0	0	0	0	0	0	0	0	0	0	0	0	0.04	0	0	0	0	0	0	0	0	0
100242306	NW_003724177.1	93308	101632	-	1.04	1.1	1.12	3.69	4.71	4.28	6.36	5.82	5.37	0.7	0.73	0.82	1.66	2.26	3.35	4.71	3.71	6.36	1.4	1.96	1.24	4.16	3.67	4.71	6.4	5.98	5.96	1.56	1.12	1.34	8.18	7.4	8.06	7.99	8.7	8.66	1.91	1.74	2.01	6.98	3.83	6.33	5.98	6.52	7.07
100242311	chr1	5781892	5785011	-	27.67	20.4	24.32	53.76	49.96	52.13	58.99	61.66	60.95	44.48	46.41	57	29.27	38.59	34.97	44.22	56.81	48.37	52.75	50.46	46.49	43.62	44.41	43.53	56.5	56.68	52.22	36.24	32.16	33.14	47.86	52.08	44.34	66.1	62.37	69.34	43.92	45.99	41.45	54.65	58.43	55.15	49.37	50.46	47.01
100242314	NW_003724231.1	59620	83528	+	1.28	1.68	1.75	0.99	1.23	1.23	1.63	1.29	1.45	1.18	1.2	1.25	1.15	1.06	1.45	1.9	1.38	1.69	1.4	2.31	1.69	0.85	1.14	0.87	1.47	1.02	1.26	1.23	1.13	1.05	1.31	2.05	1.51	1.42	1.23	1.4	1.02	1.23	1.29	1.3	1.1	1.14	1.58	1.15	1.03
100242317	chr7	15797415	15800206	-	0	0	0.02	0	0	0	0.03	0	0	0	0.02	0	0.05	0	0	0	0.03	0	0.03	0	0	0	0	0	0	0	0	0	0	0	0	0.02	0.03	0	0	0	0.05	0.03	0.05	0	0	0	0	0	0
100242320	chr5	24220305	24241111	+	32.22	30.56	36.27	104.99	107.26	105.95	126.18	122.05	126.57	24.81	27.13	29.96	86.88	88.31	81.97	103.54	103.09	103.78	63.87	64.61	60.13	80.56	76.06	77.56	90.67	89.57	90.13	60.97	53.41	48.06	81.02	83.06	88.56	126.71	132.28	127.94	65.4	55.43	59.32	104.64	59.66	123.47	116.19	116.62	114.69
100242321	chr14	28370967	28373270	-	0.11	0.19	0.08	0.12	0.15	0.12	0.2	0.03	0.2	0.21	0.09	0.3	0.15	0	0.18	0.16	0.09	0.13	0.13	0.32	0.44	0.09	0.14	0.14	0.12	0.09	0.14	0.27	0.41	0.21	0.15	0.17	0.18	0.14	0.25	0.2	0.38	0.18	0.28	0.15	0.14	0.13	0.4	0.07	0.17
100242322	chr16	18643734	18659712	+	3.98	1.89	2.51	14.91	14.71	16.04	9.58	9.55	10.43	16.79	19.33	27.12	19.32	19.11	17.66	11.25	14.15	13.57	31.42	29.48	26.39	20.83	23.52	22.6	15.51	14.66	14.96	28.52	20	15.51	5.77	9.88	6.18	10.47	9.43	10.26	32.7	34.29	31.82	11.53	14.62	12.37	9.81	8.53	9.57
100242323	chr7	16115769	16119735	+	0.6	0.3	0.53	0.76	0.65	0.76	0.54	0.49	0.34	0.93	0.93	1.32	1.39	1.21	0.94	0.86	0.4	0.83	2.89	2.56	3.01	0.74	0.79	0.62	0.57	0.55	0.47	1.72	1.22	0.92	0.97	0.9	1.08	0.17	0.3	0.18	2.46	2.05	1.81	0.33	0.53	0.35	0.68	0.77	0.53
100242324	chr1	4191130	4191867	-	47.46	28.24	42.13	256.32	230.77	232.05	265.68	245.56	262.43	126.69	190.8	235.35	172.36	170.13	154.53	270.89	288.66	256.99	22.13	26.04	20.66	160.29	165.15	153.36	256.53	303.55	290.2	464.08	367.78	264.09	89.29	113.94	99.37	269.45	281.98	319.69	137.43	122.95	135.17	237.47	266.34	238.47	169.92	206.74	212.93
100242325	chr9	6445681	6450620	+	8.22	7.22	9.32	7.04	6.86	7.41	7.53	9.02	7.84	8.47	7.13	7.22	2.65	4.23	5.1	7.9	9.29	9.44	9.17	10.21	9.68	4.62	4.4	4.83	6.12	5.7	7.38	10.25	9.7	9.43	5.86	6.3	5.11	13.23	12.45	11.69	10.47	10.83	9.59	9.24	4.5	8.48	10.22	8.53	9.71
100242326	chr11	427475	442926	+	17.65	16.6	18.88	41.85	40.5	40.67	41.24	41.19	41.49	17.26	19.41	20.26	54.77	49.47	49.55	40.92	39.74	43.89	23.87	26.16	23.61	31.66	30.02	31.78	32.12	31.35	32.67	24.85	22.38	20.06	36.19	37.23	38.82	40.8	44.76	42.57	26.51	22.12	23.64	32.42	23.58	37.72	41.46	40.75	40.05
100242328	chr13	14701200	14707301	+	4.66	3.39	4.45	7.4	7.53	6.56	11.11	11.14	8.87	4.06	4.68	5.89	9.69	8.87	8.59	8.77	8.46	8.26	10.73	11.82	9.4	6.12	5.85	6.63	9.1	9	9.11	5.64	5.02	5.09	7.56	8.33	8.35	6.82	7.18	6.05	7.24	5.39	6.66	10.54	8.56	13.57	10.12	12.19	11.63
100242329	chr5	23463373	23471302	+	12.22	10.56	12.6	26.85	26.84	27.72	29.45	28.97	26.24	12.19	12.06	12.5	24.31	22.74	19.59	27.51	26.05	29.25	21.94	24.39	20.29	18.56	16.18	16.84	23.3	21.65	23.07	22.65	18.99	16.51	22.99	25.97	23.42	29.52	28.48	29.72	23.35	21.09	22.61	25.77	17.14	29.35	31.25	30.94	27.94
100242330	chr14	28084114	28104426	+	17.91	14.34	19.9	28.3	26.26	27.45	34.97	36.8	33.8	18.18	22.19	24.77	37.13	32.89	31.88	28.04	30.85	25.74	32.57	38.76	33.38	28.2	26.4	26.54	30.9	29.6	30.99	24.23	20.6	20.27	29.92	29.75	30.68	31.53	33.89	33.95	27.54	23.79	23.26	38.78	28.9	38.79	38.1	37.55	39.77
100242331	chr16	18338891	18344405	+	13.5	13.05	14.68	10.28	10.43	10.53	12.8	14.24	13.54	8.72	7.94	8.53	8.62	9.69	9.38	10.23	10.61	12.31	15.21	17.05	15.95	8.82	8.07	7.62	11.5	10.06	9.18	15.75	15.2	15.27	10.95	11.43	10.66	15.84	16	17.21	18.8	18.35	17.58	12.05	6.4	12.98	15.25	13.67	14.68
100242333	chr17	433678	440708	+	21.29	20.67	23.91	15.68	14.5	15.64	20.49	21.63	19	19.79	17.63	18.42	10.79	9.94	10.21	16.69	16.75	16.37	18.51	20.95	20.42	9.17	9.43	9.69	13.46	12.48	13.34	22.1	24.39	23.82	12.84	14.9	13.53	17.17	19.51	18.55	25.61	21.13	24.19	17.49	11.34	20.33	22.06	22.21	22.29
100242335	chr1	3858816	3862273	+	0.42	0.38	0.24	0.79	0.38	0.3	0.54	0.41	0.61	0.14	0.04	0.11	0.41	0.22	0.46	0.51	0.31	0.44	0.12	0.31	0.08	1.39	0.84	1.19	1.02	1.04	1.36	0.08	0.14	0.18	0.88	0.75	1.05	0.8	0.39	0.7	0.27	0.3	0.34	0.33	0.34	0.5	0.46	0.45	0.66
100242337	chr11	4929250	4930621	-	91.86	99.67	72.17	1250.76	1365.64	1406.32	1041.73	1161.12	1175.65	234.98	216.37	258.94	1109.24	1050.45	1009.36	1690.31	1678	1805.48	66.13	95.48	75.43	575.4	605.66	620.88	856.24	947.2	1009.4	477.86	382.39	322.82	805.56	895.08	918.13	1841.73	1724.4	1560.51	328.15	300.77	343.53	843.11	818.98	1219.07	907.86	958.67	1014.18
100242338	chr7	14809930	14811850	+	75.38	99.99	87.78	10.52	9.73	12.85	6.93	6.22	5.89	26.23	32.24	30.46	9.28	18.29	17.35	5.72	6.33	8.12	99.28	112.72	107.91	5.02	4.25	3.39	5.46	5.63	5.75	47.2	53.68	38.72	12.19	10.34	12.13	9.07	10.94	9.99	73.96	60.73	62.51	8.51	23.72	6.82	10.08	9.03	7.61
100242339	chr14	27725583	27731392	+	2.96	3.54	2.81	12.4	12.17	14.37	19.26	18.8	19.35	8.22	8.56	9.68	14.55	15.78	16.08	17.53	20.14	22.56	4.8	4.62	4.32	18.72	18.84	14.65	19.46	18.29	17.4	4.42	3.78	3.94	7.34	8.37	8.71	21.37	21.58	21.29	4.83	3.99	4.18	13	13.68	13.62	15.08	14.57	13.41
100242341	chr7	16930026	16934127	+	2.91	4.21	3.11	1.22	1.41	1.67	1.04	1.6	1.22	2.93	3.1	3.45	3.29	3.3	3.41	1.89	1.66	2.26	6.46	7.62	5.7	1.6	1.25	1.67	1.16	1.65	1.28	4.31	4.33	3.25	4.36	4.29	3.43	0.84	0.94	0.73	5.57	4.37	5.1	1.39	1.83	1.8	1.83	2.19	1.65
100242343	chr1	2886692	2897837	+	43.7	34.44	47.11	89.89	77.02	72.97	100.19	95.26	93.92	48.24	71.46	73.59	65.21	79.69	69.84	85.7	78.28	79.59	114.2	112.1	94.11	94.1	83.67	74.74	95.92	93.51	86.9	44.49	43.09	37.38	71.74	72.88	68.95	65.8	74.57	67.58	66.85	44.2	51.17	118.72	91.36	118.71	108.38	119.83	117.97
100242344	chr11	4223654	4225345	+	0.24	0.04	0	0	0.04	0.04	0	0.1	0	0.13	0	0	0	0.04	0	0	0	0	0.14	0.6	0.05	0.08	0	0.04	0	0.04	0	0.31	0.34	0	0	0	0	0	0	0	0.09	0.22	0.04	0	0	0	0	0	0
100242348	chr16	17707482	17719303	-	7.18	7.17	7.69	7.47	6.49	7.61	9.15	10.67	10.96	6.91	7.1	6.44	7.62	6.51	7.83	10.42	9.42	10.49	10.6	11.82	10.44	4.64	4.73	5.41	6.5	5.43	5.74	9.21	8.59	7.84	10.19	10.78	11.12	9.7	10.79	9.82	11.4	10.19	9.44	8.56	5.29	10.2	12.87	12.02	11.79
100242349	chr7	17291863	17299366	-	9.28	7.83	9.15	10.12	10.6	10.21	12.78	11.94	12.91	6.11	6.47	6.37	9.62	9.15	8.93	10.55	9.87	10.55	12.51	13.25	12	7.86	7.38	7.23	9.51	8.21	8.48	10.15	10.05	9.9	10.51	10.37	11.11	12.74	11.2	13.61	11.87	11.29	10.3	9.99	8.77	11.59	10.88	12.05	11.89
100242351	chr1	6114961	6122170	+	1.29	1.59	1.89	0.19	0.25	0.55	0.46	0.27	0.32	1.06	1.22	2.16	0.93	1.52	0.31	0.39	0.6	0.53	2.57	2.11	2.04	0.46	0.35	0.75	0.24	0.3	0.46	1.27	1.86	1.33	0.61	0.45	0.63	0.07	0.29	0.34	1.76	2.09	1.38	0.43	1.04	0.36	0.4	0.2	0.52
100242352	chr1	1741987	1747212	+	26.28	26.75	28.01	48.47	52.07	54.83	77.31	73.54	76.14	22.33	21.03	21.18	36.25	40.47	45.28	67.54	64.35	72.5	36.14	38.36	37.37	42.15	38.33	48.86	54.99	49.93	49.57	40.97	37.27	32.23	62.34	60.38	62.11	90.58	95.49	91.88	52.8	46.71	50.71	61.8	33.68	59.97	74.69	71.17	70.63
100242353	chr9	6353311	6354770	-	131.48	159.92	179.69	143.35	132.36	129.82	153.5	142.17	144.3	63.64	80.2	111.57	260.81	298.25	239.58	126.17	136.34	153.06	187.24	233.53	222.14	281.24	259.59	242.51	189.1	202.05	209.06	126.12	122.52	146.54	137.28	144.21	151.96	106.36	114.39	103.35	154	98.07	123.72	103.43	222.12	88.16	96.45	91.42	89.63
100242354	chr11	3234869	3236218	+	42.29	32.58	53.1	78.24	198.41	237.47	139.2	208.39	147.57	10.29	9.9	5.12	0.38	11.24	63.25	244.97	451.04	212.62	14.36	10.56	10.4	75.3	107.86	309.47	172.15	97.08	113.82	21.58	34.3	16.12	430.28	387.81	192.79	274.71	107.49	277.36	14.59	23.21	8.3	162.54	214.01	35.7	145.08	165.04	111.43
100242355	chr16	18165660	18166784	-	0.89	2.12	0.96	2.28	1.88	2.22	5.29	5.26	5.2	3.56	2.19	2.8	0.19	0.45	0.66	3.19	3.59	3.36	0.71	0.67	0.27	0.43	0.72	0.6	3.71	3.46	3.09	3.75	4.01	3.96	1.01	0.92	1.1	6.35	7.81	6.22	8.24	5.13	17.14	1.93	0.7	2.76	2.5	2.86	2.03
100242357	chr1	797609	800072	+	51.28	46.22	51.47	44.04	44.48	43.94	49.89	51.87	53.81	60.92	71.45	70.17	30.67	36.24	41.7	49.85	49.42	41.75	86.53	73.29	65.8	37.34	40.95	32.09	40.31	41.92	39.34	85.59	78.16	71.11	38.01	39.76	29.2	87.09	85.29	80.74	100.99	87.99	96.26	48.44	40.77	50.15	50.01	45.9	52.78
100242358	chr11	2470332	2477837	+	88.38	85.86	102.4	123.91	136.6	139.53	133.93	139.51	124.16	44.28	46.33	47.11	111.29	105.53	121.61	134.71	123.16	124.19	110.73	119.18	116.6	105.47	106.06	120.37	118.46	101.64	108.62	98.77	99.43	94.16	135.59	126.6	134.27	118.91	119.69	130.32	102.83	94.06	93.34	117.15	99.1	105.67	134.61	130.54	121.54
100242360	chr4	6999601	7004078	+	9.19	9.84	9.53	19.38	21.17	22.51	21.98	23.86	23.39	10.21	11.76	10.94	20.53	23.96	25.29	22.85	24.09	26.09	10.16	10.22	9.47	23.22	22.1	17.2	21.73	22.61	20.62	14	11.61	12.68	11.97	11.5	13.69	41.38	36.97	39.28	12.27	13.07	11.39	18.65	16.18	23.01	18.6	21.03	17.09
100242361	chr14	26380111	26387657	+	4.94	4.82	4.53	5.8	6.85	6.12	8.11	8.39	8.11	4.75	4.11	4.2	7.27	7	6.27	7.79	7.04	7.65	5.54	7.91	5.75	4.84	4.53	4.98	6.1	4.66	5.53	7.68	6.68	6.32	9.6	9.79	8.56	6.02	5.52	5.64	7.54	7.83	6.29	6.36	6.32	7.66	7.98	7.45	8.06
100242363	chr11	1960925	1967385	-	5.12	4.65	4.33	0.82	1.14	0.95	1.16	1.17	1.32	6	6.7	7.29	3.44	3.32	3.53	1.59	2.38	2.1	15.81	17.73	14.42	1.29	1.97	1.69	1.41	1.19	0.93	9.86	6.77	6.62	1.97	3.51	2.6	0.84	0.53	0.49	12.17	9.83	10.85	1.78	5.15	1.88	1.59	1.38	1.48
100242364	chr4	5732336	5739493	+	20.84	13.83	19.74	61.77	60.09	61.57	62.12	64.28	61.95	19.18	20.19	20.65	39.4	44.51	32.93	53.73	55.33	60.3	38.31	39.8	31.91	40.47	34.71	31.68	50.93	46.54	49.4	32.41	26.37	25.67	50.75	60.44	54.76	53.46	54.5	52.58	38.97	34.02	33.34	69.32	56.84	72.95	71.07	69.15	71.9
100242365	chr5	22132025	22144299	-	11.55	12.5	12.59	8.03	7.51	8.28	11.77	12.27	11.33	13.28	11.61	10.18	4.85	5.99	6.94	9.17	9.49	10	12.94	14.54	13.08	5.17	4.6	5.47	8.01	6.5	7.25	16.67	15.77	15.69	11.78	11.96	11.89	10.52	11.67	12.63	16.14	16.3	18.02	9.53	6.06	9.55	13.22	12.44	12.36
100242366	chr14	30055897	30065412	-	12.95	11.93	14	61.21	62.76	61.62	88.12	81.24	80.08	20.24	20.15	21.49	27.65	27.86	25.57	73.21	65.63	68.36	19.94	22.35	18.11	27.81	25.69	27.44	60.21	54.67	57.81	32.14	24.84	22.61	29.12	31.19	29.76	87.85	100.28	93.17	29.5	26.24	27.12	72.04	23.23	78.37	82.72	85.87	83.3
100242368	chr7	18709285	18722758	-	2.74	2.38	3.06	5.24	4.66	4.51	3.7	3.2	3.42	2.59	2.57	2.94	4.16	4.58	4.35	3.78	3.54	3.15	5.08	4.38	4.66	4.1	4.22	3.64	3.76	3.23	4.33	4.59	3.42	3.45	6.65	5.64	6.31	4.43	3.76	4.59	4.14	4.41	2.77	2.96	3.48	3.27	3.6	3.05	3.4
100242371	chr11	1465661	1469168	+	47.03	43.71	57.47	79.94	70.87	77.21	88.18	80.77	86.06	45.22	47.37	58.66	74.83	78.32	65.32	69.52	68.97	66.23	68.51	69.4	63.77	72.4	62.43	60.43	85.89	77.45	82.86	54.67	50.84	44.42	72.43	79.01	78.08	72.87	72.39	69.66	55.02	50.08	47.47	94.43	77.12	97.6	81.41	93.76	83.15
100242372	NW_003724202.1	250351	255517	+	107.76	109.16	107.04	140.49	138.44	143.96	153.51	149.3	150.92	99.42	96.73	111.4	91.5	98.07	85.48	140.75	154.8	138.19	180.95	181.63	158.33	90.32	107.32	95.55	150.86	142.62	127.31	163.92	143.56	140.54	121.2	130.17	117.16	170.05	173.79	176.01	168.03	154.41	152.13	161.78	125.62	166.25	153.87	149.44	153.79
100242373	chr4	4843997	4845286	-	4.06	4.12	4.34	2.58	2.77	2.68	4.74	3.95	4.13	2.66	2.81	3.22	11.37	8.7	7.93	4.4	3.66	3.19	7.49	9.23	7.91	1.49	1.97	2.29	3.32	2.32	2.44	3.76	4.83	3.25	1.78	1.8	2.43	2.66	2.49	3.47	6.76	5.01	5.15	6.07	2.96	6.19	6.8	6.07	7.24
100242374	chr14	29550756	29557274	+	1.28	1.99	1.84	25.7	24.83	26.12	40.48	39.08	35.31	4.54	4.79	5.98	12.37	13.11	14.16	32.15	33.86	35.65	2.17	2.59	2.24	17.57	17.91	17.3	27.44	26.53	26.78	4.24	3.84	3.1	13.99	15.51	13.52	51.76	48.84	55.25	3.64	4.44	2.75	26.62	14.53	33.97	30.1	29.43	30.45
100242375	chr18	22524180	22527013	-	0	0	0	0	0	0	0	0	0	0	0	0	0	0	0	0	0	0	0	0	0	0	0	0	0	0.03	0	0	0	0	0	0	0	0	0	0	0	0	0	0	0	0	0	0	0
100242376	chr7	19169240	19178132	-	9.27	10.24	10.94	2.84	2.64	2.98	3.7	3.44	3.39	8.68	9.11	9.11	5.1	5.14	5.04	3.35	3.04	3.45	13.37	14.2	13.71	2.3	1.99	2.38	2.77	2.53	2.93	10.14	9.67	9.61	5.14	5.33	4.41	2.35	2.68	2.82	15.06	12.1	12.81	3.73	4.9	3.82	4.46	4.07	4.14
100242377	chr17	2892970	2899572	+	0.16	0.11	0.05	0.52	1.34	1.46	1.8	1.39	1.06	0.39	0.55	0.46	1.83	1.33	1.95	1.16	1.49	1.7	0.54	0.25	0.18	1.16	0.76	0.93	1.08	0.72	0.87	0.18	0.39	0.39	0.23	0.49	0.52	3.46	1.51	2.61	0.42	0.53	0.12	1.31	0.84	2.04	1.13	1.39	1.51
100242378	chr11	804925	808718	-	4.55	4.14	4.45	6.5	4.79	4.32	2.79	2.52	2.73	0.58	0.74	0.8	34.13	24.69	23.41	3.13	3.47	4.31	1.95	2.08	1.87	17.12	14.81	15.72	4.32	3.34	3.33	1.65	1.74	1.48	3.14	2.92	3.46	3	3.33	3.21	2.24	3.41	1.81	0.89	10.13	1.04	1.6	1.34	1.21
100242379	chr4	3875087	3886554	-	0.3	0.17	0.17	0.17	0.28	0.27	0.29	0.16	0.24	0.16	0.17	0.12	0.86	0.71	0.8	0.2	0.19	0.2	0.85	0.91	0.75	0.08	0.31	0.09	0.1	0.08	0.09	0.39	0.45	0.3	0.3	0.25	0.31	0.42	0.42	0.29	0.49	0.49	0.33	0.12	0.35	0.04	0.29	0.11	0.09
100242380	chr14	28790607	28796987	+	9.49	8.99	7.64	10.47	11.6	13.57	14.23	16.47	16.64	6.3	8.17	8.86	12.73	11.92	14.54	13.22	14.85	14.6	12.87	14.03	14.24	9.95	10.57	12.39	15.07	13.61	13.05	14.53	12.31	13.06	23.9	25.72	19.77	13.13	13.52	16.12	13.47	12.9	12.64	16.47	17.26	13.63	18.27	14.68	14.44
100242381	chr18	22160157	22163038	-	0.16	0.03	0.03	0	0	0.04	0.24	4.08	1.78	0	0	0	0.42	0.04	0.04	1.95	1.38	1.65	0	0	0	2.01	0.74	0.07	0.69	0.77	0.16	0	0	0	0	0	0	2.94	6.25	8	0	0.65	0	1.51	0	3.85	0.97	3.13	1.15
100242382	chr17	3261794	3265573	-	0.07	0.31	0.04	0.08	0.15	0.15	0	0.29	0.37	1.1	1.23	1.43	0.11	0.11	0.12	0.44	0.47	0.36	0.04	0	0	0.18	0.18	0.07	0.41	0.15	0.36	0.42	0.15	0.23	0.15	0.04	0.23	0.51	0.44	0.55	0.28	0.27	0.27	0.3	0.31	0.59	0.46	0.54	0.38
100242383	chr11	407961	412018	-	29.83	29.09	33.79	55.09	55.4	55.18	65.51	57.37	59.74	21.83	21.79	24.36	42.33	48.68	42.82	50.04	46.82	49.23	36.95	38.49	39.29	43.99	35.39	38.93	51.14	49.75	53.94	33.36	31.99	29.37	52.98	52.41	59.02	64.59	71.12	69.74	39.84	36.99	39.1	58.89	29.92	59.42	63.05	62.49	58.49
100242384	chr4	7278007	7279898	-	1.28	2.23	0.37	0	0.09	0.04	0.04	0.09	0.04	35.8	29.11	39	0.51	0.17	0.17	0.36	0.28	0.41	3.83	3.95	2.67	0.03	0	0.06	0	0.07	0.09	3	2.12	3.23	0.07	0.14	0.07	0.06	0	0.2	15.55	25.61	15.72	0.04	0.05	0.45	0.08	0.06	0
100242385	chr4	2935963	2937715	-	0	0	0	0	0	0	0	0	0	0	0	0	0	0	0	0	0	0	0	0	0	0	0.1	0	0	0	0.05	0	0	0	0	0	0	0	0	0	0	0	0	0	0	0	0.06	0	0
100242386	chr14	27914724	27919058	-	61.03	48.04	60.41	118.65	120.2	115	126.45	120.66	118.68	65.72	88.14	117.15	70.61	81.45	65.79	102.72	120.82	107.39	81.81	94.49	73.08	76.49	84.37	66.57	113.22	125.77	109.9	80.78	67.38	65.21	77.67	92.55	80.41	152.35	144.33	159.2	69.64	68.45	64	116.94	98.44	139.38	106.48	120.61	115.52
100242388	chr7	15729053	15731985	+	99.4	103.01	101.56	147.59	152.67	148.21	132.49	119.91	125.82	70.92	81.25	86.01	162.99	129.61	141.89	163.08	114.35	144.81	175.59	185.63	176.75	77.46	71.34	97.51	69.03	62.2	74.04	181.66	145.45	122.58	87.54	72.65	99.83	67.4	78.66	61.64	205.44	144.77	176.87	76.49	50.25	86.34	114.81	112.27	107.21
100242390	chr12	3753267	3765926	-	6.88	6.1	6.58	5.42	4.76	5.21	5.77	5.44	4.89	7.12	7.82	7.68	7.13	6.6	6.3	5.48	5.33	5.18	9.77	9.97	9.6	4.96	4.99	4.25	4.63	5.19	4.39	9.95	8.59	9.38	4.62	5.3	3.67	6.02	5.93	5.66	11.54	11.6	11.62	6.02	3.22	6.58	5.78	6.27	6.74
100242391	chr17	13182196	13232317	+	3.59	3.67	3.33	2.28	2.55	2.66	2.9	3.31	3.22	2.68	2.84	2.82	4.83	4.43	4.19	2.7	2.09	2.56	5.31	6.37	4.95	2.04	2.16	1.85	1.97	2.25	2.16	4.45	4.31	3.55	2.94	2.65	2.7	2.28	2.12	2.51	4.9	5.02	5.29	2.41	2.42	3.28	3.27	3.05	3.14
100242392	chr4	2271209	2281971	+	28.61	25.61	28.7	71.77	72.14	71.94	82.06	79.01	78.15	29.59	33.67	34.33	57.44	56.61	50.78	89.09	79.11	86.66	39.64	42.46	38.82	46.71	43.12	44.71	61.7	57.14	58.48	77.62	59.99	54.43	66.26	61.51	69.9	67.72	69.63	65.67	71.13	58.32	62.1	69.91	39.45	86.78	87.2	88.38	90.55
100242393	NW_003724215.1	64762	89003	-	0.46	0.47	0.56	0.34	0.36	0.31	0.35	0.36	0.33	0.77	0.71	0.76	0.18	0.21	0.22	0.38	0.31	0.38	0.59	0.85	0.55	0.12	0.14	0.13	0.32	0.43	0.26	0.91	0.79	0.67	0.14	0.12	0.15	0.36	0.39	0.47	1.4	1.17	1.18	0.29	0.22	0.39	0.42	0.4	0.44
100242394	chr14	27284570	27287798	-	18.87	28.64	20.09	34.42	31.56	31.71	18.39	16.07	14.95	42.3	38.41	33.76	41.16	41.97	39.68	15.81	13.86	20.95	26.06	23.09	23.98	44.95	39.53	41.52	32.32	25.17	29.46	52.27	40.8	35.01	19.81	13.46	21.13	7.19	7.16	6.55	69.84	65.21	73.43	10.06	32.13	12.83	10.08	10.13	9.45
100242395	chr7	16377838	16385149	+	74.61	64.29	71.72	90.09	86.6	86.56	105.1	105.97	111.38	122.16	130.69	161.49	67.45	78.68	73.68	96.69	105.98	99.66	136.82	140.22	122.3	80.51	81.62	64.19	89.23	97.18	95.49	135.28	119.9	103.51	72.03	80.33	74.93	127.02	126.58	117.69	162.04	163.86	160.87	117.64	76.43	105.83	95.44	102.8	97.39
100242396	chr17	4149220	4160208	+	0.29	0.32	0.25	0.22	0.4	0.35	0.44	0.27	0.12	0.35	0.39	0.47	0.28	0.4	0.32	0.38	0.33	0.29	0.32	0.51	0.41	0.18	0.32	0.4	0.31	0.26	0.26	0.52	0.36	0.43	0.77	0.82	0.64	0.53	0.35	0.35	0.53	0.42	0.63	0.27	0.61	0.23	0.27	0.2	0.17
100242398	chr17	13472783	13473730	-	3.32	8.45	6.6	7.87	8.41	6.98	3.15	3.81	3.31	4.25	4.24	6.62	7.93	5.64	6.07	7.38	8.75	6.39	2.7	2.31	1.68	4.8	5.9	5.68	4.12	5.2	5.67	5.09	3.99	4.8	3.16	5.11	3.98	5.81	5.51	5.27	14	11.63	11.51	2.59	13.36	5.64	2.24	3.16	2.84
100242399	chr4	1355368	1359860	-	2.79	1.98	2.53	0.1	0.15	0	0	0	0	3.2	2.09	3.03	0.66	0.75	0.61	0.05	0.05	0.05	19.75	17.69	14.36	0.38	0.14	0.33	0.05	0.14	0	5.66	4.62	3.02	0.05	0	0.05	0.06	0.06	0.06	5.22	3.83	3.47	0.05	0.18	0.1	0	0	0
100242400	NW_003724222.1	203022	224360	-	0.06	0.12	0.3	0	0	0	0	0.07	0	0	0.25	0.17	0.34	0.07	0.35	0.22	0.21	0	0.09	0	0.27	0.12	0	0	0	0.07	0.06	0.3	0.15	0.37	0.06	0.33	0.07	0.2	0.16	0.07	0.44	0.64	0.31	0	0.18	0	0.07	0.08	0
100242401	chr14	26446255	26448996	-	8.04	7.85	7.58	6.31	5.96	5.4	7.17	6.27	6.86	8.29	7.23	6.77	7.63	7.26	7.58	7.09	6.16	5.77	8.91	9.47	8.55	5.29	5.03	5	4.24	4.52	4.58	9.66	9.01	7.9	5.91	6.09	5.11	7.21	7.6	7.59	11.83	9.3	9.96	7.15	6.05	7.58	7.52	7.65	8.59
100242403	chr7	17178194	17181005	+	0.11	0.17	0.17	0.28	0.22	0.45	0.52	0.74	0.6	0.93	0.58	0.82	0.25	0.37	0.32	0.46	0.6	0.72	0.32	0.39	0.58	0.15	0.26	0.17	0.33	0.45	0.52	0.41	0.33	0.15	0.33	0.32	0.16	0.21	0.47	0.41	0.29	0.64	0.72	0.53	0.14	0.77	0.79	0.64	0.72
100242404	chr17	4682084	4698649	+	5.69	6.01	6.45	10.81	10.39	10.56	14.31	13.98	14.57	5.74	6.26	5.45	5.34	5.52	5.41	12.87	11.64	12.15	7.61	8.65	9.05	4.63	4.71	5.33	8.48	7.14	8.08	9.44	8.35	8.19	9.45	10.17	10.46	14.4	16.62	17.03	10.01	9.23	9.58	11.87	6.19	13.02	15.2	14.63	14.06
100242406	chr10	9737964	9742884	+	0	0.02	0.02	0	0	0	0	0	0	0	0	0	0	0	0	0.04	0	0	0	0.04	0.02	0.02	0	0	0.02	0	0	0.04	0	0	0	0.02	0	0	0	0	0	0.06	0.04	0	0	0.08	0	0	0.02
100242407	chr4	5775813	5780481	+	20.79	18.97	22.88	14.31	17.88	15.58	12.81	15.77	14.18	24.05	19.73	20.82	9.52	10.17	24.53	19.73	23.87	18.39	26.21	23.06	25.71	13.23	11.71	17.79	14.65	13.02	14.95	23.4	22.55	22.59	25.91	22.31	18.98	17.44	13.05	21.42	24.11	23.74	24.21	15.41	21.24	9.64	13.9	10.83	9.75
100242408	chr4	978776	981629	-	14.38	10.49	12.59	25.02	23.8	25.86	26.21	27.22	26.56	12.97	14.73	17.31	27.19	24.96	23.6	22.14	24.23	22.74	29.3	30.55	27.57	23.13	23.14	23.29	26.28	23.27	26.97	18.85	15.22	13.1	32.39	35.68	33.2	21.32	22.68	20.89	23.77	19.48	18.78	27.29	30.97	27.3	28.11	29	27.61
100242409	chr14	26002513	26007104	+	14.65	15.47	16.97	20.12	21.86	23.74	16.62	13.81	15.81	16.82	17.88	20.38	29.13	26.75	24.11	19.81	18.07	17.62	27.32	29.18	28.78	18.44	17.73	16.54	14.71	16.91	15.77	20.74	19.4	20.59	20.89	25.55	23.76	13.54	16.96	14.24	27.43	25.04	25.9	14.82	24.62	18.35	14.37	16.29	18.19
100242410	chr7	17945701	17946680	-	34.11	27.35	40.15	56.63	51.32	54.81	82.98	71.23	75.76	29.11	30.27	39.93	52.45	55.18	45.41	65.6	64.53	59.47	50.41	54.08	48.68	47.15	37.07	40.2	56.79	57	62.58	36	34.71	31.87	46.19	49.99	45.66	65.69	67.58	63.52	49.1	40.14	40.18	82.35	48.05	84.14	69.52	80.37	80.63
100242411	chr4	5156642	5171770	-	3.04	2.63	3.19	3.01	2.99	2.97	4.5	4.16	4.31	3.24	3.2	4.06	2.68	2.8	2.93	5.05	4.74	5.17	4.78	5.19	6.03	1.95	2.21	1.82	3.11	3.01	3.11	3.65	3.93	3.61	5.33	5.82	5.88	5.03	5.01	5.31	5.26	3.97	4.53	4	3.17	4.62	4.89	5.74	4.47
100242412	chr4	556951	563222	-	78.76	69.17	83.37	115.75	111.84	110.75	113.97	111.89	109.67	64.24	77.12	96.03	150.61	147.31	124.93	102.81	112.35	104.47	133.74	129.73	130.93	88.74	84.72	81.15	103.67	94.85	94.02	99.91	93.92	80.43	108.81	116.64	109.84	90.61	98.34	94.18	114.01	88.98	93.11	105.39	126.01	120.93	112.64	116.11	114.9
100242414	chr7	18468755	18471903	+	5.63	10.46	6.66	1.97	1.5	1.57	2.36	2.07	1.57	7.9	5.9	10.82	0.88	0.92	0.89	1.78	1.49	1.97	7.7	10.34	7.59	0.44	0.59	0.64	1.06	0.89	1.08	7.72	9.25	12.43	1.36	0.82	1.33	4.63	2.38	2.89	13.32	14.55	10.8	2.27	1.32	2.18	3.68	3.84	2.77
100242415	chr17	47495	52113	-	9.14	8.97	9.89	6.62	7.03	6.39	8.17	8.58	7.6	11.17	7.6	9.89	6.68	7.73	5.44	7.59	9.59	9.72	9.72	12.18	9.89	7.94	7.42	7.46	6.94	8.2	8.77	11.91	10.57	11.47	8.66	9.62	6.97	10.05	9.09	8.67	13.29	13.28	12.21	9.92	8.87	10.63	7.57	7.74	8.11
100242416	chr1	1721852	1725991	+	2.02	1.81	2.23	2.63	3.04	3.98	3.98	4.22	4.54	2.93	3.34	3.77	2.69	2.9	3.52	3.12	4.69	4.34	5.11	5.17	3.06	3.35	4.13	3.47	4.46	3.7	3.84	2.91	3.18	2.63	4.38	6.03	3.87	4.96	5.02	6.43	4.04	3.61	4.51	4.27	3.43	3.42	3.65	3.73	3.16
100242417	chr11	3605883	3611428	-	11.67	10.59	12.94	6.01	6.71	6.77	5.52	5.52	3.88	9.06	8.97	9.8	7.31	6.58	8.49	5.59	7.13	6.58	13.57	16.8	14.21	5.82	4.92	6.87	7.28	4.83	5.41	11.54	12.22	10.91	10.4	10.18	9.23	4.17	3.28	3.43	11.31	12.51	11.31	4.76	9.94	3.7	5	5.37	5.48
100242418	chr10	8748784	8753791	+	43.01	40.55	48.28	70.96	72.98	69.74	69.55	70.45	75.33	51.74	48.99	58.75	72.68	77.85	77.01	73.22	77.55	80.2	83.12	83.35	78.27	52.81	52.73	52.84	61.02	50.98	56.47	73.72	65.25	56.22	47.26	57.15	53.58	68.46	71.31	68.09	92.15	86.66	81.83	70.38	62.69	75.53	74.36	70.79	72.81
100242420	chr3	6510851	6511670	-	2.4	1.39	1.27	0.85	1.19	0.87	0	0.92	0.54	2.47	2.23	1.84	0.69	0.52	0.89	1.61	2.79	1.25	1.9	2.86	2.64	0.16	0.47	1.58	1.15	0.8	0.65	2.75	2.78	1.31	0.97	1.44	1.51	0.76	0.58	0.76	3.41	2.21	1.55	1.54	1.52	1.78	0.74	1.65	0.89
100242421	NW_003724533.1	845	1760	-	8	9.21	7.66	9.18	11.56	10.01	13.26	12.09	12.95	8.54	6.26	8.25	5.43	4.44	3.9	7.92	10.98	8.39	16.54	16.93	12.84	5.52	4.46	7.26	10.54	9.06	7.56	14.18	13.97	12.78	8.83	5.72	8.59	15.18	20.62	13.12	17.16	14.33	15.09	14.45	7.68	11.53	15.86	15.01	16.88
100242422	chr17	851135	860031	-	14.04	14.02	16.15	31.65	32.44	32.06	33.6	33.2	33.21	15.06	18.62	19.42	21.49	28.86	25.2	29.55	30.82	29.46	27.36	28.7	28.37	25.68	21.91	21.97	29.26	26.27	24.02	19.52	17.19	15.61	31.81	34.59	35.28	38.2	37.7	43.55	26.07	22.22	22.71	32.26	28.67	31.62	34.34	35.29	33.34
100242423	chr1	1303626	1315467	+	50.85	46.29	55.27	93.14	90.99	95.18	118.88	116.1	115.62	41.47	40.36	41.52	78.77	68.94	70.61	100.49	84.07	97.6	74	77.99	73.2	57.82	50.52	62.26	70.95	66.76	66.34	76.75	62.84	62.15	71.54	69.6	83.76	95.26	107.12	102.29	82.4	70.18	73.65	86.61	43.67	104.74	124.18	125.37	120.83
100242424	chr10	8998184	9015531	+	7.3	5.26	9.39	2.28	3.32	2.42	2.86	3.36	3.35	9.19	10	11.54	3.56	3.23	3.51	3.48	3.93	2.91	16.17	15.04	13.3	3.4	3.12	3.27	3.43	3.47	3.75	8.31	7.74	7.44	7.12	6.14	5.26	2.54	2.71	2.41	17.11	17.26	16.02	3.83	6.69	3.51	2.72	3.13	3.19
100242426	chr3	6384697	6388201	+	12.13	11.87	11.37	22.84	23.51	26.53	27.95	26.04	23.79	23.5	24.65	27.79	34.52	33.97	30.42	26.52	26.38	26.33	44	44.21	40.42	22.88	25.65	25.12	19.25	17.37	17.83	20.93	16.49	16.58	26.83	33.42	26.88	26.63	25.81	27.72	37.36	32.03	32.2	26.81	30.28	28.81	29.7	29.17	31.63
100242427	NW_003724227.1	132070	134883	-	0.79	0.52	0.76	0.37	0.32	0.5	0.71	0.45	0.49	0.5	0.39	0.6	0.34	0.38	0.3	0.36	0.37	0.29	1.11	0.97	0.82	0.19	0.25	0.17	0.53	0.41	0.55	1.11	1	0.94	0.31	0.32	0.25	0.56	0.5	0.55	1.38	1.09	0.97	0.2	0.16	0.49	0.38	0.66	0.92
100242428	NW_003724424.1	17780	22841	-	0.97	1.06	1.13	1.04	0.95	0.99	1.17	1.58	1.63	0.79	1.45	0.85	0.7	0.93	0.71	1.41	1.08	1.15	1.26	1.03	1.02	0.83	0.85	0.81	1.22	0.65	0.9	1.4	1.29	1.36	0.75	1.07	0.87	3.24	2.54	2.89	1.55	1.36	1.51	1.21	0.8	1.15	1.71	1.65	1.64
100242429	chr17	1666236	1668100	-	6.79	6.79	5.76	6.02	6.92	6.16	4.33	7.52	4.88	22.69	26.94	30.09	3.35	9.55	9.71	8.62	12	9.65	4.57	3.73	4.55	7.77	7.74	4.89	5.75	4.14	7.08	11.32	10.03	9.44	4.76	7.5	2.63	13.65	11.03	15.03	7.18	7.44	6	13.85	9.81	7.28	6.35	4.99	5.91
100242430	chr11	2931386	2940541	+	0.27	0.35	0.17	0.59	0.63	0.62	0.87	1.2	1.41	0.7	0.89	0.98	0.9	1.07	1.11	2.27	2.71	2.99	0.83	0.74	0.75	0.76	0.71	0.58	0.77	0.77	0.77	0.36	0.25	0.27	0.48	0.62	0.7	2.5	2.98	3.1	0.77	1.1	1.34	0.86	0.99	1.78	1.37	1.06	1.14
100242432	chr5	24809077	24816637	-	15.83	15.84	16.31	26.89	25.58	25.62	38.17	34.44	33.56	21.26	16.39	19.01	13.63	12.75	12.46	27.25	24.06	26.83	21.13	21.17	21.49	12.48	11.03	12.97	23.17	22.27	24.42	24.01	20.83	23.96	25.15	25.69	27.84	30.78	36.95	34.22	28.69	25.45	26.07	33.69	11.51	39.96	45.8	43.62	44.19
100242433	NW_003724838.1	2303	4930	-	0.12	0	0.08	0	0.05	0	0.24	0	0.15	1.22	0.68	1.67	0.13	0.05	0.09	0.1	0.09	0	1.72	1.14	1.32	0	0	0	0.13	0.09	0.08	0.05	0.09	0.04	0	0.04	0	0	0.05	0.2	0.66	0.56	0.41	0.26	0.04	0.05	0.05	0.15	0.05
100242434	chr17	2721081	2722239	-	4.31	3.7	2.68	14.95	13.65	14.48	12.11	16.1	14.61	28.76	32.52	45.81	28.48	27	17.29	24.89	33.29	28.08	15.14	13.48	12.78	13.52	15.39	11.9	9.72	10.45	11.62	7.58	6.43	4.44	13.88	23.14	16.47	20.69	18.72	16.81	18.44	28.54	20.79	20.94	20.3	29.69	18.87	19.07	20.56
100242435	chr16	9280373	9291582	-	0.78	0.86	0.95	0.73	0.75	0.45	1.14	0.82	0.73	0.51	0.41	0.48	0.45	0.76	0.52	0.73	0.52	0.86	0.78	1.09	1.28	0.35	0.26	0.56	0.47	0.48	0.54	1.16	1.22	1.08	0.63	0.53	0.68	0.56	0.75	0.55	1.03	0.95	0.87	0.74	0.36	0.55	0.97	0.79	0.9
100242436	chr11	2501378	2503741	+	3.77	2.89	3.38	4.14	4.08	4.27	4.04	3.45	3.63	3.07	2.98	3.22	5.47	4.93	4.77	5.09	4.7	5.51	6.33	5.74	5.88	2.52	2.65	2.79	3.43	3.18	3.28	5.42	4.81	4.83	7.61	8.29	7.75	3.44	3.68	3.8	7.55	5.92	5.84	3.84	6.31	4.42	3.7	3.99	4.26
100242438	chr5	24436136	24441408	+	0.71	0.73	0.66	0.95	0.8	1.06	1.43	1.21	1.64	0.94	0.48	0.88	0.86	0.48	0.68	0.92	1.24	1.27	1.37	1.42	1.14	0.6	1.21	1.1	0.95	0.76	0.84	1.52	1.28	1.22	0.89	0.99	0.67	1.82	1.63	2.61	1.97	1.61	1.39	1.33	0.7	1.06	1.41	1.5	1.57
100242440	chr17	4010071	4012008	-	651.32	643.68	641.06	14.57	23.5	23.79	20.76	26.89	28.07	398.87	324.86	311.07	7.87	8.71	22.73	22.98	26.77	25.54	285.08	284.89	334.28	8.24	9.02	13.07	20.58	18.42	20.66	521.64	549.62	584.19	19.74	21.72	18.74	40.15	21.38	33.57	445.96	466.18	489.37	33.06	25	25.06	25.07	30.69	21.65
100242441	chr1	334395	339265	-	0.67	0.57	0.82	0.26	0.34	0.23	0.52	0.42	0.56	1.45	1.3	1.22	0.36	0.32	0.38	0.47	0.18	0.42	0.75	0.82	0.72	0.28	0.27	0.25	0.24	0.28	0.21	0.8	0.72	0.92	0.28	0.29	0.21	0.37	0.53	0.65	0.82	0.73	0.65	0.36	0.29	0.46	0.43	0.47	0.45
100242442	chr4	2995045	2997183	-	0	0	0	0	0	0	0	0	0	0.04	0	0.04	0	0	0.12	0	0	0.04	0	0	0	0.04	0	0	0.04	0	0	0	0	0	0	0.04	0.04	0	0	0	0	0	0	0	0.07	0	0	0	0
100242443	NW_003724177.1	465743	473310	+	0.26	0.3	0.16	0.99	0.81	0.94	1.33	1.17	1.04	0.75	0.52	0.53	0.47	0.59	0.54	0.74	0.98	0.82	0.34	0.52	0.37	0.62	0.6	0.75	0.74	0.49	0.68	0.51	0.4	0.45	0.81	0.64	0.9	1.02	1.27	1.14	0.57	0.68	0.65	0.67	0.63	1.03	0.95	0.73	0.82
100242444	chr5	24075038	24080692	+	251.59	285.26	252.19	47.95	50.1	57.1	68.01	73.53	68.53	221.8	194.07	189.61	32.78	32.79	41.51	47.74	47.18	49.66	161.05	193.28	183.76	40.33	42.17	45.74	56.73	49.7	54.63	235.07	241.8	247.36	56.35	49.1	47.21	55.1	59.53	53.29	277.87	272.28	250.25	66.69	36.64	65.1	78.56	68.63	74.22
100242446	chr17	5160344	5164506	-	18.53	16.61	19.48	39.02	38.16	43	52.73	50.41	52.64	19.58	17.6	18.24	34.04	38.26	34.81	44.26	41.06	46.12	35.46	36.28	34.58	32.45	31.83	34.44	38.31	39.09	37.69	26.6	23.01	20.71	47.4	43.66	49.55	54.84	55.43	54.6	32.05	29.5	30.07	51.6	25.38	54.68	63.31	58.16	57.6
100242447	chr1	7216882	7229941	+	45.81	45.47	48.42	48.82	46.82	46.85	59.58	60.92	64.19	48.52	49.1	45.33	41.87	39.76	46.19	52.57	51.29	55.03	47.43	54.11	49.4	49.16	46.73	47.04	54.75	49.96	50	55.53	51.87	49.97	40.57	39.8	41.7	72.71	76.4	73.01	70.37	67.62	68.42	56.24	34.81	53.57	55.82	57.05	58.05
100242448	chr9	10354180	10355317	+	0	0	0.06	0.71	0.26	0.39	0.78	0.9	0.41	0	0	0	0	0.26	0.19	0.34	0.46	0.14	0	0	0	0.3	0.3	0.36	0.68	0.55	0.6	0	0	0	0.43	0.67	0.51	0.28	0.22	0.57	0	0	0	0.13	0.06	0.2	0.49	0.14	0.07
100242449	chr11	1702446	1705064	-	1.97	0.21	2.1	0.33	0.16	0.26	0.61	0.49	0.52	0.44	0.21	0.26	0.36	0.39	0.36	0.31	0.3	0.31	0.24	0.27	0.53	0	0	0.03	0.25	0.09	0.06	0.13	0.22	0.29	0.25	0.03	0.03	0.18	0	0.14	3.61	2.49	6.78	0.38	1.54	0.76	0.54	0.49	0.53
100242450	chr4	2681329	2685604	+	0.61	0.36	0.63	0.04	0.05	0.04	0.3	0.25	0.23	1	1.64	0.65	0.07	0	0.09	0.28	0.16	0.23	1.73	1.57	1.29	0.03	0	0.02	0.1	0.09	0.12	0.64	0.49	0.37	0.12	0.1	0.11	0.14	0.04	0.12	2.2	1.22	3.42	0.37	0.02	0.49	0.89	0.72	0.75
100242451	chr3	11275203	11275919	-	0.11	0.11	0.11	0.12	0	0	0	0	0	0	0	0	6.3	5.84	5.57	0	0	0	0	0	0	4.45	1.48	1.71	0	0	0	0	0	0	0	0	0	0	0	0	0	0	0.25	0	0.22	0	0	0	0
100242452	chr5	23741207	23764387	-	3	1.92	3.2	3.13	2.23	2.31	2.63	2.15	2.88	3.26	3.42	3.15	2.51	3.17	3.26	1.6	1.96	2.11	4.54	4.85	4.12	2.05	1.73	1.79	2.18	2.04	1.92	3.32	3.46	3.56	3.06	3.62	2.23	2.85	2.11	2.49	4.13	3.35	3.92	3.05	2.92	2.5	2.48	2.68	2.42
100242453	chr1	6270635	6272535	-	16.16	12.07	16.14	112.03	99.6	102.02	130.28	127.05	136.85	13.02	13.94	16.1	85.68	70.81	76.61	108.07	106.47	115.3	46.46	43.84	39.59	46.84	40.53	46.97	94.75	88.42	89.06	25.64	22.38	18.93	149.14	182.71	163.77	93.13	105.13	98.87	40.36	27.19	32.61	141.03	61.89	143.45	159.78	154.35	140.86
100242457	chr5	7783291	7784001	-	2.2	3.22	4.81	2.27	3.38	2.52	0.91	0.68	1.19	5.45	6.59	13.86	123.5	103.39	81.89	3.77	5.75	3.44	15.01	23.62	14.39	3.07	3.68	4.98	1.06	1.67	2.48	10.27	13.51	7.05	14.45	10.92	16.16	2.29	2.2	1.55	9.05	5.72	10.25	0.87	101.49	1.62	2.68	0.54	0.77
100242458	chr5	2403619	2408065	+	364.53	315.02	372.1	494.05	468.36	480.72	546.28	530.4	496.83	334.06	350.59	333.89	355.27	340.67	351.21	459.95	467.69	439.07	395.34	428.57	387.37	347.47	345.06	342.5	478.02	437.11	465.68	487.63	433.68	419.18	349.53	384.17	364.16	490.85	505.69	546.53	432.46	422.03	426.17	533.99	379.42	546.21	504.77	506.57	511.85
100242461	chr16	5234602	5318327	-	0.83	0.83	0.92	0.65	0.77	1.07	0.61	0.66	0.67	0.89	0.79	0.79	0.22	0.43	0.23	0.61	0.62	0.52	0.89	1.14	0.71	0.79	0.54	0.55	0.67	0.64	0.47	1.01	0.93	1.24	0.98	0.65	0.78	1.02	0.95	1.23	1.27	0.95	1.29	0.56	0.47	0.51	0.41	0.54	0.53
100242465	chr5	7174227	7178277	-	2.49	2.78	3.23	2.76	2.56	2.35	5.3	4.07	5.07	3.06	3.07	3.95	3.11	2.28	3.39	5.46	3.49	4.45	4.21	4.39	5.17	2.11	1.74	2.13	3.4	4.42	5.05	3.73	3.4	3.75	5.79	4.45	6.29	3.02	3.44	3.37	5.42	2.84	4.72	3.35	1.33	3.5	3.72	4.5	3.55
100242468	chr10	11138547	11140204	-	0	0	0	0	0	0	0	0	0	0	0	0	0	0	0	0	0	0	0	0	0	0	0	0	0	0	0	0	0	0	0	0	0	0	0	0	0	0	0	0	0	0	0	0	0
100242471	chr18	25255962	25260301	-	110.09	98.63	115.66	326.95	315.22	320.61	382.59	368.69	370.05	100.42	95.37	102.43	150.57	151.21	135.58	276.84	261.3	276.61	146.43	153.08	140.09	149.52	153.27	150.25	258.17	250.6	265.16	165.14	139.4	131.92	199.45	206.37	219.76	424.43	451.16	434.73	183.73	160.97	155.13	333.7	130.04	376.9	369.21	359.98	375.31
100242472	chr1	18624884	18625657	-	0	0	0	0	0	0	0	0	0	0	0	0	0	0	0	0	0	0	0	0	0	0	0	0	0	0	0	0	0	0	0	0	0	0	0	0	0	0	0	0	0	0	0	0	0
100242474	chr7	2157230	2169099	-	13.58	13.58	14.48	11.68	12.53	12.03	15.4	15.97	15.63	9.26	8.83	8.33	6.22	6.86	6.59	13.09	11.56	13.27	14.16	15.02	14.15	7.5	6.92	7.91	9.87	8.4	7.82	14.34	15.01	14.61	10.98	11.85	11.31	24.73	25.08	26.42	15.5	14.6	14.01	13.52	6.2	13.72	16.61	16.45	15.82
100242476	chr5	6003108	6007014	-	0.17	0.29	0.17	2.54	2.71	2.84	7.07	6.53	6.46	0.5	0.43	0.33	1.02	0.69	0.75	4	2.76	2.74	0.32	0.26	0.22	1.09	1.03	1.44	2.96	2.79	3.74	2.35	1.44	1.03	1.39	1.2	1.87	2.52	2.32	2.43	0.62	0.65	0.76	2.85	0.61	3.78	3.42	4.13	4.32
100242477	chr13	23395912	23396810	+	0.13	0	0	0.42	0.42	0.28	1.08	1.07	1.05	0	0	0	0	0.29	0	0.15	0	0.45	0	0	0	0.27	0.39	0	0.41	0.13	0.67	0	0	0	0.14	0	0	0.78	0.64	0.48	0	0	0	0.28	0	0.44	0.46	0.76	0.61
100242479	chr8	18138490	18139451	-	0	0	0	0	0	0	0	0	0	0	0.08	0	0	0	0	0	0	0	0	0	0	0	0	0	0	0	0	0.08	0	0.08	0	0	0.08	0.09	0.09	0.09	0	0	0	0	0	0	0	0	0.09
100242483	chr7	498150	504276	-	9.17	7.97	9.33	5.29	4.3	5.29	5.23	6.31	5.99	8.3	10.49	8.77	5.48	5.35	4.8	6.77	5.8	6.19	10.41	11.11	10.34	5.54	5.48	4	5.57	5.48	4.57	8.37	8.08	9.18	6.24	6.49	5.35	5.75	5.81	4.7	9.64	9.59	9.43	6.06	6.55	6.78	6.56	5.91	6.57
100242484	chr16	2108936	2109957	+	0	0	0	0	0	0	0	0	0	0	0	0	0	0	0	0	0	0	0	0	0	0	0	0	0	0	0	0	0	0	0	0	0	0	0	0	0	0	0	0	0	0	0	0	0
100242486	chr8	17631304	17646492	-	17.35	17.62	19.03	26.46	28.69	27	39.1	38.68	37.85	15.48	12.89	14.18	17.18	21.33	22.2	36.74	35.06	34	24.64	25.72	22.79	23.09	21.03	23.99	31.64	28.83	30.37	29.8	25.88	24.67	26.78	29.17	27.78	52.75	54.52	53.82	33.8	28.2	28.66	36.11	15.77	38.33	43.1	40.63	38.87
100242488	chr14	3054188	3055083	-	0.09	0.18	0	0.5	0.7	0.3	0.66	0.43	0.43	0.19	0	0.1	0.3	0	0.2	1.16	0.2	1.27	0	0.1	0	0.38	0.37	0.19	0.1	0.47	0.47	0.1	0	0.1	0.77	0.85	0.5	0.56	0.23	0.11	0.1	0.1	0	0.4	0.27	0.52	0.55	0.21	0.22
100242491	chr1	20102578	20106155	-	0.07	0.34	0.02	0	0	0	0	0	0	0	0	0.07	0	0	0	0	0	0	0	0.02	0	0	0	0	0	0	0	0	0	0.02	0	0	0	0	0	0	0.04	0.04	0.11	0	0.09	0	0	0	0
100242493	chr2	18276906	18278875	-	1.48	0.78	0.93	5.6	6.32	6.55	4.5	4.21	4.9	18.71	19.01	31.77	10.44	10.45	9.05	5.97	8.39	8.55	9.84	9.91	9.04	8.98	11.05	8.01	12.77	12.55	11.9	4.78	3.5	2.91	2.14	2.33	1.65	7.22	5.48	4.88	8.53	7.24	8.19	5.02	10.92	6.76	4.81	3.58	4.89
100242494	NW_003724213.1	139098	142446	-	1.65	1.37	1.85	0.5	0.72	0.47	1.12	0.78	0.75	1.32	1.16	1.39	0.67	0.76	0.54	1.11	1.03	0.81	3.71	3.79	3.16	0.36	0.44	0.54	0.98	0.6	0.5	1.37	1.73	1.43	1.66	1.59	1.32	0.58	0.67	0.89	2.71	2.64	2.79	1.11	0.67	0.67	0.97	1.53	1.06
100242495	chr5	4695315	4703408	+	7.78	7.38	7.72	12.25	11.25	11.23	15.25	14.04	11.89	7.74	8.27	9.73	6.06	5.82	4.41	11.65	13.9	9.78	14.22	14.56	14	8.07	7.58	8.59	10.5	9.68	10.87	14.93	12.26	12.25	8.5	10.24	8.1	13.78	12.79	13.26	14.29	12.37	13.66	15.19	7.63	14.28	16	15	14.96
100242497	chr7	1577539	1583325	-	33.67	31.97	38.67	39.97	39.17	37.49	47.17	47.57	47.82	44	48.81	60.79	67.3	61.08	61.89	47.38	45.58	42.09	74.29	71.81	63.59	43.82	43.51	44.47	40.01	37.12	38.27	50.79	44.64	43.01	38.74	48.92	38.84	40.78	40.78	46.94	61.62	56.42	61.66	49.75	49.8	49.41	44.78	43.53	46.21
100242499	chr8	16789860	16790716	-	0	0	0	0	0	0	0	0	0	0	0	0	0	0	0	0	0	0	0	0	0	0	0	0	0	0	0	0	0	0	0	0	0	0	0	0	0	0	0	0	0	0	0	0	0
100242500	chr1	19565415	19569496	+	22.57	21.21	20.21	12.7	13.36	13.2	21.78	21.85	20.46	23.96	22.71	20.45	15.36	17.77	14.93	15.49	13.61	14.09	18.25	20.23	21.89	12.56	12.33	12.25	11.66	12.07	12.02	20.74	23.32	22.96	9.53	9.6	8.7	17.91	20.45	20.71	28.29	25.68	27.54	19.92	10.05	22.79	27.53	26.31	24.14
100242502	chr7	2170098	2178975	-	42.55	37.99	41.9	90.35	91.84	90.43	136.1	130.27	143.21	35.4	28.96	33.18	40.45	42.31	45.52	100.48	87.48	96.98	49.85	53.15	49.31	43.47	41.9	51.96	95.62	89.99	92.99	66.48	55.54	57.32	65.03	56.96	67.21	150.16	162.78	140.06	71.68	63.14	64.7	111.4	38.87	123.42	137.86	129.88	130.34
100242503	chr8	16352116	16382205	+	5.92	5.9	7	7.71	7.44	8.31	11.25	10.52	11.22	7.21	8.1	8.18	5.55	5.86	6.71	9.55	9.25	9.16	10.42	10.73	9.02	6.46	7.51	7.09	9.07	8.75	7.83	8.88	7.32	7.18	6.95	8.37	7.19	11.11	12.97	13.69	9.46	10.15	8.27	9.83	5	10.05	12.32	11.6	11.26
100242504	chr2	17382718	17393040	-	1.38	0.88	1.08	1.48	2.03	2.72	1.3	1.78	1.83	0.58	0.79	0.99	0.87	0.96	1.11	1.93	1.46	1.98	2.33	2.16	1.96	1.39	1.24	1.3	1	1.12	1.43	1.97	1.43	1.21	1.62	1.77	1.3	2.01	2.23	2.21	1.83	1.87	2	1.88	1.29	2.44	2.62	2.2	2.38
100242505	chr14	1938888	1955945	+	13.34	11.27	13.15	12.6	12.6	12.71	10.96	11.87	11.71	14.96	15.51	18.05	15.39	16.68	15.46	9.35	10.25	9.76	29.95	28.42	27.44	11.25	10.86	10.91	10.05	9.24	10.2	18.4	16.58	16.51	21.47	19.41	18.16	9.58	9.29	8.75	21.94	19.61	20.28	9.38	20.19	10.32	10.41	9.8	9.59
100242506	chr7	2806885	2808303	+	35.91	20.41	30.52	15.35	14.89	16.08	5.21	4.79	5.55	16.87	16.07	22.73	49.74	42.17	34.72	3.64	4.1	2.92	47.65	50.58	39.83	16.79	12.99	14.53	4.74	6.45	5.32	30.1	25.86	22.92	9.6	9.56	12.47	4.99	4.6	5.6	51.07	42.91	47.05	1.95	22.81	3.25	2.77	2.2	2.66
100242508	chr8	15971700	15973743	-	0.4	0.27	0.28	0.77	0.36	0.5	0.29	0.54	0.57	0.13	0.25	0.39	0.4	0.63	0.23	0.38	0.64	0.39	1	1.11	1.06	0.38	0.34	0.34	0.32	0.29	0.15	0.76	0.82	0.52	0.51	0.56	0.63	0.7	0.27	0.95	0.62	0.7	0.64	0.59	0.51	0.51	0.33	0.64	0.73
100242511	chr16	401593	403435	+	8.3	4.2	6	0	0.07	0.11	0.27	0.19	0.15	4.86	5.87	5.44	0	0.04	0.18	0.07	0	0.07	1.98	3.8	2.95	0.03	0.07	0	0.14	0.14	0.13	2.83	3.57	2.33	0	0.07	0	0.32	0.33	0.27	7.78	6.05	5.98	0.14	0.06	0.33	0.12	0.31	0.23
100242512	chr14	11575957	11584062	+	24.51	25.96	27.13	30.4	30.43	32.84	43.08	41.17	42.16	28.2	23.27	26.7	33.76	28.18	32.13	37	31.79	35.61	34.48	36.59	32	24.84	25.41	27.52	28.44	27.32	28.71	41.5	35.22	34.56	19.66	19.66	20.68	47.62	46.39	47.01	47.36	43.7	46.14	34.15	17.38	42.06	44.2	41.44	44.12
100242513	chr2	16487160	16488531	-	0.14	0	0.05	0.46	0.25	0.25	0.11	0.16	0.22	0.44	0.1	0.45	0.15	0.1	0.2	0.05	0.21	0.16	0.31	0.53	0.1	0.33	0.37	0.28	0.29	0.29	0.14	0.2	0.29	0.3	0.64	0.76	0.65	0.34	0.29	0.17	0.37	0.4	0.41	0.1	0.32	0.05	0.11	0.05	0.11
100242515	chr5	2656127	2658156	+	0	0	0.03	0	0.07	0.03	0	0.04	0	0	0	0.07	0	0	0	0.03	0	0	0.17	0.1	0	0	0	0	0	0.03	0	0.03	0	0	0	0.03	0.03	0.04	0.04	0.11	0	0.03	0.03	0.03	0	0.03	0	0	0
100242517	chr16	7085322	7130479	-	4.97	4.44	5.67	14.56	13	14.79	21.8	20.74	21.59	4.39	3.49	5.19	16.32	15.33	14.19	17.32	16.02	19.05	8.64	9.56	8.69	12.09	11.07	9.11	17.35	15.27	14.72	7.77	5.76	5.71	13.03	16.01	15.68	18.2	18.5	17.01	7.35	6.58	6.39	20.33	12.74	20.44	23	20.45	21.11
100242519	chr12	9444736	9446698	+	0	0	0	0	0	0	0	0	0	0	0	0	0	0.03	0	0	0	0	0	0	0	0	0.04	0	0	0	0	0	0	0	0	0	0	0	0	0	0	0	0	0	0	0	0	0	0
[truncated: 23,652 more rows]
[truncated: 9 more columns]

## Sheet: Table S4
Table S4 Significant GO enrichement analysis in each RNA-seq comparison group of six different ecological regions.
[truncated: 133 more rows]

## Sheet: Table S5
Table S5 Top 5 KEGG enrichement analysis in each RNA-seq comparison group of six different ecological regions.
[truncated: 56 more rows]

[truncated: 3 more sheets: Table S6, Table S7, Table S8]
